# Supplementary material for: Comparative transcriptome analysis to investigate the potential role of miRNAs in milk protein/fat quality
Source: Sci Rep. 2018 Apr 19;8:6250. doi: 10.1038/s41598-018-24727-y (PMC5908868; doi:10.1038/s41598-018-24727-y)
Supplement: Supplementary file 1 — Table 3 [file 41598_2018_24727_MOESM1_ESM.xlsx]

## Sheet: Table S3a
Table S3a. Known miRNA raw read counts
miRNA Name	H1	H2	H3	L1	L2	L3	D1	D2	D3
bta-let-7a-3p	42	10	12	36	79	40	65	35	32
bta-let-7a-5p	2441660	2307200	2454932	1882115	2501297	3024228	2733880	3497917	1988554
bta-let-7b	731279	1030739	1118187	701890	1208499	1203234	1129352	1263860	676777
bta-let-7c	540600	540478	444479	278621	518560	398949	733508	716750	609315
bta-let-7d	57138	37505	40186	29675	46306	38381	51319	58418	42777
bta-let-7e	59612	66805	64983	34140	60881	44806	81853	90666	79309
bta-let-7f	2707174	1655710	1604424	1433529	1978489	2077137	2210446	2872801	1822570
bta-let-7g	244082	162743	158269	164330	213230	230894	209523	253163	158503
bta-let-7i	93605	54908	57455	36006	72869	54585	89721	106539	59035
bta-miR-1	43361	18022	41301	14147	72510	61249	42024	46956	36846
bta-miR-100	7668	3199	4236	1686	4088	1956	6077	4085	4931
bta-miR-101	89322	28580	55543	33640	71408	36738	65458	47558	35057
bta-miR-103	156548	83385	95442	89551	165523	166438	109011	144318	82157
bta-miR-105a	1	0	0	0	1	0	0	0	0
bta-miR-105b	0	0	0	0	0	0	0	1	0
bta-miR-106a	115	98	70	63	69	103	207	266	299
bta-miR-106b	2032	934	1117	727	1144	824	2067	2011	1268
bta-miR-107	42225	25189	23871	21814	48188	40201	29958	37751	22499
bta-miR-10a	9218	3406	6433	4961	5999	4586	6781	7334	5994
bta-miR-10b	25609	8815	17593	8864	16487	8388	13313	12922	13289
bta-miR-1179	2	0	0	1	0	1	0	1	0
bta-miR-1185	28	28	15	7	22	10	55	48	37
bta-miR-1193	2	0	0	0	0	0	0	0	0
bta-miR-1197	0	0	0	1	1	1	0	2	0
bta-miR-122	18	15	11	23	39	24	25	25	14
bta-miR-1224	22	16	16	4	25	17	21	39	18
bta-miR-1225-3p	2	0	0	1	6	2	1	0	1
bta-miR-1246	1003	592	363	575	734	1109	1054	3276	1937
bta-miR-1247-3p	15	9	16	5	11	2	14	26	5
bta-miR-1247-5p	191	296	190	22	403	286	430	446	492
bta-miR-1248	8	0	2	4	4	11	5	3	12
bta-miR-1249	35	30	75	99	171	64	252	339	41
bta-miR-124a	20	12	6	2	8	4	4	2	2
bta-miR-124b	18	6	3	0	5	1	3	1	2
bta-miR-1251	0	0	0	0	0	0	0	0	0
bta-miR-1256	5	8	0	8	21	73	1	18	1
bta-miR-125a	16936	13426	12108	9529	24235	5343	23168	19702	12933
bta-miR-125b	90220	65323	56446	33096	97715	18204	83170	78688	63320
bta-miR-1260b	1397	235	588	319	2534	925	919	1625	643
bta-miR-126-3p	1357	413	685	944	1054	726	873	1250	426
bta-miR-126-5p	1028	525	675	1215	2424	1549	1674	2287	502
bta-miR-127	12374	7387	6763	2897	6066	3175	18229	8856	12287
bta-miR-1271	31	8	42	11	17	9	32	33	42
bta-miR-1277	204	29	80	60	96	122	153	160	155
bta-miR-128	2756	1610	1758	923	2239	2426	2916	3722	2852
bta-miR-1281	2	0	2	3	0	0	3	2	1
bta-miR-1282	4	0	0	3	3	3	3	2	0
bta-miR-1284	0	0	0	0	1	1	0	0	0
bta-miR-1287	1	1	0	0	0	0	0	0	1
bta-miR-129	0	2	1	1	3	3	3	7	2
bta-miR-1291	33	8	8	28	18	5	0	10	27
bta-miR-129-3p	29	23	16	8	62	16	49	79	46
bta-miR-129-5p	2	0	0	1	5	1	3	8	1
bta-miR-1296	7	9	16	7	14	4	12	21	16
bta-miR-1298	241	85	160	37	8	54	25	1	1
bta-miR-1301	0	0	1	2	1	2	0	1	0
bta-miR-1306	192	142	168	101	251	291	277	306	226
bta-miR-1307	1015	767	975	652	1298	1408	1716	2570	1721
bta-miR-130a	1896	916	1162	574	1433	969	2665	1330	1286
bta-miR-130b	226	108	87	45	74	119	273	401	181
bta-miR-132	105	63	36	23	63	76	151	238	38
bta-miR-133a	169	121	221	98	559	507	213	349	100
bta-miR-133b	10	4	6	3	18	13	11	15	8
bta-miR-133c	5	1	0	1	3	1	2	2	1
bta-miR-134	7	5	3	2	3	2	14	13	3
bta-miR-1343-3p	31	13	13	26	10	11	56	48	21
bta-miR-1343-5p	14	8	4	4	14	11	14	23	8
bta-miR-135a	47	29	74	53	75	35	11	20	16
bta-miR-135b	0	0	0	0	0	2	1	0	0
bta-miR-136	177	46	62	62	112	78	345	178	108
bta-miR-137	0	0	0	0	0	0	0	0	0
bta-miR-138	66	28	33	56	34	24	138	113	77
bta-miR-1388-3p	147	109	153	87	150	130	282	244	274
bta-miR-1388-5p	74	33	35	30	37	51	93	81	121
bta-miR-139	927	778	2789	1022	1794	1810	1471	2347	753
bta-miR-140	261118	110315	122989	84839	167650	116008	165306	158235	112535
bta-miR-141	1207	449	824	1034	1517	1165	562	984	367
bta-miR-142-3p	622	240	394	173	379	289	1419	788	326
bta-miR-142-5p	13187	2885	1856	3715	5198	4570	17425	6087	6712
bta-miR-143	462145	103544	196403	90209	201290	100951	192685	228544	134300
bta-miR-1434-3p	5	3	2	8	7	20	1	8	16
bta-miR-1434-5p	12	4	5	5	14	7	2	9	6
bta-miR-144	9	0	5	8	6	6	5	3	1
bta-miR-145	26572	21335	34430	15744	49347	22548	38898	43479	12025
bta-miR-1468	1178	364	657	951	1017	507	776	974	345
bta-miR-146a	192	144	111	148	143	104	537	558	204
bta-miR-146b	3810	5243	1506	1218	5166	6300	10577	26698	4385
bta-miR-147	74	28	11	12	9	23	50	166	73
bta-miR-148a	185476	28317	82351	88483	81745	83718	17719	58398	13783
bta-miR-148b	9331	2029	3748	2750	4307	3175	3221	4938	2434
bta-miR-149-3p	9	3	6	9	18	7	10	6	5
bta-miR-149-5p	48	39	35	9	39	13	66	92	50
bta-miR-150	2547	1920	1525	1397	2526	1263	4120	2536	2439
bta-miR-151-3p	5543	2304	2815	2763	4160	2670	4930	3394	2507
bta-miR-151-5p	16749	6478	10657	7155	14975	5150	21508	14119	7224
bta-miR-152	21186	7327	11510	6359	10691	8702	14365	13652	10949
bta-miR-153	0	0	0	0	1	0	1	1	1
bta-miR-154a	10	6	9	4	4	4	21	15	10
bta-miR-154b	414	388	302	88	142	124	784	640	606
bta-miR-154c	8857	7209	4493	1403	2474	3281	11583	13181	11141
bta-miR-155	628	714	490	338	795	830	2209	2594	429
bta-miR-1584-3p	2	0	1	0	1	0	2	0	2
bta-miR-1584-5p	2	1	1	0	4	2	3	4	0
bta-miR-15a	2662	1241	1788	1033	1362	1084	3126	2777	1035
bta-miR-15b	4380	2284	1788	1412	1595	2070	4066	4995	2030
bta-miR-1603	0	1	0	1	0	0	0	1	0
bta-miR-16a	4751	2923	4137	1836	2961	2711	4773	5954	2091
bta-miR-16b	3468	2143	1747	1034	1704	1487	2794	3996	1821
bta-miR-1721	0	0	0	0	0	0	0	0	1
bta-miR-17-3p	665	165	265	289	404	349	543	541	361
bta-miR-17-5p	853	600	589	492	696	562	1205	1061	698
bta-miR-1777a	3	0	3	7	12	5	3	1	1
bta-miR-1777b	0	3	0	5	3	4	2	2	0
bta-miR-1814a	0	1	0	0	0	0	0	1	1
bta-miR-1814b	0	2	0	1	2	0	0	0	1
bta-miR-1814c	4	1	3	2	4	1	4	1	2
bta-miR-181a	8700	7548	8977	7929	17002	11116	22497	16154	13459
bta-miR-181b	3275	3790	3808	3993	6304	6251	8174	9253	6565
bta-miR-181c	85	116	41	25	74	58	150	106	147
bta-miR-181d	628	913	348	190	489	437	1040	941	1271
bta-miR-182	1425	440	458	200	247	335	470	521	824
bta-miR-183	12690	1002	2482	684	149	285	941	856	5909
bta-miR-1835	0	1	0	0	0	2	0	0	0
bta-miR-1839	66239	27244	30573	20371	35941	33718	33011	36743	31728
bta-miR-184	50	76	20	1	6	8	9	26	10
bta-miR-1842	77	39	39	35	42	62	92	128	65
bta-miR-1843	0	0	0	0	0	0	1	0	0
bta-miR-185	15663	11232	15389	9136	19135	13871	20659	17027	11405
bta-miR-186	3122	1614	2180	1867	2838	2554	2643	2958	1263
bta-miR-187	5	9	4	0	0	2	5	4	4
bta-miR-188	55	35	41	31	50	49	48	61	44
bta-miR-18a	37	25	12	13	32	14	32	71	43
bta-miR-18b	2	4	3	3	6	7	1	10	7
bta-miR-190a	17	3	11	213	234	11	9	9	5
bta-miR-190b	5	3	10	5	8	8	7	4	3
bta-miR-191	83080	45049	34231	26967	35382	37907	71679	126939	63045
bta-miR-192	27213	11870	17393	9708	21691	14042	19651	22313	13187
bta-miR-193a	2824	461	3250	526	1754	1229	693	793	1142
bta-miR-193a-3p	5808	1032	5278	1741	5263	3669	2655	2373	1997
bta-miR-193a-5p	1860	875	1891	1602	3008	2115	1512	1720	629
bta-miR-193b	398	417	331	98	651	229	715	1008	432
bta-miR-194	269	180	283	129	295	135	287	319	111
bta-miR-195	6319	3136	5545	2365	4825	2526	7535	4822	2689
bta-miR-196a	965	637	434	285	523	351	1061	677	212
bta-miR-196b	158	200	124	102	173	101	390	157	76
bta-miR-197	200	134	154	132	477	142	336	245	181
bta-miR-199a-3p	54816	24173	33511	15850	26337	16361	54631	38441	37335
bta-miR-199a-5p	680	220	448	212	474	169	983	467	303
bta-miR-199b	752	324	622	224	444	161	1052	411	582
bta-miR-199c	3123	1363	1895	986	1516	973	2847	1764	2166
bta-miR-19a	10	4	8	11	17	6	13	13	12
bta-miR-19b	926	966	967	635	1021	748	1057	1871	696
bta-miR-200a	11162	4104	6563	5174	8059	8249	5893	6878	6665
bta-miR-200b	3167	2152	2956	2173	3500	3139	2219	2480	1711
bta-miR-200c	19462	8461	13897	18237	15540	19631	8092	13188	6123
bta-miR-202	33	15	4	3	2	4	3	29	2
bta-miR-204	109	89	169	75	295	84	170	199	67
bta-miR-205	3099	1860	2662	1449	3717	2186	5559	2651	1613
bta-miR-206	10	28	13	11	75	62	11	68	39
bta-miR-208a	0	0	0	0	0	0	0	0	0
bta-miR-208b	1	0	0	0	0	0	1	1	0
bta-miR-20a	437	417	382	396	620	450	823	675	369
bta-miR-20b	87	52	57	49	43	71	99	216	195
bta-miR-210	940	371	1009	402	640	588	829	1142	583
bta-miR-211	5	0	3	26	4	3	14	1	15
bta-miR-212	25	8	7	3	0	9	24	38	14
bta-miR-21-3p	144	18	40	22	45	56	103	169	111
bta-miR-214	602	346	354	109	194	197	736	770	343
bta-miR-215	1102	303	586	466	773	175	167	191	307
bta-miR-21-5p	293307	80811	111045	61552	97127	109373	239254	424237	172130
bta-miR-216a	1	0	1	1	0	0	0	0	1
bta-miR-216b	0	0	0	0	0	0	1	2	0
bta-miR-217	0	2	1	0	0	0	0	0	0
bta-miR-218	88	58	50	27	47	23	108	132	49
bta-miR-219	1	1	5	2	2	2	3	6	1
bta-miR-219-3p	3	0	0	1	3	1	0	2	0
bta-miR-219-5p	16	2	7	11	9	7	6	23	7
bta-miR-221	6859	5440	4636	2415	6975	4293	11356	11752	8928
bta-miR-222	10837	10664	7484	4138	12928	11006	17643	14183	11198
bta-miR-223	87	79	98	63	114	726	520	6240	196
bta-miR-22-3p	6207	2709	5488	2376	3980	2986	3972	6556	1909
bta-miR-224	352	137	81	120	175	88	197	246	156
bta-miR-22-5p	577	230	376	200	389	264	494	722	219
bta-miR-2284a	3	7	12	13	18	19	10	15	14
bta-miR-2284aa	203	113	149	67	140	175	340	463	224
bta-miR-2284ab	364	237	335	283	390	304	478	737	299
bta-miR-2284ac	3	2	6	6	7	18	28	21	11
bta-miR-2284b	127	90	84	92	177	104	192	186	57
bta-miR-2284c	8	8	6	3	26	7	14	6	7
bta-miR-2284d	25	9	4	3	2	3	18	6	15
bta-miR-2284e	0	0	0	0	1	1	2	2	0
bta-miR-2284f	33	10	17	8	26	10	45	35	15
bta-miR-2284g	8	5	10	6	16	6	9	12	2
bta-miR-2284h-3p	0	0	0	0	1	0	0	0	0
bta-miR-2284h-5p	162	18	89	213	171	92	118	138	44
bta-miR-2284i	0	0	1	1	0	1	0	1	0
bta-miR-2284j	147	54	92	115	155	75	62	149	37
bta-miR-2284k	37	39	41	36	56	35	77	71	25
bta-miR-2284l	6	2	6	3	5	4	6	2	2
bta-miR-2284m	228	87	134	114	198	86	137	146	65
bta-miR-2284n	87	63	64	89	132	121	43	83	7
bta-miR-2284o	17	16	15	21	33	17	36	25	7
bta-miR-2284p	8	1	3	3	7	6	5	8	1
bta-miR-2284q	1	1	1	1	2	0	1	0	1
bta-miR-2284r	7	1	4	5	10	6	8	5	1
bta-miR-2284s	3	0	0	2	1	0	2	2	0
bta-miR-2284t-3p	1	0	2	4	5	1	6	2	1
bta-miR-2284t-5p	0	1	0	0	0	0	0	2	0
bta-miR-2284u	33	23	41	29	41	29	46	52	24
bta-miR-2284v	57	54	53	14	22	38	94	109	79
bta-miR-2284w	255	123	187	179	273	220	517	477	214
bta-miR-2284x	125394	67879	72601	60826	98232	82693	115629	110958	66722
bta-miR-2284y	5145	2972	3303	2786	4735	3588	5635	5719	2778
bta-miR-2284z	276	241	268	200	411	371	499	531	234
bta-miR-2285a	0	0	0	0	0	0	0	0	1
bta-miR-2285aa	53	14	25	15	38	36	55	48	24
bta-miR-2285ab	5	3	7	2	6	3	5	4	1
bta-miR-2285ac	2	0	0	0	3	1	1	0	1
bta-miR-2285ad	61	42	39	26	41	55	105	158	78
bta-miR-2285ae	2	1	0	0	0	0	1	3	0
bta-miR-2285af	38	31	26	27	43	37	24	41	45
bta-miR-2285b	29	8	30	18	19	37	47	50	24
bta-miR-2285c	7	1	4	6	3	3	5	5	1
bta-miR-2285d	16	4	20	24	18	12	11	21	10
bta-miR-2285e	1811	675	2045	2491	2034	1846	1923	2832	1350
bta-miR-2285f	127	48	52	27	61	46	77	121	85
bta-miR-2285g	104	26	35	30	68	45	55	53	44
bta-miR-2285h	7	2	2	1	4	2	3	9	3
bta-miR-2285i	4	33	2	98	113	88	78	105	5
bta-miR-2285j	33	25	16	21	29	38	59	65	23
bta-miR-2285k	60	16	20	11	29	25	45	42	18
bta-miR-2285l	19	8	21	18	18	17	3	11	2
bta-miR-2285m	8	4	1	4	5	5	5	2	4
bta-miR-2285n	66	30	38	65	96	99	49	96	15
bta-miR-2285o	2614	1152	1567	1964	2450	1738	2530	2629	1070
bta-miR-2285p	22	4	24	5	16	17	14	26	14
bta-miR-2285q	2	3	1	2	2	3	3	4	2
bta-miR-2285r	2	0	1	2	0	2	1	1	2
bta-miR-2285s	3	1	2	0	0	1	2	0	0
bta-miR-2285t	2618	845	2369	3175	1884	1085	2514	4085	2942
bta-miR-2285u	718	413	495	362	626	499	763	802	357
bta-miR-2285v	7	3	4	4	4	3	6	9	5
bta-miR-2285w	2	0	0	0	1	1	0	1	0
bta-miR-2285x	9	3	6	0	8	3	10	8	0
bta-miR-2285y	37	34	33	21	68	40	83	73	27
bta-miR-2285z	5	1	3	1	1	2	2	7	2
bta-miR-2286	0	1	2	0	0	0	0	0	0
bta-miR-2287	1	0	0	0	0	0	0	0	0
bta-miR-2288	187	161	280	157	267	207	193	161	110
bta-miR-2289	1	0	1	0	0	1	3	1	0
bta-miR-2290	1	0	1	1	2	0	2	1	0
bta-miR-2291	0	0	0	0	0	0	0	1	0
bta-miR-2292	0	0	0	0	2	0	0	0	1
bta-miR-2293	1	0	0	1	0	0	0	0	0
bta-miR-2294	2	0	1	3	1	0	2	1	1
bta-miR-2295	0	0	0	0	0	4	1	0	3
bta-miR-2296	0	0	1	0	0	0	1	0	2
bta-miR-2297	1	0	0	0	0	1	0	1	0
bta-miR-2298	0	0	0	0	0	0	0	1	0
bta-miR-2299-3p	33	29	39	28	60	46	48	55	29
bta-miR-2299-5p	1	1	2	1	2	0	3	4	0
bta-miR-2300a-5p	43	39	48	61	2	3	0	50	0
bta-miR-2300b-3p	46	23	51	58	4	0	1	45	0
bta-miR-2301	0	0	0	0	0	1	1	0	0
bta-miR-2302	0	0	1	0	0	0	0	1	0
bta-miR-2303	0	1	0	0	0	1	1	0	0
bta-miR-2304	1	0	1	0	1	0	1	3	0
bta-miR-2305	7	3	2	11	10	13	9	5	6
bta-miR-2306	0	0	0	0	0	0	0	0	0
bta-miR-2307	0	0	0	0	0	0	1	0	0
bta-miR-2308	16	5	4	2	5	1	16	13	5
bta-miR-2309	2	1	2	0	2	2	2	5	3
bta-miR-2310	3	2	0	0	6	4	0	3	3
bta-miR-2311	9	3	2	1	7	3	1	5	2
bta-miR-2312	141	45	89	110	142	105	69	102	27
bta-miR-2313-3p	7	4	11	1	6	8	5	10	6
bta-miR-2313-5p	24	16	20	5	27	23	9	47	14
bta-miR-2314	1	0	1	0	1	0	0	0	2
bta-miR-2315	1	0	1	0	1	0	0	0	1
bta-miR-2316	130	62	90	60	163	100	103	98	79
bta-miR-2317	0	0	0	1	0	0	0	0	0
bta-miR-2318	2	1	0	0	7	1	2	3	0
bta-miR-2319a	1	0	0	0	0	0	0	0	0
bta-miR-2319b	0	0	0	0	0	0	0	1	0
bta-miR-2320-3p	13	4	6	2	5	7	3	6	3
bta-miR-2320-5p	14	19	8	7	18	11	23	32	10
bta-miR-2321	0	0	0	2	1	1	1	3	1
bta-miR-2322-3p	1	1	1	0	1	0	0	0	0
bta-miR-2322-5p	1	0	0	0	0	0	0	0	0
bta-miR-2323	1	0	1	0	2	0	2	2	2
bta-miR-2324	0	0	0	0	1	0	0	1	0
bta-miR-2325a	0	0	0	0	0	0	0	0	0
bta-miR-2325b	1	2	2	3	2	3	5	0	4
bta-miR-2325c	2	1	10	1	1	1	4	3	1
bta-miR-2326	1	0	2	0	1	1	0	0	0
bta-miR-2327	1	0	1	0	0	0	0	1	0
bta-miR-2328-3p	3	2	4	3	4	3	4	4	4
bta-miR-2328-5p	0	0	0	0	2	0	2	1	0
bta-miR-2329-3p	1	0	0	0	3	0	1	0	0
bta-miR-2329-5p	0	0	0	0	1	0	0	0	0
bta-miR-2330-3p	478	111	158	79	496	415	145	102	193
bta-miR-2330-5p	2	1	0	0	1	0	1	2	3
bta-miR-2331-3p	16	14	6	4	14	7	9	13	7
bta-miR-2331-5p	5	4	3	1	6	2	7	14	2
bta-miR-2332	43	17	2	82	7	35	7	9	8
bta-miR-2333	1	0	0	0	0	0	0	0	0
bta-miR-2334	0	0	0	0	0	0	0	1	0
bta-miR-2335	22	7	13	2	4	7	13	4	0
bta-miR-2336	9	2	8	5	3	5	3	9	2
bta-miR-2337	0	0	0	0	0	0	0	1	0
bta-miR-2338	3	4	1	4	6	0	4	2	5
bta-miR-2339	46	23	28	8	49	22	29	36	11
bta-miR-2340	12	8	9	16	13	5	11	10	9
bta-miR-2341	1	0	0	0	1	0	0	1	1
bta-miR-2342	1	0	0	0	0	1	0	1	1
bta-miR-2343	2	1	1	0	1	0	0	0	1
bta-miR-2344	6	8	13	13	26	15	24	72	52
bta-miR-2345	0	0	0	0	0	0	1	1	0
bta-miR-2346	8	7	4	3	6	2	21	15	6
bta-miR-2347	0	0	0	0	1	1	0	1	0
bta-miR-2348	23	8	2	3	19	8	5	10	5
bta-miR-2349	2	1	1	2	2	0	0	4	1
bta-miR-2350	1	0	3	1	3	0	4	4	1
bta-miR-2351	0	0	0	0	0	1	0	0	0
bta-miR-2352	1	1	2	0	1	0	0	2	0
bta-miR-2353	0	1	1	0	0	1	1	2	0
bta-miR-2354	1	7	1	4	5	3	7	11	3
bta-miR-2355-3p	0	0	2	0	0	0	2	0	0
bta-miR-2355-5p	2	1	0	1	0	0	0	3	0
bta-miR-2356	1	0	0	0	0	0	0	0	0
bta-miR-2357	0	0	0	0	1	0	0	0	0
bta-miR-2358	1	0	0	0	0	0	0	0	0
bta-miR-2359	5	0	2	0	0	0	0	0	0
bta-miR-2360	28	17	17	16	73	34	18	17	17
bta-miR-2361	1	1	0	2	1	0	2	2	1
bta-miR-2362	0	0	0	0	0	0	0	0	0
bta-miR-2363	0	0	0	0	0	0	0	0	0
bta-miR-2364	0	2	1	0	1	4	0	1	3
bta-miR-2365	0	0	0	0	0	0	0	0	0
bta-miR-2366	3	3	5	3	3	3	6	17	6
bta-miR-2367-3p	2	0	1	0	1	2	1	1	0
bta-miR-2367-5p	0	0	0	1	0	1	1	1	1
bta-miR-2368-3p	3	2	0	2	0	0	1	1	0
bta-miR-2368-5p	0	0	0	2	1	1	2	1	1
bta-miR-2369	1	0	0	0	3	1	0	1	1
bta-miR-2370-3p	3	0	0	1	1	0	3	3	0
bta-miR-2370-5p	2	0	2	0	2	0	0	2	1
bta-miR-2371	58	1	10	2	35	41	5	4	60
bta-miR-2372	1	0	0	0	1	0	2	0	0
bta-miR-2373-3p	3	0	0	1	4	3	1	3	0
bta-miR-2373-5p	2	0	3	0	2	2	0	1	0
bta-miR-2374	12	3	4	5	6	9	8	12	4
bta-miR-2375	0	0	0	0	0	0	0	0	0
bta-miR-2376	16	8	9	10	19	22	22	24	12
bta-miR-2377	0	0	0	0	0	0	0	0	0
bta-miR-2378	1	1	0	0	1	0	2	0	0
bta-miR-2379	0	0	0	0	1	0	0	1	1
bta-miR-2380	0	0	0	0	1	0	2	0	0
bta-miR-2381	2	0	0	0	0	0	0	0	1
bta-miR-2382-3p	1	1	1	0	1	5	2	5	3
bta-miR-2382-5p	0	0	1	1	0	1	1	0	2
bta-miR-2383	2	0	1	0	1	0	0	0	0
bta-miR-2384	5	3	1	1	7	2	5	5	5
bta-miR-2385-3p	0	0	0	0	0	1	0	0	0
bta-miR-2385-5p	0	0	0	1	0	0	1	0	0
bta-miR-2386	0	0	0	0	2	0	1	0	0
bta-miR-2387	24	25	11	9	38	30	23	41	23
bta-miR-2388-3p	7	0	3	2	7	1	9	22	5
bta-miR-2388-5p	1	1	0	1	1	1	1	1	0
bta-miR-2389	5	1	0	9	11	7	6	12	2
bta-miR-2390	1	0	0	0	0	0	1	0	0
bta-miR-2392	1	0	1	0	2	1	1	0	0
bta-miR-2393	3	0	0	1	1	1	0	0	0
bta-miR-2394	1	0	0	0	1	0	0	0	0
bta-miR-2395	1	0	0	0	2	2	1	2	0
bta-miR-2396	6	3	1	1	2	1	4	1	2
bta-miR-2397-3p	20	7	13	4	14	10	16	13	10
bta-miR-2397-5p	0	0	0	0	0	0	0	0	1
bta-miR-2398	1	2	2	1	1	5	2	7	1
bta-miR-2399-3p	0	0	1	0	0	0	0	0	1
bta-miR-2399-5p	7	2	5	3	4	1	3	7	4
bta-miR-23a	82181	47785	39046	32193	98359	75170	76957	70888	22498
bta-miR-23b-3p	26129	15265	11575	9183	33793	18590	22815	16995	8417
bta-miR-23b-5p	70	41	63	36	107	61	117	108	113
bta-miR-24	31	10	19	8	18	12	18	12	10
bta-miR-2400	21	14	7	6	14	10	17	23	7
bta-miR-2401	1	1	0	0	1	1	1	3	0
bta-miR-2402	1	1	0	2	1	5	1	2	0
bta-miR-2403	10	6	6	1	5	2	12	6	7
bta-miR-2404	3	0	0	0	3	3	0	2	4
bta-miR-2405	0	0	0	0	0	0	0	0	1
bta-miR-2406	3	3	1	1	1	0	3	0	2
bta-miR-2407	3	1	2	1	3	0	0	2	2
bta-miR-2408	3	5	1	3	4	3	3	0	2
bta-miR-2409	0	1	0	0	0	0	3	0	0
bta-miR-2410	8	5	2	4	10	4	9	3	9
bta-miR-2411-3p	38	6	3	53	8	29	6	9	9
bta-miR-2411-5p	200	86	65	55	217	168	68	132	38
bta-miR-2412	5	1	2	4	13	1	0	2	2
bta-miR-2413	0	0	0	0	0	0	1	1	0
bta-miR-2414	0	0	0	0	1	0	0	0	0
bta-miR-2415-3p	0	1	1	0	3	0	1	1	1
bta-miR-2415-5p	2	0	0	0	0	1	1	0	0
bta-miR-2416	6	4	3	2	1	0	0	8	0
bta-miR-2417	15	4	1	5	13	3	3	1	8
bta-miR-2418	0	0	2	1	1	1	1	0	0
bta-miR-2419-3p	3	1	1	0	13	6	1	1	43
bta-miR-2419-5p	47	27	24	30	164	84	78	45	32
bta-miR-2420	0	0	0	1	0	0	0	1	1
bta-miR-2421	0	0	0	0	0	0	1	0	0
bta-miR-2422	21	17	13	2	16	6	35	18	27
bta-miR-2423	2	0	0	0	1	4	2	1	0
bta-miR-2424	8	4	2	2	10	4	4	3	12
bta-miR-2425-3p	4	1	0	0	4	0	3	3	0
bta-miR-2425-5p	3	0	1	1	0	0	2	2	1
bta-miR-2426	1	0	1	1	2	3	4	3	3
bta-miR-2427	20	3	69	27	0	14	4	13	21
bta-miR-2428	1	1	1	0	3	0	3	3	2
bta-miR-2429	0	0	0	0	1	0	0	0	0
bta-miR-2430	1	3	1	1	6	4	2	3	0
bta-miR-2431-3p	52	33	33	22	52	35	50	88	43
bta-miR-2431-5p	14	5	5	3	10	5	8	9	11
bta-miR-2432	3	1	0	1	2	1	2	2	3
bta-miR-2433	2	0	0	0	1	0	1	0	0
bta-miR-2434	0	1	1	0	2	0	0	0	0
bta-miR-2435	0	0	1	0	1	3	2	0	1
bta-miR-2436-3p	21	6	7	6	9	6	6	12	10
bta-miR-2436-5p	0	1	5	2	1	3	6	6	3
bta-miR-2437	0	0	0	0	0	0	0	0	1
bta-miR-2438	0	1	0	1	0	0	0	1	1
bta-miR-2439-3p	1	1	2	0	0	2	3	3	1
bta-miR-2439-5p	0	0	0	0	0	3	0	2	0
bta-miR-24-3p	17164	9568	19593	7266	12307	8641	17294	16880	8985
bta-miR-2440	10	18	13	20	20	12	28	40	50
bta-miR-2441	4	3	2	3	2	6	5	6	5
bta-miR-2442	2	1	1	0	0	0	0	1	2
bta-miR-2443	82	90	109	82	104	114	113	172	72
bta-miR-2444	0	0	1	1	0	0	0	1	0
bta-miR-2446	4	0	2	2	2	3	1	0	0
bta-miR-2447	14	6	4	4	4	6	14	13	6
bta-miR-2448-3p	12	21	13	6	21	22	23	27	27
bta-miR-2448-5p	0	2	0	0	1	1	2	2	0
bta-miR-2449	0	0	1	0	2	2	1	2	1
bta-miR-2450a	21	11	8	9	6	17	30	60	40
bta-miR-2450b	1	0	3	1	0	0	1	1	1
bta-miR-2450c	0	0	1	0	0	3	3	8	7
bta-miR-2450d	1	0	0	0	0	0	0	0	0
bta-miR-2451	2	0	0	0	1	0	1	1	1
bta-miR-2452	0	0	0	0	1	1	0	1	0
bta-miR-2453	6	0	1	0	0	3	0	2	3
bta-miR-2454-3p	0	0	2	1	1	0	4	3	2
bta-miR-2454-5p	1	1	1	0	1	0	2	4	1
bta-miR-2455	3	1	0	2	1	1	0	0	2
bta-miR-2456	0	0	0	0	0	1	0	0	0
bta-miR-2457	7	1	6	2	7	7	1	15	7
bta-miR-2458	1	2	0	0	0	1	0	0	0
bta-miR-2459	0	1	0	0	1	0	0	0	0
bta-miR-2460	0	2	1	0	0	0	0	0	0
bta-miR-2461-3p	0	0	0	0	0	0	2	1	0
bta-miR-2461-5p	0	0	0	0	0	0	0	0	1
bta-miR-2462	0	1	0	2	1	0	0	0	2
bta-miR-2463	7	2	1	5	3	4	1	8	4
bta-miR-2464-3p	1	3	0	0	2	0	0	3	1
bta-miR-2464-5p	0	0	2	0	0	0	1	0	2
bta-miR-2465	4	1	11	2	2	2	0	6	5
bta-miR-2466-3p	0	0	0	0	1	0	1	0	1
bta-miR-2466-5p	0	1	0	0	0	0	0	0	1
bta-miR-2467-3p	3	1	1	0	6	3	5	4	2
bta-miR-2467-5p	0	0	0	1	0	0	0	1	1
bta-miR-2468	26	13	16	9	18	10	35	19	9
bta-miR-2469	7	3	4	3	5	2	2	4	4
bta-miR-2470	0	0	0	0	0	0	0	0	0
bta-miR-2471-3p	1	0	0	0	1	0	0	0	0
bta-miR-2471-5p	0	0	0	0	0	0	1	0	0
bta-miR-2472	0	0	0	0	1	1	0	0	0
bta-miR-2473	0	0	0	1	0	1	0	0	0
bta-miR-2474	6	3	3	6	6	4	9	25	6
bta-miR-2475	2	0	1	0	1	0	0	1	0
bta-miR-2477	0	0	1	0	1	2	2	2	8
bta-miR-2478	648	114	221	105	462	335	223	306	595
bta-miR-2479	100	8	1	4	10	11	2	2	9
bta-miR-2480	0	0	0	0	0	0	0	0	0
bta-miR-2481	0	0	1	1	0	0	0	1	2
bta-miR-2482	0	0	0	0	0	0	0	0	0
bta-miR-2483-3p	2	0	4	0	1	3	0	2	1
bta-miR-2483-5p	4	1	1	1	1	0	1	2	2
bta-miR-2484	81	69	48	42	66	57	130	85	93
bta-miR-2485	0	0	0	0	0	1	0	0	0
bta-miR-2486-3p	0	0	0	0	0	0	0	0	0
bta-miR-2486-5p	0	0	0	0	1	1	0	0	0
bta-miR-2488	0	0	0	0	0	0	0	0	0
bta-miR-2489	0	0	0	1	0	0	0	1	0
bta-miR-25	30325	16226	11210	7869	19110	14896	41847	27437	26365
bta-miR-26a	74481	42783	45201	34365	63428	30096	76735	46304	27462
bta-miR-26b	87134	35924	63613	50165	65531	53589	54948	50432	30244
bta-miR-26c	36759	21316	22652	17042	31393	15118	38329	22902	13403
bta-miR-27a-3p	8037	3436	7871	2153	6853	3226	5253	4430	3968
bta-miR-27a-5p	10	4	0	5	4	1	10	3	2
bta-miR-27b	10982	4340	8006	3689	8512	5000	9523	7465	5263
bta-miR-28	691	331	603	289	632	351	815	722	428
bta-miR-2881	55	9	19	25	85	32	30	26	17
bta-miR-2882	2	2	1	2	4	1	1	1	3
bta-miR-2883	0	0	0	0	0	0	0	0	0
bta-miR-2885	79	30	26	37	69	44	17	8	27
bta-miR-2886	10	7	3	4	18	9	1	3	6
bta-miR-2887	578	341	201	243	1595	1476	197	168	1090
bta-miR-2888	18	9	8	24	113	58	11	21	21
bta-miR-2889	164	35	16	11	45	71	14	15	25
bta-miR-2890	2940	1241	2006	4115	510	1388	311	411	255
bta-miR-2891	4017	1657	3991	3376	5842	6385	2273	5194	1791
bta-miR-2892	154	38	37	46	251	143	21	19	65
bta-miR-2893	1	0	0	1	1	0	1	2	0
bta-miR-2894	0	0	0	0	0	0	0	0	0
bta-miR-2895	0	0	1	1	1	1	1	0	0
bta-miR-2896	0	0	0	0	0	1	0	0	0
bta-miR-2897	4	2	0	2	6	5	1	0	0
bta-miR-2898	1510	602	571	606	4677	2323	1126	1441	1477
bta-miR-2899	24	8	2	2	13	4	25	27	3
bta-miR-2900	9	4	3	8	15	10	7	11	6
bta-miR-2901	0	0	0	0	0	0	0	1	0
bta-miR-2902	0	0	0	0	0	0	0	0	1
bta-miR-2903	1	1	2	2	2	2	3	4	0
bta-miR-2904	5803	3398	2795	1803	18730	13924	3975	2397	6354
bta-miR-2917	0	0	0	0	0	0	0	0	0
bta-miR-2957	20992	7452	11531	6315	10892	8563	14432	13888	10813
bta-miR-296-3p	287	350	436	200	333	341	852	1069	1554
bta-miR-296-5p	66	76	107	40	113	163	152	241	159
bta-miR-299	15	8	10	4	5	3	11	12	8
bta-miR-29a	136618	59372	78981	56972	97380	71866	132415	104265	56522
bta-miR-29b	3502	841	2907	2039	3519	3573	3699	4167	1123
bta-miR-29c	17066	5593	13073	10974	13799	12855	8547	11046	3523
bta-miR-29d-3p	31	2	28	13	13	18	8	13	4
bta-miR-29d-5p	242	97	175	152	284	185	206	191	57
bta-miR-29e	19	1	25	4	13	8	7	9	8
bta-miR-301a	8	5	9	1	5	4	7	11	5
bta-miR-301b	1	0	0	0	0	0	0	2	0
bta-miR-302a	2	0	0	0	0	0	1	0	3
bta-miR-302b	0	2	0	0	0	0	0	1	0
bta-miR-302c	0	0	0	0	0	0	0	0	0
bta-miR-302d	0	0	0	0	0	0	0	0	0
bta-miR-3064	3	1	2	0	1	2	2	3	1
bta-miR-30a-5p	58822	19584	31959	35616	62935	49993	28629	30682	51723
bta-miR-30b-3p	173	85	138	120	205	165	167	156	144
bta-miR-30b-5p	2961	1398	2597	2170	2559	1182	2635	2242	1702
bta-miR-30c	1677	901	1398	996	1509	684	2315	1699	1101
bta-miR-30d	27445	13206	17803	17156	25150	16338	17688	28293	18002
bta-miR-30e-5p	2029	702	1668	1228	2208	1400	2037	1843	1186
bta-miR-30f	892	608	570	1149	1859	1433	970	1003	1865
bta-miR-31	14230	9260	5549	1304	3902	2228	7097	3148	2533
bta-miR-3120	6	1	4	3	6	4	6	6	0
bta-miR-3141	12	5	12	10	37	23	19	9	14
bta-miR-3154	2	1	2	0	7	0	2	4	2
bta-miR-32	153	64	80	82	253	166	155	175	36
bta-miR-320a	117778	76074	125007	81398	184551	108473	98458	84014	104770
bta-miR-320b	4	2	4	4	10	3	2	3	1
bta-miR-323	19	9	18	7	12	21	44	54	38
bta-miR-324	77	53	99	42	55	83	94	125	66
bta-miR-326	108	58	89	63	147	38	237	243	76
bta-miR-328	134	81	101	98	158	45	271	381	102
bta-miR-329a	2	7	4	1	9	8	18	9	9
bta-miR-329b	0	0	0	2	1	0	0	0	0
bta-miR-330	372	208	137	58	163	123	392	466	370
bta-miR-331-3p	1220	525	500	377	1484	801	778	576	572
bta-miR-331-5p	134	128	78	95	221	160	215	208	80
bta-miR-335	25	27	30	15	49	40	66	64	38
bta-miR-338	47	30	57	58	91	71	119	132	48
bta-miR-339a	973	698	1376	529	655	430	753	652	532
bta-miR-339b	280	92	288	66	88	62	93	89	108
bta-miR-33a	1124	150	742	1006	1254	1269	629	666	375
bta-miR-33b	49	9	73	20	33	9	21	18	10
bta-miR-340	12	5	6	18	28	8	15	18	7
bta-miR-342	13017	8924	7311	6498	12911	18750	26846	21794	11430
bta-miR-3431	143	28	48	68	67	37	80	137	36
bta-miR-3432a	5807	4161	4492	2693	7889	3963	8538	10342	3536
bta-miR-3432b	297	200	228	142	412	201	391	320	136
bta-miR-345-3p	3503	1804	2441	2243	3420	3953	2358	5310	2284
bta-miR-345-5p	793	430	743	665	892	822	498	1097	334
bta-miR-346	16	9	12	3	6	8	12	34	18
bta-miR-34a	1026	435	856	288	511	265	508	567	181
bta-miR-34b	139	31	47	90	74	100	88	84	54
bta-miR-34c	2784	546	884	1709	1321	1440	1601	1392	781
bta-miR-3533	6	6	2	2	11	4	4	1	10
bta-miR-3578	378	269	224	47	85	83	689	609	496
bta-miR-3596	730459	1029081	1118046	701204	1209590	1204587	1129614	1261881	677313
bta-miR-3600	6181	2699	5368	2466	4021	3002	3953	6580	1973
bta-miR-3601	38	20	11	8	6	6	58	27	28
bta-miR-3602	0	0	0	0	0	2	0	0	0
bta-miR-3604	54912	24346	33465	15514	26288	16119	54080	38398	37043
bta-miR-361	1679	1805	1109	803	2189	2081	2071	2313	612
bta-miR-3613a	11	2	10	1	3	9	9	5	5
bta-miR-3613b	0	0	0	0	0	1	1	2	0
bta-miR-362-3p	187	84	138	141	202	190	135	150	64
bta-miR-362-5p	202	149	157	162	270	249	200	277	83
bta-miR-363	557	357	381	193	288	379	579	923	1499
bta-miR-365-3p	2132	1689	2887	1111	4191	2889	2038	3682	1335
bta-miR-365-5p	30	27	17	6	40	7	20	81	40
bta-miR-3660	7	5	11	1	9	5	5	5	1
bta-miR-367	0	0	0	0	0	0	0	0	0
bta-miR-369-3p	130	82	98	43	55	41	206	142	97
bta-miR-369-5p	84	48	54	19	33	14	127	65	80
bta-miR-370	30	17	13	7	11	9	109	73	53
bta-miR-371	1	2	0	0	0	0	0	1	1
bta-miR-374a	1692	879	700	812	1239	936	1591	1452	764
bta-miR-374b	2816	1068	1187	916	1944	1436	2582	2706	1865
bta-miR-375	7443	2798	3537	3817	7885	9541	1346	6873	629
bta-miR-376a	4	12	5	1	2	1	8	15	5
bta-miR-376b	268	106	198	70	57	68	394	463	163
bta-miR-376c	31	35	36	18	22	13	60	35	26
bta-miR-376d	39	27	35	13	33	12	61	63	29
bta-miR-376e	433	246	378	162	233	142	881	536	247
bta-miR-377	4	1	6	1	2	1	3	6	2
bta-miR-378	9744	3578	5495	2996	5489	5615	8153	16382	4441
bta-miR-378b	129	48	53	56	48	62	123	187	76
bta-miR-378c	450	100	182	88	211	138	155	274	141
bta-miR-378d	53	10	16	8	25	14	23	40	13
bta-miR-379	2676	2045	1383	867	1606	760	5713	2561	2155
bta-miR-380-3p	75	116	78	29	89	54	258	230	97
bta-miR-380-5p	20	7	10	4	2	2	11	5	14
bta-miR-381	4	7	5	1	7	0	21	6	9
bta-miR-382	399	276	232	47	104	83	682	579	525
bta-miR-383	15	5	16	3	20	2	19	1	4
bta-miR-3956	28	23	12	9	10	8	27	18	19
bta-miR-3957	12	5	5	0	1	3	21	11	11
bta-miR-409a	178	112	73	45	49	26	218	192	143
bta-miR-409b	183	94	127	21	35	36	307	282	323
bta-miR-410	17	12	15	3	6	4	32	34	16
bta-miR-411a	3790	1589	2231	1008	1741	928	4006	2199	3065
bta-miR-411b	8	4	2	0	1	0	12	8	10
bta-miR-411c-3p	1	1	2	0	2	1	5	7	1
bta-miR-411c-5p	651	410	382	209	356	217	926	671	650
bta-miR-412	1	0	2	1	1	0	2	2	2
bta-miR-421	230	128	87	74	120	155	172	343	111
bta-miR-423-3p	2608	1444	1862	1195	1469	1756	2031	2594	1863
bta-miR-423-5p	46055	37296	51285	32067	57408	55805	42453	43395	58091
bta-miR-424-3p	179	119	136	69	99	79	256	170	204
bta-miR-424-5p	1369	544	976	256	491	207	1381	640	441
bta-miR-425-3p	180	164	126	141	192	162	308	391	146
bta-miR-425-5p	695	895	554	521	1059	876	1373	2540	559
bta-miR-4286	231	185	117	149	284	119	231	252	220
bta-miR-429	524	613	328	360	475	699	660	1269	624
bta-miR-431	1	0	0	0	2	0	0	0	0
bta-miR-432	2925	3366	1844	580	1137	1095	4535	4967	4112
bta-miR-433	179	163	92	27	62	88	304	358	264
bta-miR-4444	9	5	7	2	4	2	3	6	2
bta-miR-4449	24	8	6	5	12	10	10	4	21
bta-miR-448	2	0	0	0	0	0	0	1	0
bta-miR-449a	24	7	21	7	45	11	20	25	10
bta-miR-449b	1	0	3	0	5	1	2	5	4
bta-miR-449c	1	2	0	0	1	0	0	2	1
bta-miR-449d	2	0	0	1	2	0	1	1	1
bta-miR-450a	176	70	103	35	51	30	183	115	107
bta-miR-450b	127	56	105	33	49	29	138	98	75
bta-miR-451	820	284	494	903	844	483	657	440	258
bta-miR-452	710	357	157	217	296	295	363	735	399
bta-miR-4523	0	2	2	1	2	1	4	1	0
bta-miR-453	0	1	0	1	0	2	0	0	1
bta-miR-454	2	1	0	2	0	2	2	3	0
bta-miR-455-3p	1349	676	1016	422	815	564	893	815	870
bta-miR-455-5p	74	49	59	24	61	29	100	70	119
bta-miR-4657	27	14	16	6	21	7	29	32	18
bta-miR-4680	1	1	1	2	0	0	0	0	0
bta-miR-483	11	8	13	11	20	4	16	7	16
bta-miR-484	533	243	442	350	803	285	772	2056	495
bta-miR-485	612	375	472	147	308	210	932	609	843
bta-miR-486	5189	1170	3150	3206	7565	1229	5209	5086	1681
bta-miR-487a	74	90	52	29	29	24	90	117	43
bta-miR-487b	172	211	182	95	185	137	505	502	218
bta-miR-488	0	0	0	0	0	1	0	0	0
bta-miR-489	0	0	0	0	0	0	0	0	0
bta-miR-490	9	5	0	0	0	1	0	5	4
bta-miR-491	23	20	30	8	22	14	20	30	9
bta-miR-493	139	69	77	32	62	54	268	261	109
bta-miR-494	298	240	116	88	133	208	590	950	284
bta-miR-495	1544	1242	723	288	610	415	2301	2316	1813
bta-miR-496	0	9	2	0	5	2	8	13	6
bta-miR-497	1058	837	1286	521	1686	869	2293	1809	728
bta-miR-499	368	112	326	222	298	279	280	257	161
bta-miR-500	101	65	99	59	102	85	90	106	34
bta-miR-502a	177	51	162	40	68	103	68	113	186
bta-miR-502b	13	4	5	3	5	6	6	11	14
bta-miR-503-3p	13	17	13	3	9	7	14	9	17
bta-miR-503-5p	565	267	288	129	195	299	931	964	902
bta-miR-504	803	383	218	75	222	161	206	188	345
bta-miR-505	105	92	100	50	78	69	137	273	94
bta-miR-532	18470	1611	6648	3228	1853	1832	2789	3625	5273
bta-miR-539	3	2	5	0	1	3	6	9	3
bta-miR-541	8	8	5	0	1	3	14	23	17
bta-miR-542-5p	40	26	10	6	17	3	55	27	24
bta-miR-543	374	352	215	101	157	221	877	869	817
bta-miR-544a	3	1	2	0	1	0	2	1	0
bta-miR-544b	4	1	2	0	1	0	1	1	3
bta-miR-545-3p	1	0	0	0	0	0	2	1	1
bta-miR-545-5p	1	2	5	2	2	3	1	1	1
bta-miR-551a	0	0	0	1	0	0	0	0	0
bta-miR-551b	5	3	7	4	9	5	15	1	17
bta-miR-562	0	1	0	0	0	1	0	0	0
bta-miR-568	0	0	0	0	0	0	0	0	1
bta-miR-574	98	136	166	112	176	129	369	510	181
bta-miR-582	8	4	1	2	5	3	2	12	4
bta-miR-584	2	1	2	0	1	5	3	3	2
bta-miR-592	3	2	1	0	1	3	4	2	1
bta-miR-599	0	0	0	0	1	0	0	0	0
bta-miR-6119-3p	16	18	18	12	12	18	48	32	24
bta-miR-6119-5p	512	196	429	162	328	286	580	540	170
bta-miR-6120-3p	314	125	215	145	265	401	323	569	342
bta-miR-6120-5p	0	0	0	0	1	2	1	1	0
bta-miR-6121-3p	0	1	3	0	3	2	2	4	2
bta-miR-6121-5p	0	0	0	0	0	0	2	0	0
bta-miR-6122-3p	0	0	1	0	0	1	0	0	0
bta-miR-6122-5p	2	0	0	0	1	0	0	0	0
bta-miR-6123	38	20	20	9	26	13	65	76	30
bta-miR-615	6	4	4	7	18	11	14	10	4
bta-miR-628	18	8	4	11	19	19	14	20	3
bta-miR-631	0	0	0	0	0	0	0	0	0
bta-miR-6516	74	16	24	11	28	51	4	32	14
bta-miR-6517	89	67	37	47	142	123	88	104	68
bta-miR-6518	6	2	6	3	5	3	5	2	6
bta-miR-6519	31	17	12	3	7	7	16	19	15
bta-miR-652	438	315	242	186	474	320	374	889	127
bta-miR-6520	49	21	33	22	35	25	65	58	43
bta-miR-6521	0	0	0	0	0	0	0	0	0
bta-miR-6522	200	29	180	98	100	75	42	77	26
bta-miR-6523a	32	21	15	6	55	19	37	48	25
bta-miR-6523b	0	0	0	0	0	0	0	0	0
bta-miR-6524	341	143	247	94	150	123	336	341	235
bta-miR-6525	27	25	32	17	36	22	34	38	20
bta-miR-6526	0	0	0	0	0	0	0	0	0
bta-miR-6527	28	19	11	7	34	16	25	22	15
bta-miR-6528	2	0	5	1	1	1	6	3	0
bta-miR-6529a	311	209	204	112	246	258	434	854	353
bta-miR-6529b	304	188	222	126	243	245	416	881	368
bta-miR-653	0	0	0	0	0	0	0	0	0
bta-miR-6530	24	6	13	5	12	3	29	32	15
bta-miR-6531	20	12	12	7	18	14	32	34	18
bta-miR-6532	2	3	1	1	0	0	2	9	2
bta-miR-6533	69	29	49	20	37	38	43	68	39
bta-miR-6534	9	4	1	1	3	4	4	8	4
bta-miR-6535	6	3	2	1	1	1	9	4	8
bta-miR-6536	41	10	11	5	22	15	13	10	37
bta-miR-654	4	7	8	4	4	1	16	7	7
bta-miR-655	53	28	27	22	36	18	94	62	41
bta-miR-656	1	0	0	0	0	0	3	3	0
bta-miR-658	5	2	4	5	12	5	7	2	12
bta-miR-660	5537	2573	2430	2717	4019	4422	3345	5532	2530
bta-miR-664a	4	2	2	1	4	6	2	9	3
bta-miR-664b	137	109	128	104	285	214	195	149	66
bta-miR-665	90	86	93	37	115	34	369	637	164
bta-miR-669	4627	3173	5071	2098	5034	3052	3432	8309	2011
bta-miR-670	0	0	0	0	0	0	0	0	0
bta-miR-671	14	15	17	9	29	16	27	42	18
bta-miR-677	1254	179	133	93	674	214	78	48	142
bta-miR-7	281	160	243	199	242	207	224	445	203
bta-miR-708	248	198	144	56	157	91	512	203	72
bta-miR-744	940	637	584	271	312	490	937	1096	1785
bta-miR-758	0	0	0	0	0	0	0	2	0
bta-miR-759	32	8	4	4	10	46	22	32	21
bta-miR-760-3p	405	527	302	142	739	459	802	877	572
bta-miR-760-5p	32	11	11	9	43	11	6	4	14
bta-miR-761	0	0	0	1	0	0	7	1	0
bta-miR-763	1	0	1	0	0	1	0	0	0
bta-miR-764	0	2	0	0	1	0	0	1	2
bta-miR-767	2	2	1	1	0	0	1	2	4
bta-miR-769	20	5	5	4	8	1	17	9	5
bta-miR-7691	1	0	0	0	1	1	0	0	0
bta-miR-7857	16	5	6	4	18	5	6	55	12
bta-miR-7858	11	7	9	3	8	7	3	3	4
bta-miR-7859	301	114	161	137	151	262	192	451	167
bta-miR-7860	6	1	7	6	13	10	12	9	9
bta-miR-7861	1	1	0	0	2	0	2	1	2
bta-miR-7862	0	0	0	0	0	0	0	0	0
bta-miR-7863	3	2	1	1	1	0	2	7	0
bta-miR-7864	0	1	0	0	0	0	0	0	0
bta-miR-7865	6	2	2	0	8	4	2	4	2
bta-miR-8550	0	0	0	0	1	0	1	1	0
bta-miR-873	0	0	0	0	0	0	0	0	0
bta-miR-874	101	143	223	100	216	191	200	531	200
bta-miR-875	1	0	0	0	1	0	0	0	0
bta-miR-876	0	0	0	0	1	0	1	1	0
bta-miR-877	179	201	151	68	42	128	190	233	229
bta-miR-885	132	59	108	110	156	316	110	108	9
bta-miR-92a	7882	5851	9196	6473	12101	10242	12249	11168	11063
bta-miR-92b	516	481	447	440	1581	1047	1121	1629	485
bta-miR-93	1462	1399	1040	717	1210	1193	2043	3534	1337
bta-miR-935	7	10	11	1	3	4	18	31	7
bta-miR-9-3p	65	34	44	2	3	13	12	72	8
bta-miR-940	1	0	3	1	3	0	3	2	2
bta-miR-95	128	54	98	42	86	48	78	90	137
bta-miR-9-5p	597	119	331	11	25	47	72	245	34
bta-miR-96	300	144	202	61	134	182	146	201	176
bta-miR-98	2514	2070	2081	1574	2168	2316	2853	4075	1719
bta-miR-99a-3p	1206	1097	1347	790	760	720	2067	1901	795
bta-miR-99a-5p	32298	16214	21182	9968	19507	8981	24265	21396	18674
bta-miR-99b	11720	4946	5015	3680	7441	3594	10989	11369	6707

## Sheet: Table S3b
Table S3b. Novel miRNA raw read counts
Novel miRNA Name	miRNA Sequence	miRNA Precursor Name	Precursor sequence	Precursor coordinate chromosomal	Start	End	Strand	H1	H2	H3	L1	L2	L3	D1	D2	D3
chr16_30118_mature	aaaaaaccgagtggactttt	chr16_30118	aaagttcattagggtttttctgtgagatgggatggaaaaaaccgagtggacttttt	chr16	18872291	18872347	-	317	224	120	11	170	84	418	178	412
chr2_3783_star	aaaaaagaattaggaagtgt	chr2_3783	ttggtctgtagttttctcttgttatgtctctgtcttgctttgctatcagggacattggcctcaaaaaaagaattaggaagtgtt	chr2	39532312	39532396	-	0	0	0	0	0	0	0	0	0
chr26_44352_star	aaaaacccaagcgaagttt	chr26_44352	acctttgttcgggtttttctgtaacatctgacggaaaaacccaagcgaagtttt	chr26	48218978	48219032	+	0	0	0	0	0	0	0	0	0
chr20_36326_star	aaaaacctgaaccaacttttt	chr20_36326	gaaagttagtttggatttttctataccctcttatggaaaaacctgaaccaactttttg	chr20	2256332	2256390	+	5	5	2	0	5	1	3	3	0
chr8_16286_star	aaaaacctgaatgaactttct	chr8_16286	gaaagttggtttggatttttccattgcatcttacagaaaaacctgaatgaactttctg	chr8	80566636	80566694	+	0	0	0	0	1	0	3	1	0
chr3_5551_mature	aaaaacctgaatgacccttttg	chr3_5551	aaaaggttcatttgggtttctccatgccatcttacggaaaaacctgaatgacccttttgg	chr3	99776148	99776208	+	10	4	2	6	3	1	11	40	10
chr15_27852_star	aaaaagcaccatgtttctgaat	chr15_27852	tttgtgtgtgtctgtatctttctgagcttcctcgcttacattcctggagagaaaaaaaagcaccatgtttctgaatg	chr15	21877220	21877297	+	0	0	0	0	2	0	0	1	2
chr19_35492_mature	aaaaagccaagacctcagatg	chr19_35492	gtctctcttgagttttcactttctgctcagaatatcttctttcaagagactcaggtgaaaaagccaagacctcagatgt	chr19	23269898	23269977	-	1	2	0	1	1	0	0	0	0
chr8_15763_mature	aaaaagctagttggatct	chr8_15763	gatttatagctaaatttaaaacaatacatatgttatccacaaaataacaaaacagggggggaaaaagctagttggatcta	chr8	13628822	13628902	+	917	278	289	232	1435	1076	291	292	529
chr8_16766_mature	aaaaatcactctgctgccttct	chr8_16766	gttaaggtccagaggctgagaaattaatgatagagaggaagaaaaaaatcactctgctgccttctc	chr8	24936670	24936736	-	5	0	0	0	3	0	2	2	1
chr15_29113_mature	aaaaatgctgtggaaagg	chr15_29113	aaaaatgctgtggaaaggaagactggcctttctttacgtgttcaatattgttcgtgatgcagactctccctccacacatacttca	chr15	71550230	71550315	-	1	1	0	1	1	0	2	1	0
chr2_2782_mature	aaaaattagagtgttcaa	chr2_2782	aaaaattagagtgttcaaataaatgatgctgccatttctttcaactctaagtttct	chr2	73025259	73025315	+	23	3	5	8	32	29	5	8	21
chr2_2735_star	aaaacaccccggatgtcac	chr2_2735	aaaacaccccggatgtcaccttggcttgaggggtgatga	chr2	65262186	65262225	+	1	0	0	0	0	1	0	1	0
chr4_8634_mature	aaaaccctgatgaactttttga	chr4_8634	caaaaagttcatttgggctttttcgtaagatgttacagaaaaaccctgatgaactttttgat	chr4	88452109	88452171	-	0	1	0	1	2	1	0	0	0
chr1_1727_star	aaaacctgaggtctcctcagt	chr1_1727	tgggggagagggtgtaaataaagacaataaaacctgaggtctcctcagtc	chr1	101426153	101426203	-	0	0	0	0	0	0	0	0	0
chr7_13697_star	aaaactatacactataatttaataa	chr7_13697	aaaactatacactataatttaataaattgtattcacagtggttattaatatagatccggaattt	chr7	21501206	21501270	+	0	0	0	0	0	0	0	0	0
chr16_30120_mature	aaaactcgaacgaactttttag	chr16_30120	caaaaagttcatttgggtttttccatgtgatcttacagaaaaactcgaacgaactttttagc	chr16	18967317	18967379	-	5	2	1	0	0	1	3	2	4
chr26_44798_mature	aaaactggaaaaagaaaca	chr26_44798	gtaattctttttccagttgaaaaaaaaaaactggaaaaagaaacaa	chr26	50450808	50450854	-	0	1	1	0	0	1	1	2	0
chr6_13035_mature	aaaacttcatgcggcttt	chr6_13035	aaaacttcatgcggctttttctgttacatcttatggaaaaacccaaatgaagtttttt	chr6	99218162	99218220	-	0	1	0	1	2	4	0	1	0
chr4_8249_mature	aaaagaactttgaagatag	chr4_8249	aaaagaactttgaagatagaatctgttagttggaaagagttctcatgg	chr4	23816427	23816475	-	351	101	81	129	419	114	142	217	359
chr8_15661_mature	aaaagaagtaaaaggaa	chr8_15661	tcacttatacaacctttatttaacatagttttgaaagtcttagccatgacaatcagagaagaaaaaagaagtaaaaggaac	chr8	2702228	2702309	+	86	4	23	8	28	56	5	6	104
chr16_29413_mature	aaaagccagaatgaacttttt	chr16_29413	taaagttcatttggatttgtccataagatatcttggaaaagccagaatgaacttttta	chr16	20407552	20407610	+	78	41	46	35	100	34	143	88	44
chr1_1072_star	aaaagctgagccttttctc	chr1_1072	aaaagctgagccttttctctggttcatcacagaagaggaagtcagaagtttga	chr1	1252600	1252653	-	1	0	0	0	1	0	0	0	0
chr12_24025_mature	aaaaggagatcagtcgagacaa	chr12_24025	tgtttgagctgagctccaaatgaacttgagagtcgcttggattaaaaggagatcagtcgagacaat	chr12	75615504	75615570	+	1	0	0	0	3	3	0	0	1
chr12_24026_mature	aaaaggagatcagtcgagacaa	chr12_24026	aaaaggagatcagtcgagacaatcctgaaggaaattcaccctgaatattcattggttgcttaagctgagctcaaatactttggc	chr12	75615547	75615631	+	0	0	0	2	0	1	0	0	1
chr16_29858_mature	aaaaggatgaagagttaaagt	chr16_29858	aaaaggatgaagagttaaagtataatatactccatatactttaactcttcatccttttgg	chr16	63686503	63686563	+	1	0	0	0	0	0	0	0	0
chr16_30577_mature	aaaaggatgaagagttaaagt	chr16_30577	aaaaggatgaagagttaaagtatatggagtatattatactttaactcttcatccttttgg	chr16	63686501	63686561	-	0	0	0	0	1	0	1	0	0
chr3_5551_star	aaaaggttcatttgggtttctc	chr3_5551	aaaaggttcatttgggtttctccatgccatcttacggaaaaacctgaatgacccttttgg	chr3	99776148	99776208	+	1	0	0	0	0	0	0	0	0
chr29_47263_mature	aaaagtagattcagcaat	chr29_47263	aaaagtagattcagcaatttattgtgttttttcttttaa	chr29	30788354	30788393	-	2	1	0	0	0	0	0	0	0
chr15_28393_star	aaaagtccattcatatttttc	chr15_28393	aaaagtccattcatatttttctgtaaatcttatggaaaataatgaatgaactttttg	chr15	74421284	74421341	+	1	1	1	0	3	0	2	2	1
chr28_45783_star	aaaagtgacttgagatctgggt	chr28_45783	aaaagtgacttgagatctgggttaaaataattaccatgtatattacaatatttccctagtgtctgtactctctg	chr28	26669618	26669692	+	1	0	0	1	0	1	0	0	0
chr22_39744_mature	aaaagttagtttaggtttttc	chr22_39744	aagaccctgcaagaagcaatttggtccttatccagatgttgagaagtattgggttggccaaaaagttagtttaggtttttcg	chr22	22463070	22463152	-	2	3	1	1	6	4	8	9	2
chr20_36796_mature	aaaagttcgttcgggttaa	chr20_36796	aaaagttcgttcgggttaacatcatgaagttagcagaggagaactgcact	chr20	68995513	68995563	+	13	14	5	15	42	19	47	17	4
chr15_28393_mature	aaaataatgaatgaacttttt	chr15_28393	aaaagtccattcatatttttctgtaaatcttatggaaaataatgaatgaactttttg	chr15	74421284	74421341	+	2	0	2	0	0	1	1	0	1
chr2_4035_star	aaaatatgtaatcctccaca	chr2_4035	agggagattgcatactttatagatattatataaaaatatttacatatataaaatatgtaatcctccac	chr2	88941117	88941185	-	0	1	0	0	0	0	0	0	0
chr7_14448_mature	aaaatgtttgtttggatgttt	chr7_14448	aaaatgtttgtttggatgttttgtaatagcttagaaaacactcgaacaaacattttgg	chr7	111803154	111803212	+	3	2	3	1	11	8	6	7	2
chr10_20432_star	aaaattatgttcttcagtag	chr10_20432	aaaattatgttcttcagtaggcctttactgaacagaacttgttgc	chr10	31691391	31691436	-	1	0	0	0	0	0	0	0	1
chr5_10884_star	aaaattctctttagatttcttt	chr5_10884	aaaattctctttagatttcttttggttagtgaaaacaggtactaatgtaggtctttcataaaagcaaagtgatgtgaagtgagcttttg	chr5	58957705	58957794	-	0	0	0	0	0	0	0	1	0
chr26_44339_star	aaaatttcatttgggtttttc	chr26_44339	aaaatttcatttgggtttttctgtaagatgttatggaaacatccagatgaattttttt	chr26	46550798	46550856	+	0	0	0	0	0	0	0	0	0
chr13_25648_mature	aaacaactgtgatctagcat	chr13_25648	taatatatatagtgttttaattgctttcagaggactctctgatccagtgtcttctgagcctggaaacaactgtgatctagcatg	chr13	11650565	11650649	-	0	0	0	0	0	1	0	2	0
chr1_849_mature	aaacaaggactgactaggttg	chr1_849	aatctagtcagttgcttgaaatagcacacacagcccaaataaaacaaggactgactaggttgt	chr1	135222797	135222860	+	3	7	2	2	8	4	10	5	3
chr10_20789_mature	aaacaagtagtctggagaaagg	chr10_20789	aaacaagtagtctggagaaaggagcttttaggattgataatacaagcaattccatgatggccgtgttctagggtagcttttttg	chr10	70520910	70520994	-	0	1	2	0	0	1	0	2	2
chrx_48840_mature	aaacacgaacaaactttttggc	chrx_48840	tcaaaagttcgttggagtttctctgttacattgtacagaaaaacacgaacaaactttttggct	chrx	72769310	72769373	-	102	64	80	66	75	51	92	60	37
chr7_14023_mature	aaacactgagccagaacttta	chr7_14023	aaatctttcatggccaaattggctgcgtttagcacttctgaatgaaacactgagccagaactttat	chr7	59069380	59069446	+	0	0	1	0	2	2	4	1	2
chr9_18527_star	aaacagaactaaggtgtta	chr9_18527	aacccccttacttctgtttaagcaagtttttatcctggttaaacagaactaaggtgttag	chr9	41596090	41596150	-	1	0	0	0	0	0	0	1	0
chr29_47286_mature	aaacagagtgaactttttggc	chr29_47286	ccaaaaaattcctctgggtttgttcagaagatgttataggaaaaacagagtgaactttttggcc	chr29	33484160	33484224	-	1	0	0	0	0	3	0	0	1
chr17_30993_mature	aaacagctgttgcacctgggct	chr17_30993	gctgagaggtaacagatgggacctgagaaacagctgttgcacctgggctg	chr17	44618252	44618302	+	1	0	0	3	0	0	1	0	0
chr26_44339_mature	aaacatccagatgaatttttt	chr26_44339	aaaatttcatttgggtttttctgtaagatgttatggaaacatccagatgaattttttt	chr26	46550798	46550856	+	0	0	0	1	0	0	3	0	1
chr16_30508_star	aaacatggccctatctgtacacgc	chr16_30508	aacatggccctatctgtacacgcctgtctgttggtgtgttagttggtgccagaggtaa	chr16	57922850	57922908	-	0	0	0	0	0	0	0	0	1
chr19_36120_star	aaacattttagaacagctg	chr19_36120	aaacattttagaacagctggtctattataaaataggaaatttcatattccaagttgatgctagattatttttctggaaattttg	chr19	53391562	53391646	-	0	0	0	0	0	0	0	0	0
chr16_29725_star	aaaccattttcctactaactt	chr16_29725	aaaccattttcctactaacttcatagttgaaatctgaccttggttggaagtggtttga	chr16	52426594	52426652	+	0	1	0	0	0	1	0	4	1
chr13_25618_mature	aaacccaaaggagctttttggc	chr13_25618	ccaaaaagtcctttcaggttttgccatttgttacagaaaacccaaaggagctttttggcc	chr13	8977263	8977323	-	2	0	0	0	0	1	0	0	0
chr15_28986_mature	aaacccaaaggagctttttggc	chr15_28986	ccgaaaagatcattcaggtttttccataacatcttacagaaaaacccaaaggagctttttggcc	chr15	56039130	56039194	-	0	0	0	0	0	1	0	0	0
chr21_38260_mature	aaacccaaaggagctttttggc	chr21_38260	ccaaaaagttcacttgggttttttcatgtgacctagtagcaaaacccaaaggagctttttggcc	chr21	21876563	21876627	-	0	0	0	0	0	0	1	0	0
chr14_27491_star	aaacccaaatgaacttcttt	chr14_27491	aagaagtttgtgcaggtttttctgtaagatgttatagaaaacccaaatgaacttctttg	chr14	57101677	57101736	-	0	0	0	0	0	0	1	0	0
chr18_33789_star	aaacccaaatgaatttttt	chr18_33789	ataaattcgtttggatttttccttaagatgtaacggaaaaacccaaatgaattttttg	chr18	52591511	52591569	-	0	0	0	0	0	2	0	1	1
chr10_20595_mature	aaacccaagtgaacttgttggc	chr10_20595	aaacccaagtgaacttgttggccaactcaatataccagtaccttttatgccagagtgtgttacgatgggttgtt	chr10	47313949	47314023	-	8	2	2	1	3	2	2	3	1
chr10_20596_mature	aaacccaagtgaacttgttggc	chr10_20596	ccaaaaagttcagttgagtttttccctaaagatgttacagaaaacccaagtgaacttgttggcc	chr10	47314000	47314064	-	4	2	1	2	2	5	1	5	1
chr28_45835_mature	aaaccccaaagtttttggcca	chr28_45835	ggccaaaaagttcatttggtgttttctgtaagatggctaacgaaaaccccaaagtttttggccat	chr28	29315561	29315626	+	0	8	0	1	2	1	2	7	4
chr25_43027_mature	aaaccccagcccacctcttgc	chr25_43027	ctgggggtggagcggaggggctaacggcaaacaaaaccccagcccacctcttgct	chr25	34710745	34710800	+	0	0	0	1	1	1	1	0	1
chr2_4110_mature	aaacccgaatggaccttttggc	chr2_4110	ccgaaaagttcatttgggtttttcataagctgagatggaaaaacccgaatggaccttttggcc	chr2	94219345	94219408	-	1	0	0	0	1	0	3	0	0
chr8_16071_mature	aaaccctagcgaactttttggc	chr8_16071	caaaaaagttcattcaggttttcccataatatcgtatgaaaaaccctagcgaactttttggcc	chr8	62220077	62220140	+	3	0	1	0	0	0	1	0	0
chr8_16072_mature	aaaccctagcgaactttttggc	chr8_16072	aaaccctagcgaactttttggccaacccagtatttgagcccaaagttttcttggcaaaga	chr8	62220117	62220177	+	4	0	0	1	0	0	0	0	0
chr7_13883_mature	aaaccctgaaggaacattttg	chr7_13883	aagatgttcttttgggtttttctgtatgatgttatggaaaccctgaaggaacattttgg	chr7	45055259	45055318	+	0	0	1	0	0	1	3	1	0
chr13_26218_mature	aaaccctggagctttcatacact	chr13_26218	gtctctgaaagacctttccccgtgtttgaagggcccagccgtcccttccaaaccctggagctttcatacacta	chr13	67894357	67894430	-	5	5	1	8	3	4	3	3	5
chr23_40226_mature	aaaccgggagaggagagga	chr23_40226	aaaccgggagaggagaggatcccggagccggtgagaattctctgcttttctctactgtcctttccaggcccttttcctcaccttgc	chr23	7681340	7681426	+	2	1	0	0	0	0	1	0	2
chr10_19622_star	aaacctcgtagtttgtga	chr10_19622	ccagactgggaggcaatgaatttctgttgtttaaacctcgtagtttgtgac	chr10	55132745	55132796	+	1	0	0	0	1	1	0	0	1
chrx_47741_mature	aaacctgaacgacctttttggcc	chrx_47741	gccaaaaaaatttatttgggtttttctgtaatagcttatggaaaacctgaacgacctttttggcca	chrx	9100824	9100890	+	3	1	2	0	2	1	5	1	1
chr29_46591_mature	aaacctgaggaggaagct	chr29_46591	gcttcacttagccccagagttgtacatgaaaccatgtgttcagacataaacctgaggaggaagctc	chr29	22302291	22302357	+	0	0	0	0	4	0	0	0	0
chr10_20372_star	aaacctttcaatcctgtt	chr10_20372	aaacctttcaatcctgttctgaaatacttacttcgaaccaggttaggtcggtttct	chr10	25788350	25788406	-	0	0	0	0	0	0	0	1	0
chr12_23754_star	aaacgacactgacatgta	chr12_23754	gctgatggtgtcggtgaggatccttagatttgaatcacttggatgaaaacgacactgacatgtat	chr12	30759604	30759669	+	1	0	0	0	0	0	0	0	0
chr19_34874_mature	aaacgagttgaaggaagacc	chr19_34874	aaacgagttgaaggaagacctgagaaatcttggcacccttgctactgacacttcctcagcgtcagccactcagtgccc	chr19	50748063	50748141	+	4	0	0	0	2	0	0	0	1
chr10_19517_mature	aaacggtctgggaaggt	chr10_19517	ctctcataactgccttcattaacatgctcctgccatttggggtctgtccaggaggaaacggtctgggaaggta	chr10	45844908	45844981	+	2	0	1	0	0	0	0	2	0
chr2_4291_mature	aaacggtctgggaaggt	chr2_4291	aaacggtctgggaaggtagcatgctcaaaataaaaagaacactggcttcagggccatctga	chr2	114205377	114205438	-	1	0	1	0	0	0	0	0	0
chr12_24188_star	aaacgttcgtttgggttt	chr12_24188	aaacgttcgtttgggttttttgtaccgtctcaggaaatacccagacgaaccttttg	chr12	12774095	12774151	-	0	2	1	4	4	1	4	9	0
chr6_12206_star	aaactatctcccactg	chr6_12206	agtagcagggaggtagttttgaggctctgcaaagattgtttctcctcaaactatctcccactga	chr6	94784069	94784133	+	1	0	0	0	0	1	0	0	0
chr7_13262_mature	aaactcaaatagaatacaaagg	chr7_13262	aaactcaaatagaatacaaaggtattattaatagaatacctttgtattctatttgagttatt	chr7	1451975	1452037	+	0	0	0	2	0	0	0	0	0
chr2_3825_mature	aaactccggcgtggcagtctc	chr2_3825	aaactccggcgtggcagtctcgagatagatgaggctgcctgtcttgcactcc	chr2	45283193	45283245	-	2	0	0	0	2	0	0	0	1
chr2_3987_mature	aaactgaatgaacattttggc	chr2_3987	aaactgaatgaacattttggctaacccaatatgttttacaatccaggaaaa	chr2	78455140	78455191	-	1	0	0	0	0	0	0	0	1
chr2_3988_mature	aaactgaatgaacattttggc	chr2_3988	ccagaaagctcatttgggtctttccattaaaatgttatggaaaaactgaatgaacattttggct	chr2	78455169	78455233	-	1	0	0	0	1	3	0	0	1
chr9_18662_mature	aaactgaatgaacattttggc	chr9_18662	ccaaaattttgtgtgtgtgtttttccgtaaggtattatagaaaaaaactgaatgaacattttggcc	chr9	59226839	59226905	-	2	0	0	1	0	0	1	0	1
chr7_15370_mature	aaactgggctgaactttttgg	chr7_15370	cagaaagtttgtgttcagatttttccctaatggcatggaaaaactgggctgaactttttggc	chr7	71482626	71482688	-	0	0	1	2	2	3	3	5	3
chr7_14455_star	aaactgtgtgttttgcaaaaatctt	chr7_14455	aaactgtgtgttttgcaaaaatctttgttcctagtcattaaagttcagtcagacaccagtacttt	chr7	111926722	111926787	+	0	0	0	0	1	1	0	0	0
chr8_15715_mature	aaacttaaaggaattgc	chr8_15715	tattacatttaattttgctataattttatagaaagaagagaaaataaagtaaaacttaaaggaattgct	chr8	9238900	9238969	+	224	23	38	30	143	192	19	13	209
chr1_1076_star	aaacttcctcaaatctgtgatac	chr1_1076	aaacttcctcaaatctgtgatactgataactcttggagaggctggatat	chr1	1267722	1267771	-	0	0	0	0	0	0	1	0	1
chr10_21103_mature	aaacttgaatgaaccttttggc	chr10_21103	aaacttgaatgaaccttttggccaacccaatatattagctacccaatatagtaggttggtacaaaagtaatttcagttttt	chr10	102740222	102740303	-	0	0	0	1	0	0	0	0	1
chr10_21104_mature	aaacttgaatgaaccttttggc	chr10_21104	ccaagaagttcgttcaggtttttctgtaagacggtatggaaaacttgaatgaaccttttggcc	chr10	102740280	102740343	-	0	1	0	0	0	0	0	1	0
chr13_25097_mature	aaacttgaatgaaccttttggc	chr13_25097	ccaagaagttcaatcgggtttttccatactagctcctggaaaaacttgaatgaaccttttggcc	chr13	39577688	39577752	+	1	1	0	2	0	1	0	0	1
chr2_2999_mature	aaacttgaatgaaccttttggc	chr2_2999	ccaaaacatgtgtttgagtttttccataccatcttatggaaaaacttgaatgaaccttttggcc	chr2	100738079	100738143	-	0	0	0	1	2	0	2	1	1
chr2_4160_mature	aaacttgaatgaaccttttggc	chr2_4160	ccaaaacatgtgtttgagtttttccataccatcttatggaaaaacttgaatgaaccttttggcc	chr2	100840524	100840588	+	1	0	1	0	1	0	0	0	0
chr4_8868_mature	aaacttgaatgaaccttttggc	chr4_8868	tcaaaaagctcatttcaacttttctgttacctcctttggacaaacttgaatgaaccttttggcc	chr4	113968429	113968493	-	0	1	0	0	0	0	0	0	3
chr9_18805_star	aaacttttattgaaagacaaa	chr9_18805	accactttgagtagaactggccactccctgctgtgttctcactagagttggcacaaacttttattgaaagacaaat	chr9	77839432	77839508	-	0	0	1	0	1	0	1	0	1
chr4_7158_star	aaacttttctttctacat	chr4_7158	tcaaggaggagaagggggtccagcattctggaggagaagtaaaggacaaacttttctttctacatt	chr4	9134928	9134994	+	1	0	0	0	1	0	0	0	0
chr2_2363_star	aaagaaaacactctttttca	chr2_2363	aaagaaaacactctttttcagaagcatctgtctatagttttctttcc	chr2	8267994	8268041	-	1	0	0	0	0	1	0	0	1
chr2_3578_star	aaagaaaacactctttttca	chr2_3578	aaagaaaacactctttttcagaagcatctgtctatagttttctttcc	chr2	8267994	8268041	-	0	0	0	0	0	0	0	0	1
chr4_7377_star	aaagaaaatttacatctataataa	chr4_7377	aaagaaaatttacatctataataaaaaaaattatgttgtcatggtagacattctgaaa	chr4	44670832	44670890	+	0	0	0	0	1	0	1	0	0
chr21_38350_mature	aaagaaaggactggttggaat	chr21_38350	ttttgaccaactcctgtgttattctgaagagtatggttaacttctgaagcaaagaaaggactggttggaatc	chr21	31687681	31687753	-	4	1	0	1	2	3	1	1	1
chr5_11189_star	aaagaaaggttaaggcta	chr5_11189	agctttgatgactctagataataatagtaacaaagaaaggttaaggctag	chr5	100146079	100146129	-	0	0	0	0	0	2	0	0	1
chr8_17424_mature	aaagaagcagtggactcc	chr8_17424	gcagtttcagttcttataagacttgatgtttaaagaagcagtggactcct	chr8	104557896	104557946	-	2	0	0	0	1	0	1	0	0
chr1_1761_mature	aaagaagggagggaagg	chr1_1761	aaagaagggagggaaggaacacacttgtcagtctcattatttc	chr1	109160537	109160580	-	0	0	0	0	0	2	1	1	0
chr13_25539_star	aaagaagtgggcctggcag	chr13_25539	aaagaagtgggcctggcagtggtgatacaggcctcagtttcc	chr13	80508097	80508139	+	1	0	0	0	0	0	1	0	3
chr15_28909_mature	aaagacaggttggcaagctac	chr15_28909	aaagacaggttggcaagctacagccatctggcttgacacctgcttttg	chr15	52007717	52007765	-	3	0	0	1	0	0	0	0	0
chr15_27906_star	aaagacttatagacaggtgcaaa	chr15_27906	tagcacttgtgtttgtttttgttaagcttgtgagcaaagacttatagacaggtgcaaaa	chr15	27028775	27028834	+	0	0	0	0	0	1	0	0	0
chr5_10772_mature	aaagacttggctagtacttttct	chr5_10772	gaccaggtattaccaagcatgaaaacagggtaccaaaagacttggctagtacttttctt	chr5	47059154	47059213	-	1	0	0	2	1	0	0	0	0
chr20_37085_mature	aaagatgtacctttgattaccttt	chr20_37085	aaagatgtacctttgattacctttggagaggaaaaggattttgtagatctttct	chr20	35604508	35604562	-	2	0	0	0	0	1	0	0	0
chr19_34684_star	aaagcaacctgtccagtcgga	chr19_34684	tcgggcaggatcggggtgcggaagggggaggtggggaaagcaacctgtccagtcggag	chr19	41020407	41020465	+	0	0	0	1	0	1	0	1	0
chr1_1555_mature	aaagcaggatttagactacaata	chr1_1555	aaagcaggatttagactacaatatagctgctaagtgctgtgttgtcgttccccctgctaa	chr1	82008553	82008613	-	1562	494	739	622	867	1254	544	1130	1091
chr23_40994_mature	aaagctggaggtcctgggtcgtt	chr23_40994	gacagagccaggccaccagcggacctttgctgtgaccagaaaagctggaggtcctgggtcgttc	chr23	9363785	9363849	-	1	0	0	0	0	0	0	3	0
chr8_17458_star	aaagcttgaaagcatcagata	chr8_17458	aaagcttgaaagcatcagatatgcagtttccaacaactaagtaaatgggactgcaggcaaatca	chr8	107846329	107846393	-	0	0	0	1	0	0	0	1	0
chr10_20611_mature	aaaggaacaggtgagcaaatg	chr10_20611	aaaggaacaggtgagcaaatgatgatctgtttcagtctcctttgcttgcttattcctt	chr10	49458820	49458878	-	2	4	1	1	2	3	2	1	2
chr18_32295_mature	aaaggaagtagaaataggtt	chr18_32295	gcttgttttgatttcaataagacattttataaagtcattcttgatatttttgtgattgagaaaaggaagtagaaataggttt	chr18	6987613	6987695	+	17	5	3	0	5	3	10	5	9
chr7_15219_mature	aaaggactcagcaagcgcagc	chr7_15219	aaaggactcagcaagcgcagctcgtcccgtgggtaggtacttgttgcatgcaaaagctgtagtgtgtctggtccttact	chr7	52675275	52675354	-	2	1	0	0	0	1	1	0	0
chr5_9775_mature	aaaggatttgagatgatt	chr5_9775	gtcctctttatttaatcatgtatttgaaatttaaacttgtctatttctgaaaaggatttgagatgattt	chr5	70648303	70648372	+	0	0	0	2	0	0	1	2	0
chr2_3241_mature	aaaggctgggaggggaa	chr2_3241	ccccttcttggactctccagtgacagcgagaaaggctgggaggggaag	chr2	127469931	127469979	+	2	0	1	0	2	0	2	4	0
chr7_14470_star	aaagggagaacgggtggag	chr7_14470	aaagggagaacgggtggagagatgggagcctacctgaactcttctttcg	chr7	179570	179619	-	3	3	3	2	3	3	3	0	1
chr5_10256_mature	aaaggggacggaagtagctt	chr5_10256	aaaggggacggaagtagctttgcatccttgttctacggtttctgtgtcca	chr5	118225125	118225175	+	21	52	4	15	98	17	18	22	41
chr15_28430_mature	aaaggggccgcacacgcctgtg	chr15_28430	aaaggggccgcacacgcctgtgctcaggtctgcagcactgggcgggcgctccttcca	chr15	77092619	77092676	+	1	1	0	0	0	1	0	0	0
chr8_15645_mature	aaaggtggtctcgggat	chr8_15645	tcactaagatgatcatggcacctcagacaggtaagagagcccaaaggtggtctcgggatg	chr8	44748	44808	+	2	0	1	1	1	1	3	5	0
chr3_5260_mature	aaagtagaacaaggtgtga	chr3_5260	aaagtagaacaaggtgtgagtgtaaagtggggtcaggaacaacccagaaaagggactcagacagctatttgac	chr3	56498007	56498080	+	2	0	1	1	1	1	1	1	0
chr18_32737_star	aaagtctccagatg	chr18_32737	aaagtctccagatggtgtgcaccgggttcgtgtggattttaaggtatggcacagggtggtgggcactgtgctgggaagaaacgtg	chr18	45720126	45720211	+	0	0	0	0	1	0	0	1	0
chr16_30118_star	aaagttcattagggtttttc	chr16_30118	aaagttcattagggtttttctgtgagatgggatggaaaaaaccgagtggacttttt	chr16	18872291	18872347	-	1	0	1	0	0	0	0	0	0
chr6_11951_mature	aaagtttctgtatcttgactgt	chr6_11951	gagtctcatacaactatggaacgacattttggggggtttgtagagatggaaagtttctgtatcttgactgta	chr6	66771881	66771953	+	0	0	0	0	3	0	3	0	0
chr22_39128_star	aaagtttgtttatttctgctctctcaca	chr22_39128	ctgaggactgaaattggcatattgtaactctgctacaaagtttgtttatttctgctctctcacaa	chr22	34637846	34637911	+	0	0	0	0	2	0	0	0	2
chr2_4225_star	aaataaatgtttactgat	chr2_4225	ttattttaaactttgttcattttaattaaataaatgtttactgatt	chr2	106361213	106361259	-	0	0	0	0	0	0	1	1	0
chr17_30866_star	aaataatgctgcttatgttga	chr17_30866	ccatccctgggcattatggttgttttcagttttcccacggtgataaataatgctgcttatgttgaa	chr17	18434618	18434684	+	0	0	2	0	0	0	0	0	0
chr13_24723_mature	aaatacctgctgcccccttg	chr13_24723	aggggaggctgctgtgtttttccttttggatctgactttgggaaatacctgctgcccccttgc	chr13	843903	843966	+	2	2	1	1	2	1	0	2	0
chr9_17993_star	aaataccttagaaagca	chr9_17993	aaataccttagaaagcagctttgattagtcacaattactgtacctgctgtctctctctgggatttcc	chr9	77285293	77285360	+	0	0	1	0	0	0	0	0	0
chr16_30235_star	aaatagatcctcattccttttc	chr16_30235	aagcgaatgaagactgtactgtagatggataagttgtaaaaatagatcctcattccttttcc	chr16	33833649	33833711	-	0	0	0	0	0	0	1	0	0
chr27_44914_mature	aaatagggattcttcaaag	chr27_44914	aaatagggattcttcaaaggtctgtgcttctgctgctgttgttgcctttttttgtttgttttcctgatagt	chr27	12352345	12352416	+	0	1	0	2	0	0	0	0	0
chr10_20355_star	aaatatacccttcttttca	chr10_20355	gagtgaggagggactgtactattagttgctgggatgcaaaatatacccttcttttcac	chr10	25501913	25501971	-	0	0	0	0	0	0	0	0	0
chr2_2367_star	aaatatataaacacgattg	chr2_2367	aaatatataaacacgattgcaggagacctcacacacctgatccatcatttgtatgtagga	chr2	8899985	8900045	+	0	0	0	0	0	0	0	0	0
chr18_33927_mature	aaatattgcagtggatctagt	chr18_33927	aaatattgcagtggatctagtgaggtttttacaacctttggatattgttttgattcactgtaataactaa	chr18	60735607	60735677	-	0	0	0	0	0	1	0	0	0
chr18_33935_mature	aaatattgcagtggatctagt	chr18_33935	aaatattgcagtggatctagtgaggtttttacaacctttggatattgttttgattcactgtaataactaa	chr18	60797989	60798059	-	0	0	0	1	0	0	0	1	0
chr18_33941_mature	aaatattgcagtggatctagt	chr18_33941	aaatattgcagtggatctagtgaggtttttacaacctttggatattgttttgattcactgtaataactaa	chr18	60735607	60735677	-	0	0	0	0	0	1	1	0	0
chr21_38470_star	aaatcatatttaattccagtaaaccatg	chr21_38470	aaatcatatttaattccagtaaaccatgtgttaaaatggtgactttttatatgccctct	chr21	46764525	46764584	-	0	0	0	0	0	0	0	0	0
chr13_24786_mature	aaatccaagagcatactgagt	chr13_24786	aaatccaagagcatactgagttgtatttaaaagtctcaatatgctcttggatttgt	chr13	8226813	8226869	+	1	0	2	0	1	1	1	0	1
chr22_39413_mature	aaatccagactctgtgc	chr22_39413	tcagagctgtgcccctggggctgacccgaaatccagactctgtgcc	chr22	54080270	54080316	+	2	3	4	3	9	21	10	34	4
chr22_39414_mature	aaatccagactctgtgc	chr22_39414	aaatccagactctgtgccttgtgtgctggcgatgaccagggcctggacaagt	chr22	54080298	54080350	+	3	2	2	3	6	26	12	34	11
chr9_17985_star	aaatcctagatgcaatcctgt	chr9_17985	aaatcctagatgcaatcctgtgttaacctggcaagtgaggttgaagaaaggaggggaagggtggttt	chr9	75907115	75907182	+	0	0	0	0	0	0	0	1	1
chr10_20109_mature	aaatcttggtgaaaataaatgt	chr10_20109	aaatcttggtgaaaataaatgttggatttttaggtttacaagtatcaggataaaa	chr10	3562636	3562691	-	0	1	0	0	0	1	0	2	2
chr7_14023_star	aaatctttcatggccaaattggctg	chr7_14023	aaatctttcatggccaaattggctgcgtttagcacttctgaatgaaacactgagccagaactttat	chr7	59069380	59069446	+	0	0	0	0	0	0	0	0	0
chr21_38061_mature	aaatgaaaatgatagtagga	chr21_38061	aaatgaaaatgatagtaggacaggtggatatagattcatattgacatttcttatttttagatgcatttct	chr21	342514	342584	-	1	0	0	1	0	0	0	5	1
chr7_14684_star	aaatgaactcatttccaatactctgga	chr7_14684	aaatgaactcatttccaatactctggacttgtacatgtatgctgtatcttttccaaaatatatgttcttcctgatgctggaagtttcatttct	chr7	11808343	11808436	-	0	0	0	0	0	0	0	1	0
chr19_34630_mature	aaatggaagtagtaggatag	chr19_34630	aaatggaagtagtaggatagtatgctaataaaattctcttgcttcttccatcaac	chr19	37881467	37881522	+	17	12	8	3	14	8	9	18	4
chr24_41761_star	aaatggacataactgtctcactag	chr24_41761	aaatggacataactgtctcactagtacccttcccagccaggagccatttac	chr24	21740331	21740382	+	0	0	0	1	1	1	0	0	0
chr1_1755_mature	aaatggactgatacatgtag	chr1_1755	aaatggactgatacatgtagaccatactacaaagcatgatgtcatacactttccctccattttt	chr1	108387198	108387262	-	1	0	0	1	0	0	0	5	1
chr18_32669_mature	aaatggactgttggatgtca	chr18_32669	gatcatcgggagttggggccagctgtgagggtacgaggaagggccctgggaaatggactgttggatgtcag	chr18	38386331	38386402	+	1	3	0	0	0	0	1	1	0
chr13_24896_mature	aaatggataaggctctga	chr13_24896	aaatggataaggctctgatttcctgtcagaagccaccaccaccaag	chr13	19408237	19408283	+	5	0	4	2	2	4	3	6	5
chr8_17458_mature	aaatgggactgcaggcaaatc	chr8_17458	aaagcttgaaagcatcagatatgcagtttccaacaactaagtaaatgggactgcaggcaaatca	chr8	107846329	107846393	-	1	0	0	0	0	0	0	0	2
chr7_13763_mature	aaatgtgttggaggtgagg	chr7_13763	ctcagcttctctgttttacttctcttctgtatgtgcttagagctaaatgtgttggaggtgagga	chr7	37230331	37230395	+	4	3	1	1	2	1	6	9	3
chr18_32844_star	aaatgttaacaaaacccgtta	chr18_32844	aacgggttttattaacatttttttgaaagaatagttcataaaatgttaacaaaacccgttac	chr18	50076154	50076216	+	0	0	0	0	0	0	0	0	0
chr13_25335_star	aaatgttaatagaagaa	chr13_25335	aaatgttaatagaagaatctaggtactaagtatacaaatgttctctataaaattctttc	chr13	63630800	63630859	+	1	0	0	0	0	0	2	0	0
chr3_6269_star	aaattgaggtgaaggagggtg	chr3_6269	gtactccttaatctcaatttgaattcaaagtttagttattaaattgaggtgaaggagggtgg	chr3	31680193	31680255	-	1	0	0	2	0	1	1	0	0
chrx_48834_mature	aaatttgactggcttat	chrx_48834	taagggtggggtaacatggtgtggcatcatggaaatttgactggcttatt	chrx	72042792	72042842	-	87	28	8	7	86	23	16	20	59
chr5_10810_star	aacacactgttccttgtcttc	chr5_10810	aacacactgttccttgtcttcatgataccagcttcatgaggacaaggaacagtgtgtttg	chr5	49687230	49687290	-	1	0	0	0	0	0	1	0	0
chr7_14448_star	aacactcgaacaaacattttg	chr7_14448	aaaatgtttgtttggatgttttgtaatagcttagaaaacactcgaacaaacattttgg	chr7	111803154	111803212	+	0	0	0	0	0	1	0	1	0
chr3_5634_mature	aacactgacacatgacatgagcat	chr3_5634	aacactgacacatgacatgagcatctttttgtgtgtttatttgctttctgtatatcttgtcagatgaggc	chr3	108167051	108167121	+	2	2	3	3	19	6	2	4	1
chr3_7003_mature	aacagactgagaaaggg	chr3_7003	aacagactgagaaagggaagctcttttccaactccaagct	chr3	115946654	115946694	-	3	0	0	1	2	4	3	1	3
chr8_16659_mature	aacagactgcggagaat	chr8_16659	aacagactgcggagaattctccatttctccgaggtctccatt	chr8	9683141	9683183	-	1	0	2	0	1	0	0	0	1
chr8_17361_mature	aacagcagttgaacctgg	chr8_17361	aacagcagttgaacctggagcagagcacgtgaaagtggaggacaccactcccaaccatctcctgtccagcttcttgtgctgccgg	chr8	93222144	93222229	-	96	9	15	16	67	43	7	10	65
chr29_46443_star	aacagcccattacgtgttc	chr29_46443	aacagcccattacgtgttctactgttttttcagggatgttatgatgatgggcaaaatt	chr29	664459	664517	+	0	0	0	0	0	0	0	0	0
chr7_15214_mature	aacagggatccctccaccca	chr7_15214	ggaccaaggggtctcaactctgaagaggcagaggcccagaacagaggaaacagggatccctccacccag	chr7	52337285	52337354	-	0	0	0	0	0	1	2	1	0
chr5_10336_mature	aacaggttcaagtagagatt	chr5_10336	aacaggttcaagtagagatttacagacttagtgttttttagtgactcccaaacctgtttt	chr5	121156568	121156628	+	1	2	1	0	0	0	5	1	1
chr5_9494_mature	aacagtcatacacaacaga	chr5_9494	aacagtcatacacaacagaactctgctgagctctgtgtacattgtatt	chr5	37401708	37401756	+	2	1	0	0	1	0	2	0	0
chr13_25688_mature	aacatacagatttgtcagcaga	chr13_25688	gtgttttaaatctatgttttaaataaagattattgtcttttatctaaatattctaaataattttaactaaacatacagatttgtcagcagaa	chr13	16925428	16925520	-	0	0	0	0	0	0	0	0	2
chr1_1341_mature	aacataggtctgggctgcatg	chr1_1341	aacataggtctgggctgcatgtaaaatagacatcctattagctaaatagtgagtcccatgagacatgatcacaggtgcctaagatgc	chr1	59703507	59703594	-	2	2	0	1	0	1	3	4	3
chr18_33814_mature	aacatgttgacttgtacca	chr18_33814	gccagagtcatattgtatcgcttgaatttaataataaacatgttgacttgtaccaa	chr18	53463633	53463689	-	2	0	1	0	0	0	0	1	0
chrx_48593_star	aacattatttttaaaactatttg	chrx_48593	attgtgctagaaatggggtgaatgccttgtatttagagagtacttagtactttaacaaaggaagaacattatttttaaaactatttgt	chrx	35983997	35984085	-	0	0	0	0	0	1	0	0	0
chr17_31013_mature	aacattgtagcatccaaggacat	chr17_31013	tgtcagagctgctgagtggagtgaacattgtagcatccaaggacata	chr17	46927127	46927174	+	0	0	0	0	0	0	0	0	2
chr9_18697_star	aacatttgccaggcatgaaat	chr9_18697	attcattactgcaagagaactaataggggagacctaagtgtttgatcaaacccatattaacatttgccaggcatgaaatt	chr9	64975322	64975402	-	0	0	0	0	0	0	0	0	0
chr5_11260_star	aaccaaagatttcacatgctg	chr5_11260	aaccaaagatttcacatgctgtacagccgattaactttgttagagagcatgtggaatttttagttgc	chr5	106945011	106945078	-	0	0	0	0	0	1	1	1	1
chr21_37593_mature	aaccaagggtgtgggccga	chr21_37593	tcacccacacctttgctgtccaaagatcccacattcaattctggtgaccgtatatcttccaaagctaaaaccaagggtgtgggccgag	chr21	27573007	27573095	+	1	0	1	0	3	2	3	0	0
chr16_29481_star	aaccagcactccagcgccc	chr16_29481	aaccagcactccagcgccccctagcgttgaggccgggctgcgggcaggtgg	chr16	28521860	28521911	+	0	0	1	0	0	0	0	1	1
chr10_20213_star	aacccaaatgaactttttag	chr10_20213	cagaaagttcatgtaggtttttctatagcatcttatggaaaaacccaaatgaactttttagc	chr10	12751382	12751444	-	13	8	8	4	13	10	25	15	6
chr6_13035_star	aacccaaatgaagttttt	chr6_13035	aaaacttcatgcggctttttctgttacatcttatggaaaaacccaaatgaagtttttt	chr6	99218162	99218220	-	0	0	0	0	0	0	0	0	0
chr25_43341_mature	aacccacctcctggaacctg	chr25_43341	aacccacctcctggaacctgaggtctgactcggcgccccaggtggtcagggcgtggtgcat	chr25	3045354	3045415	-	0	0	0	0	2	1	1	0	0
chr25_43342_mature	aacccacctcctggaacctg	chr25_43342	aggctccgtgggcccctgcgaacccacctcctggaacctga	chr25	3045394	3045435	-	0	1	0	1	0	0	0	1	0
chr16_29607_mature	aacccatgctgctttgactc	chr16_29607	aggggagcgcaccctgggtttgtgtggcagaaatcctaacccatgctgctttgactcc	chr16	40812870	40812928	+	3	0	3	3	0	0	1	0	1
chr28_45662_mature	aaccccagttgcatttcaataa	chr28_45662	aaccccagttgcatttcaataactcgtgttcgttgttttatttgttctggttcttttt	chr28	12631310	12631368	+	0	0	0	0	2	2	0	0	0
chr9_18527_mature	aacccccttacttctgttta	chr9_18527	aacccccttacttctgtttaagcaagtttttatcctggttaaacagaactaaggtgttag	chr9	41596090	41596150	-	1	0	1	1	1	4	2	0	0
chr10_20549_mature	aacccctgggccagcagacagc	chr10_20549	aacccctgggccagcagacagctccaagccaagcgaccaaggcaagtcaagctgctggcaaggtgtcga	chr10	45271737	45271806	-	0	0	1	0	1	0	0	0	0
chr5_10216_mature	aacccggaaccctggcatggcc	chr5_10216	aacccggaaccctggcatggccacggtcctccgtggccaagcagggttggggcag	chr5	116255824	116255879	+	1	0	0	0	2	1	1	2	0
chr15_28586_mature	aaccctgaacgaactttttggc	chr15_28586	gcaaaaagtgcattcagattttgccataagagcgtatggaaaaccctgaacgaactttttggcc	chr15	19487050	19487114	-	4	1	9	6	5	9	2	6	0
chr3_5357_star	aaccgaccaccttgtgt	chr3_5357	aaccgaccaccttgtgtctttgagtgccagctgtgtctttgggattagtggtttggaggctgggctgagcaggaatg	chr3	73588036	73588113	+	0	0	0	0	0	0	0	0	0
chr14_26654_mature	aacctcgggccgctcgc	chr14_26654	aacctcgggccgctcgcattgggagtgtggagtcttagcctctggaccaccagggaagcccttggtctct	chr14	23462931	23463001	+	100	17	15	11	117	64	12	14	27
chr3_5799_star	aacctctctgggccttcgtgtcatctt	chr3_5799	aacctctctgggccttcgtgtcatctttcacaatcgatgatgtcggaccagatggtctc	chr3	123934793	123934852	+	1	0	0	1	0	0	0	0	0
chr17_31188_mature	aaccttgaacagggagggaggc	chr17_31188	aaccttgaacagggagggaggcggaggtgttcctgcttcacctggagcaggctcctctgtttcaactccataaactgtgaaggcgac	chr17	61364368	61364455	+	0	0	0	3	4	1	1	0	1
chr6_12888_star	aacctttccaatatctgtgaccc	chr6_12888	aacctttccaatatctgtgaccctgttcttagtccctcgggagtcagtgttggaaggtat	chr6	73417131	73417191	-	0	0	0	1	0	1	0	0	1
chr7_14272_mature	aacgagggtaggagaagac	chr7_14272	aacgagggtaggagaagactccttgaagatcaagaagtatatctactaccttctataa	chr7	89156871	89156929	+	1	3	1	0	0	1	0	1	0
chr5_10348_mature	aacgatcgcgcgccgcttca	chr5_10348	aacgatcgcgcgccgcttcagacccgagtgccgcggccgcgacctcgcacc	chr5	121788076	121788127	+	3	2	0	1	3	4	4	4	1
chr5_10360_mature	aacgatcgcgcgccgcttca	chr5_10360	aacgatcgcgcgccgcttcagacccgagtgccgcggccgcgacctcgcacc	chr5	121915798	121915849	+	2	0	4	1	2	2	7	6	1
chr3_5609_mature	aacgccaagagagcgcgtggg	chr3_5609	cctctcgctgctcagtcccgcctcaggtaacgccaagagagcgcgtgggg	chr3	106530446	106530496	+	15	4	23	3	8	7	1	2	26
chr2_2583_star	aacgccgcttttgggtgaagtggc	chr2_2583	aacgccgcttttgggtgaagtggcagcacgttgtgttgttttgcttcaatcggtggtgtgac	chr2	37622622	37622684	+	4	1	0	2	4	4	2	5	1
chr8_16655_mature	aacgctcagaccacccaagca	chr8_16655	aacgctcagaccacccaagcatctgaagtgcgtagtagctgctgccgtgcactagcctgtcccgtgtgcctggcgctgtgctgagtgtgt	chr8	9681526	9681616	-	0	1	0	0	0	2	0	0	0
chr17_30946_mature	aacgctggaaatctggagaagca	chr17_30946	aacgctggaaatctggagaagcattttatacaaattgaaagattgggctttctcttcagttttccagatgtatt	chr17	34814991	34815065	+	1	1	0	0	3	0	1	0	0
chr18_33978_mature	aacgctttcctaggaacggcc	chr18_33978	aacgctttcctaggaacggccagaggcagagctcatctggctgttctcaggaaagcgt	chr18	62790190	62790248	-	5	3	0	0	3	1	0	0	4
chr18_32844_mature	aacgggttttattaacatttt	chr18_32844	aacgggttttattaacatttttttgaaagaatagttcataaaatgttaacaaaacccgttac	chr18	50076154	50076216	+	1	0	0	0	2	1	0	0	1
chr4_7385_star	aacgtgggggttgggctggggatc	chr4_7385	aacgtgggggttgggctggggatctcagggagggagacggtgcctgtggaccctccttttcttggcggggg	chr4	44879229	44879300	+	0	0	0	1	0	0	1	0	1
chr25_43315_mature	aacgtgtcatgtaggttgtctaa	chr25_43315	aacgtgtcatgtaggttgtctaaaagtaaaatgcacttaacccccccaaaaaagatcaacaaaaatgtgtatgtgag	chr25	2292323	2292400	-	8	2	0	5	4	7	7	3	6
chr29_47352_mature	aacgtgtctgtggggcgg	chr29_47352	ctccaagaggccaggtgaggccgtcccgtgatgccctgcgtcccggtcgctctggcctgcaacgtgtctgtggggcgga	chr29	41304471	41304550	-	2	0	1	1	1	0	2	0	0
chr12_24182_mature	aactaaggccaggctccgcggc	chr12_24182	tcgggaaactaacttggcatgtgccacggggcaactaaggccaggctccgcggct	chr12	10377983	10378038	-	2	0	0	0	0	0	0	0	0
chr12_23931_star	aactatcttagttttaacagtt	chr12_23931	aactatcttagttttaacagttcaaaaaatgccttttgtgaggaaacaactgattgagtatggtctg	chr12	60287435	60287502	+	0	0	0	0	0	0	0	1	0
chr14_26463_mature	aactcagggctttaaaacatt	chr14_26463	ctgaaatagagtcccgtgtttcctaaaaatctcctaaaaccagtctatgaactcagggctttaaaacattt	chr14	2416963	2417034	+	1	1	2	1	1	1	1	0	0
chr13_26149_mature	aactcccggtgggcaacgcg	chr13_26149	aactcccggtgggcaacgcgccggccgtgcttcaaagctaatggaaggaggcgcgctgcatgccgggaggctat	chr13	64064093	64064167	-	7	5	5	3	7	2	0	2	3
chr12_23529_mature	aactcgctccgggccggct	chr12_23529	ctcggccaggggcgtgacgcccttaactcgctccgggccggctg	chr12	9902627	9902671	+	108	8	10	4	26	14	3	5	20
chr24_41987_mature	aactgactgattagacgtcc	chr24_41987	gggggttaattactttcttcctttaagtatcatttttagattttgaacctccaactgactgattagacgtccg	chr24	47072572	47072645	+	2	0	1	0	0	1	1	2	1
chr5_10356_mature	aactgagcgactcactccca	chr5_10356	aactgagcgactcactcccaaacccctggtagtcatccttattctggaagtgaagtctctgagtaca	chr5	121809387	121809454	+	4	0	1	1	2	0	5	2	1
chr26_44260_star	aactgccttatgatccag	chr26_44260	aggaactggaggagcggggcggcggctggagtcgcccagaaaaaaaaaaaaagaactgccttatgatccag	chr26	40439247	40439318	+	8	5	1	17	36	31	25	22	17
chr19_35352_star	aactgcttccccatatattgg	chr19_35352	taactgcttccccatatattgggattcatggggtcccaatatatggggaagcggttat	chr19	14508042	14508100	-	0	1	0	0	0	2	0	2	1
chr8_16021_mature	aactggctgttgcacgtgca	chr8_16021	gccgtgcagcggcgtccacgttcgctctgtgtgcgttttcggagctggtgacttgaactggctgttgcacgtgcac	chr8	54702633	54702709	+	2	0	0	0	1	2	1	1	2
chr16_30026_star	aactgtagaatttattcttgt	chr16_30026	aactgtagaatttattcttgtaatatagccttacaaataactgtcagtctaatgcaagaacaacttttgctttcat	chr16	3000626	3000702	-	1	0	0	0	2	0	0	0	0
chr13_26070_mature	aactgtcagcgttcgtccatg	chr13_26070	aggaaaaggtcaggcaagaaacacgtaatgaagtggctttattgtcataattttataatatgtagtaactgtcagcgttcgtccatgt	chr13	55491108	55491196	-	0	0	0	0	1	1	0	2	0
chr10_19905_star	aactgtttcaagtttttttaggg	chr10_19905	aactgtttcaagtttttttagggggaggaaatcatctttctggtacttaccacttccttcctaggagtgattgatcaatcta	chr10	84991377	84991459	+	0	0	0	0	0	0	0	0	0
chr5_9359_star	aacttacctagtgattc	chr5_9359	aacttacctagtgattctatcaagacaatgaaatatggtgaataagtggctctgtgagaagt	chr5	31556236	31556298	+	0	0	0	0	0	0	0	0	1
chr17_32162_star	aacttcatcgctccaggtgcggg	chr17_32162	aacttcatcgctccaggtgcggggcgcagggcctgggtggggagcggg	chr17	74463418	74463466	-	0	0	0	0	1	0	0	0	0
chr10_20449_star	aacttcgatttctccttactttct	chr10_20449	gagaacaggggtagttgtttgtgtgggcgcatatttttgaatttaacctataacttcgatttctccttactttctg	chr10	33491748	33491824	-	0	0	1	0	0	0	0	0	0
chr17_31185_mature	aacttgaggatggagtcagcc	chr17_31185	gctgtacaagaatcctcaaaggcatttcagctccagttcccggccacaacttgaggatggagtcagcca	chr17	61254348	61254417	+	0	0	0	1	1	0	2	0	0
chr3_7070_mature	aacttgagtgcatcatcatgt	chr3_7070	ctgtgatcacagaaggaaaagcactccatcagcacagacacgggggcaacttgagtgcatcatcatgtg	chr3	122459792	122459861	-	0	0	0	0	2	0	0	0	0
chr23_40906_mature	aacttgatctagacgtgtgcat	chr23_40906	aacttgatctagacgtgtgcatagaagcgtgagtgctgtatagatctgcctgg	chr23	52080816	52080869	+	0	0	0	0	2	0	0	1	0
chr1_1031_star	aacttgtcacgtgctta	chr1_1031	aacttgtcacgtgcttatctaaatagtctgctgctactggtgggaccgaaaagtggaagaaacagcacaggacgggaagg	chr1	157652732	157652812	+	0	0	0	0	0	0	0	0	0
chr10_21069_star	aacttgttagttaatgg	chr10_21069	catggactttgaactagataaccgtatgctgcatcatgaatcttccacttagtatctctgtaaacttgttagttaatggg	chr10	96639451	96639531	-	0	0	0	0	0	0	0	0	0
chr10_21071_star	aacttgttagttaatgg	chr10_21071	catggactttgaactagataaccgtatgctgcatcatgaatcttccacttagtatctctgtaaacttgttagttaatggg	chr10	96825748	96825828	-	0	0	0	0	0	0	0	0	0
chr3_6853_mature	aactttgctcttcgggtcg	chr3_6853	aactttgctcttcgggtcggaacgctcacctgcggctctctggctcctctccaggcgttccggcttattggtgattgagt	chr3	106261800	106261880	-	2	2	0	0	1	11	0	0	7
chr10_20254_mature	aactttttggccaaccctc	chr10_20254	tgagttgaccagaaagttcgttccggtttttctgtaagatgttatggaaaaaccctgatgaactttttggccaaccctcc	chr10	17594706	17594786	-	0	1	1	1	0	0	1	1	0
chr26_44067_mature	aagaaactgaagctgactga	chr26_44067	ctatcagtcccagccactgatgctaaagaaactgaagctgactgat	chr26	22716496	22716542	+	1	0	0	1	1	0	0	0	3
chr1_1606_mature	aagaacaaaggaatattttg	chr1_1606	gaaacttttaaatgtttgtctataccataagagaaatgaatatgaagaacaaaggaatattttga	chr1	85469869	85469934	-	0	1	0	0	0	1	0	0	2
chr6_12741_mature	aagaacaaaggaatattttg	chr6_12741	aagaacaaaggaatattttgaaagcccagtctatcagaatgtttctttgattctaga	chr6	52541829	52541886	-	0	0	0	1	3	0	1	1	0
chr12_24274_mature	aagaacactgtggaatggctat	chr12_24274	actccatttctcaaagagttcctatatttatggcattttgtcttcataagaacactgtggaatggctatt	chr12	18758748	18758818	-	0	1	0	0	0	0	1	0	2
chr20_36665_star	aagaactccagtagatctgcag	chr20_36665	aagaactccagtagatctgcagtgaaaagaagagcactgggacttgagcatttcc	chr20	41701379	41701434	+	0	0	0	0	1	1	1	0	0
chr15_28276_mature	aagaactttgaagagaga	chr15_28276	aagaactttgaagagagaaggcagatgatgctgactcagtcttaaaatcgttctcca	chr15	62972489	62972546	+	178	69	34	54	235	35	82	110	145
chr11_23153_mature	aagaagatcgtgttgatttct	chr11_23153	aagaagatcgtgttgatttctctgtgatttcaacatgtggtcctctgcc	chr11	88683921	88683970	-	4	1	0	0	1	2	0	0	0
chr9_18641_mature	aagaagcaaaggcaggtt	chr9_18641	aagaagcaaaggcaggttgtattgtgggttctgacttcaagccagagcgaacatgactataacaactatgtctttctttgt	chr9	51962332	51962413	-	1	0	2	0	1	0	1	0	0
chr21_38023_star	aagaagcggtagcctccgg	chr21_38023	aagaagcggtagcctccgggtttctttgatcccttgtttggtactcttcc	chr21	67460041	67460091	+	0	0	0	0	0	0	1	2	0
chr14_27491_mature	aagaagtttgtgcaggtttt	chr14_27491	aagaagtttgtgcaggtttttctgtaagatgttatagaaaacccaaatgaacttctttg	chr14	57101677	57101736	-	2	0	0	1	2	0	1	1	1
chr14_27628_star	aagaatgggagggaaagg	chr14_27628	aagaatgggagggaaaggaacatcattttatttatttttttaaagtgaccatttcctaaccagtcattt	chr14	69936839	69936908	-	0	0	1	0	2	0	0	0	0
chr1_1202_mature	aagaatgttttcattaa	chr1_1202	taacgtgaatcaacattggattgaaactcctcaaaagaatgttttcattaat	chr1	24819499	24819551	-	1	0	0	0	1	0	0	1	0
chr14_26634_mature	aagacccagattggatt	chr14_26634	aagacccagattggatttgccttttggtctattaactgtgctgaagtcaatgcaagtaattctagctcttca	chr14	21755693	21755765	+	0	0	0	0	0	2	0	0	2
chr22_39744_star	aagaccctgcaagaagcaattt	chr22_39744	aagaccctgcaagaagcaatttggtccttatccagatgttgagaagtattgggttggccaaaaagttagtttaggtttttcg	chr22	22463070	22463152	-	0	0	0	0	0	1	0	0	0
chrx_48524_mature	aagactggcaccatcaccaccttt	chrx_48524	ctggtgggcgtggaccagttcctggtgaagactggcaccatcaccacctttg	chr7	18656931	18656983	+	5	3	3	1	3	0	2	3	1
chr1_335_mature	aagactgtgcagtgggg	chr1_335	caaactgttcattcaataaggactcagtgaacgtggtgcctcctgaagactgtgcagtggggc	chr1	58712409	58712472	+	0	0	1	1	2	0	0	0	0
chr1_336_mature	aagactgtgcagtgggg	chr1_336	aagactgtgcagtggggcttggggctggggcacggagtccaaaattgatagtttgcc	chr1	58712454	58712511	+	2	0	0	1	0	0	0	0	2
chr20_37214_mature	aagacttctctggagact	chr20_37214	gttcacaggggccaggtctaaagtaagacttctctggagacta	chr20	60736829	60736872	-	1	1	0	1	1	0	0	0	1
chr18_32375_mature	aagagaaggcgtctgtag	chr18_32375	tgcagaagacgcatttctaaagatcagactctaagagaaggcgtctgtagg	chr18	11333357	11333408	+	0	0	1	0	1	0	0	0	2
chr16_30638_mature	aagagactgcagatggggt	chr16_30638	accctctgagtttctctttataaaagagactgcagatggggtt	chr16	68741763	68741806	-	3	2	0	1	0	0	1	0	1
chr15_27799_star	aagagagaggtcgtggct	chr15_27799	aagagagaggtcgtggctgcccggggccggtctgactctctgc	chr15	13929245	13929288	+	1	0	0	0	0	0	0	1	0
chr19_35783_mature	aagagagagttccagag	chr19_35783	aagagagagttccagaggctggggcctccatttatgtccctgccctggctgacctctcatca	chr19	37633727	37633789	-	47	11	10	13	55	49	12	7	39
chr19_35210_star	aagagagcctgca	chr19_35210	aagagagcctgcaggaagggcccttccctgaaacggctcacccttcc	chr19	8777143	8777190	-	3	0	1	2	1	0	0	2	1
chr22_39877_mature	aagagcaggactggggg	chr22_39877	aagagcaggactgggggcttcctttcctctcccttttctcatctcac	chr22	46245771	46245818	-	1	1	1	1	1	1	0	1	0
chr25_43179_star	aagagccccgccagccatagtg	chr25_43179	aagagccccgccagccatagtgcccctagtcacgccctgcacgtgggggctggctctgtggatggtggagctcagag	chr25	42767924	42768001	+	0	0	0	0	0	0	0	0	0
chr25_43391_mature	aagagctacacaggactgca	chr25_43391	aagagctacacaggactgcatgaaaaatgtctgtagcaaggcagcctgcactggtctctgct	chr25	8562839	8562901	-	0	0	0	0	0	0	2	0	0
chr1_2163_mature	aagagcttagacacaatgaa	chr1_2163	aagagcttagacacaatgaaggtcagaaacatgttttaagttgaagtatgaagtagttctggattgtataaagatcttgc	chr1	150555987	150556067	-	2	1	0	0	0	0	0	1	1
chr26_44784_star	aagaggaagcctggaaggga	chr26_44784	aagaggaagcctggaagggagcaaagaaggaaagggctttctcccttcctgattcagagttgt	chr26	48244985	48245048	-	1	1	0	0	2	1	2	6	1
chr10_19921_mature	aagaggagggcggaggg	chr10_19921	cctccgtgtccatgctccagagagtctcaaggaaactcaagaggagggcggaggga	chr10	86423237	86423293	+	0	0	1	1	1	0	3	1	1
chr7_14409_star	aagaggcatttttaagg	chr7_14409	aagaggcatttttaaggtttataggtcatttgttttgtggcattatcttcaattttggttactctgatgtttttttc	chr7	107288101	107288178	+	0	0	0	0	0	0	0	0	0
chr2_2871_mature	aagaggtcctgcagactgg	chr2_2871	caagcaggacccaaacccggaagaggtcctgcagactggg	chr2	88272398	88272438	+	0	0	1	0	0	0	0	2	0
chr25_43315_star	aagatcaacaaaaatgtgtatgtga	chr25_43315	aacgtgtcatgtaggttgtctaaaagtaaaatgcacttaacccccccaaaaaagatcaacaaaaatgtgtatgtgag	chr25	2292323	2292400	-	0	0	0	1	0	0	0	0	1
chr9_18792_star	aagatccaagcactcagcgat	chr9_18792	aagatccaagcactcagcgatcatcttctagagcactgagcaaggatattgg	chr9	77100189	77100241	-	0	0	0	0	0	0	0	1	1
chr13_25187_mature	aagatggcggagtagaa	chr13_25187	tgtacttaatgccactaaattggacacttcaaaatggttaagggcatccagttcaagatggcggagtagaaa	chr13	51750674	51750746	+	12	5	6	4	8	4	7	5	0
chr5_9827_star	aagatgtagagttatccgtaagatcca	chr5_9827	aagatgtagagttatccgtaagatccaacgcctagttttcattatcgaaagccagtgtctctcataacgatggctgtcttgt	chr5	76581338	76581420	+	0	0	0	0	0	0	0	0	0
chr7_13883_star	aagatgttcttttgggtttttc	chr7_13883	aagatgttcttttgggtttttctgtatgatgttatggaaaccctgaaggaacattttgg	chr7	45055259	45055318	+	0	0	0	0	1	0	0	1	0
chr9_18811_mature	aagatttaatactgttagaaaga	chr9_18811	aagatttaatactgttagaaagaaaccacattcagattttaaagtatggtatgtctaaa	chr9	78975285	78975344	-	2	0	0	0	1	1	0	0	0
chr28_45635_mature	aagcaaaaggaacattctgca	chr28_45635	acagaatatttcttttatgctttctcttgttctcccagagtataaagcaaaaggaacattctgcaa	chr28	11434985	11435051	+	2	0	3	1	1	0	2	0	1
chrx_48449_star	aagcaactagaaaactgg	chrx_48449	cagagttctacagtcatccatggtagagtgatcaagatgggatttactcttctggcttaagcaactagaaaactgga	chrx	12194896	12194973	-	2	0	0	0	0	0	0	0	0
chr16_30096_star	aagcacatttcttggcatttt	chr16_30096	aagcacatttcttggcattttgctctatctctgcttgcaatgtcatcctctgcctgccacaagtctctgttaaaatgttgcttct	chr16	13837253	13837338	-	0	0	0	1	0	0	1	2	0
chr5_9486_mature	aagcactgtgtacctttctccc	chr5_9486	aagcactgtgtacctttctcccccaagatggggactttggtggcagtgctatc	chr5	37123032	37123085	+	1	0	1	1	1	0	0	2	1
chr8_16414_mature	aagcagatcagagctgtttgg	chr8_16414	aagcagatcagagctgtttgggactggaggtttggagcagagatcgatggcagacggtatgaaggtgcttct	chr8	101749033	101749105	+	0	0	0	0	2	3	1	0	1
chr26_43963_mature	aagcagatgagaatgaggat	chr26_43963	tctgatgctcccatcttcttagtggaataagaaagcagatgagaatgaggatg	chr26	13327188	13327241	+	3	1	0	0	2	5	4	4	3
chr14_26457_mature	aagcagcctgatgagttaggg	chr14_26457	tttatctcattaaaaagttgctgacagtcctgccatccagaagcagcctgatgagttaggga	chr14	2296520	2296582	+	0	0	0	0	3	0	1	0	1
chr9_17970_mature	aagcaggaaaagaatatg	chr9_17970	aagcaggaaaagaatatggttatgatgcaaagataaagtgattcttccagtttgctttc	chr9	74098637	74098696	+	119	31	42	62	191	77	0	0	0
chr23_40240_mature	aagcagtagggccaggatttt	chr23_40240	aagcagtagggccaggattttcatgcagatgtcagcttgagaacttgtgctttaaacactttt	chr23	8120621	8120684	+	0	0	0	0	0	0	0	2	0
chr7_14113_mature	aagcagtgaggactcta	chr7_14113	ggaggatatcagtgagaatggcagagcaagatcttcaaaagctctccccctgcaaaaaagcagtgaggactctat	chr7	63740308	63740383	+	3	2	2	2	9	1	0	0	0
chr11_21489_star	aagcatacaggtggatagctg	chr11_21489	aagcatacaggtggatagctgcatattacatgttgtttacttgtatctcaattc	chr11	36364367	36364421	+	0	0	0	0	0	0	0	0	0
chr7_14420_mature	aagcattcctgactctgct	chr7_14420	aagcattcctgactctgctctggttcagagcagagtcaggaatgcttaa	chr7	108035089	108035138	+	0	0	0	0	0	0	0	0	0
chr7_15597_mature	aagcattcctgactctgct	chr7_15597	aagcattcctgactctgctctgaaccagagcagagtcaggaatgcttaa	chr7	108035087	108035136	-	1	0	0	0	0	0	0	0	0
chr11_23245_star	aagccaccagagctctgtcctc	chr11_23245	tggagagaacaggtggctttctccaggccaatggttggaagccaccagagctctgtcctca	chr11	96236139	96236200	-	0	0	0	0	0	0	1	0	0
chr3_5247_star	aagccaccagctcctggcc	chr3_5247	aagccaccagctcctggccttgtctctgggaactggtggcttttt	chr3	55421389	55421434	+	0	0	0	0	0	0	0	0	0
chr11_22613_mature	aagccatgttacgagcctta	chr11_22613	aagccatgttacgagccttaaagacattgaagtcattaaggtccctgaaaatggctacaagg	chr11	27911499	27911561	-	7	0	3	2	2	4	3	7	1
chr7_14178_mature	aagccatgttacgagcctta	chr7_14178	aagccatgttacgagccttaaagacattgaagtcattaaggtccctgaaaatggctacaagg	chr9	73490052	73490114	+	4	5	4	1	4	7	1	6	4
chr9_17968_mature	aagccatgttacgagcctta	chr9_17968	aagccatgttacgagccttaaagacattgaagtcattaaggtccctgaaaatggctacaagg	chr11	27911499	27911561	-	4	3	3	0	5	4	1	6	1
chr11_23370_star	aagcccagctctcctagcctgg	chr11_23370	aagcccagctctcctagcctgggagggcaggagctgcccacatccgcagggccaggggtgggagagg	chr11	103123642	103123709	-	0	0	0	1	1	0	0	0	0
chr18_32293_mature	aagccccaggcttccttggtcg	chr18_32293	ttccaagagagccggggttcacccccggaaagccccaggcttccttggtcgt	chr18	6986386	6986438	+	0	1	0	0	0	0	1	1	1
chr18_32294_mature	aagccccaggcttccttggtcg	chr18_32294	aagccccaggcttccttggtcgtaatgattttgaggaaattgtaaacattctctgtactggccaggcgaacccagtggttgtg	chr18	6986415	6986498	+	0	0	0	0	0	0	0	0	0
chr22_39313_mature	aagcccctgtgccgcctac	chr22_39313	tgggcccaactggggctgtgtcagacttccaagccccttactcaagcccctgtgccgcctact	chr22	50724443	50724506	+	10	3	0	1	11	4	0	4	1
chr6_13143_mature	aagccctcacgtagccggaagcc	chr6_13143	aagccctcacgtagccggaagcctctggagaaaagaaggccgggctcacgtgagtctggg	chr6	113354634	113354694	-	0	1	2	0	2	0	0	1	1
chr3_4687_star	aagcctgcacgcctacagcccaca	chr3_4687	aagcctgcacgcctacagcccacacttcagaacagaagtcaccacacagctccactgtaggagagcagcctca	chr3	3719635	3719708	+	2	0	0	2	2	0	1	0	1
chr17_30737_mature	aagccttaggagccgagccg	chr17_30737	tcctctgctgcctctgcgtccccgccacccggctggaagccttaggagccgagccgc	chr17	4850104	4850161	+	1	1	0	0	1	0	2	2	2
chr18_32963_mature	aagccttgagaatgacctggga	chr18_32963	cctaggtcatgctcgcttattcccaggcagcccgtcaaggtattgggtgggggtagaagggaagccttgagaatgacctgggac	chr18	53777091	53777175	+	2	1	0	0	1	0	0	1	0
chr19_34591_star	aagccttgcaaaaattaat	chr19_34591	aaaagccttgcaaaaattaattttttattttattaattaatttttgcaaggctttt	chr19	36615601	36615657	+	0	0	1	0	0	1	1	0	1
chr19_35768_star	aagccttgcaaaaattaat	chr19_35768	aaaagccttgcaaaaattaattaataaaataaaaaattaatttttgcaaggctttt	chr19	36615601	36615657	-	0	1	0	0	0	0	0	1	0
chr16_30235_mature	aagcgaatgaagactgtact	chr16_30235	aagcgaatgaagactgtactgtagatggataagttgtaaaaatagatcctcattccttttcc	chr16	33833649	33833711	-	2	1	1	1	3	3	0	1	2
chr15_28883_mature	aagcgaggctgactgggg	chr15_28883	aagcgaggctgactggggagagtctttcgagggtaaggtttgt	chr15	51130728	51130771	-	0	0	0	0	1	0	0	3	0
chr3_6013_mature	aagctaggaaagaaaactc	chr3_6013	aagctaggaaagaaaactcacgttggttttctagccgcggcttcc	chr3	16808372	16808417	-	2	0	0	0	0	0	1	0	2
chr16_30661_mature	aagctcttagttggatc	chr16_30661	aagctcttagttggatctctttttccaagtggactcag	chr16	71752606	71752644	-	2163	344	373	265	2205	1171	324	282	764
chr7_13997_mature	aagctgagggaaattggac	chr7_13997	tccctccctcctcagttggccctgatttgaagctgagggaaattggact	chr7	53625073	53625122	+	0	0	0	0	1	0	0	1	1
chr7_13998_mature	aagctgagggaaattggac	chr7_13998	aagctgagggaaattggactggcgccaatgggaattttaggtagagcccttcctagtttctctgggcaatg	chr7	53625102	53625173	+	0	0	0	0	1	0	0	0	1
chr11_21457_mature	aagctggaagaagtcccttt	chr11_21457	aagggacccactccagggctccagaccccacggaagctggaagaagtccctttc	chr11	29882465	29882519	+	0	0	1	0	1	2	2	2	1
chr20_36299_mature	aagctgtgtgaggaatg	chr20_36299	gtgatccacgcagcagtgccaggctgtcgctgccataactcatgacctggaagctgtgtgaggaatgg	chr20	731871	731939	+	3	0	2	1	2	1	2	1	0
chr17_31114_mature	aagcttagacgtagaga	chr17_31114	aagcttagacgtagagagcgcgctctgcagcctccgtaaaccccgcgccctactcaggagccccc	chr17	56024081	56024146	+	2	1	0	0	0	1	0	0	0
chrx_48366_star	aagcttcctagaattgtgttgaaatggg	chrx_48366	agacttggacacagctgaagcgatgtagcacgcacagggtattagaagcttcctagaattgtgttgaaatgggg	chrx	87018381	87018455	+	0	0	0	0	0	0	0	0	0
chr10_20115_star	aagcttggctgcttagg	chr10_20115	ctgggcgtgtgcagagcagaaactagaacaaagcttggctgcttagga	chr10	3900794	3900842	-	1	0	0	0	1	0	1	0	0
chr21_38618_mature	aagctttaatttattaatctg	chr21_38618	ggattaataaatcaaagctttctttcagctgtgaaagctttaatttattaatctga	chr21	57195701	57195757	-	5	2	3	1	2	1	4	5	3
chr16_30193_star	aagctttgcctccctcctag	chr16_30193	acggagtaggaagcggacagctcatccctgccgcacacaggaagtcagcccggcgtggccttcctgagcgggtaagctttgcctccctcctagc	chr16	27012756	27012850	-	0	0	0	0	0	0	0	0	0
chr11_22701_mature	aaggaaagatgtgggcaatgg	chr11_22701	aaggaaagatgtgggcaatgggataagcaggaagccaaacacctttatgattcctcccacgttaggcctttctcttgg	chr11	39747328	39747406	-	1	0	3	0	1	1	0	0	1
chr7_14993_mature	aaggaactgcacagaggagac	chr7_14993	aaggaactgcacagaggagacattcatgaaggggttcttgaattgttccctgcagttccttta	chr7	37627046	37627109	-	2	1	0	0	2	1	2	2	2
chr1_695_mature	aaggaagaaagaaggataggc	chr1_695	tatatccttccttcttctgactttcttttttgttactgaaaggaagaaagaaggataggct	chr1	108557855	108557916	+	5	0	2	1	2	1	2	1	2
chr21_38701_mature	aaggaagaggagaaagt	chr21_38701	aaggaagaggagaaagtgatcatcgataacattccctgagttcttca	chr21	64312613	64312660	-	6	2	4	0	2	2	3	3	1
chr20_36899_mature	aaggacaaagcaaacatg	chr20_36899	aaggacaaagcaaacatgagaagagaatcctatctagttcgtaatactgcctgaagatctattgcttttactgttgtgcatgcctcag	chr20	6871855	6871943	-	7	2	0	0	16	0	0	0	1
chr1_1006_mature	aaggactaagtaagattttc	chr1_1006	aaggactaagtaagattttctgtgatctagttgaggataatcttctgtctctctgtccatccatccatctttttcattggttgcttga	chr1	153353377	153353465	+	2	0	1	1	0	0	0	1	0
chr3_5165_mature	aaggactgagtagatgtggt	chr3_5165	tacatctgtgcttattttcttttaatacttactttctgtcacccaggtggtgttttcaggaaggactgagtagatgtggtg	chr3	48864117	48864198	+	2	1	0	0	1	0	1	3	0
chr29_46541_mature	aaggactggattcttctt	chr29_46541	agaagaggcagtatttaaccaaggactggattcttcttt	chr29	13265024	13265063	+	4	0	0	0	0	0	0	1	0
chr11_21696_mature	aaggacttagtggagat	chr11_21696	aaggacttagtggagatgcagtcagggatgatctgcttctattctcctcct	chr11	64474757	64474808	+	0	0	1	0	0	1	0	2	0
chr12_24356_mature	aaggacttttatgttatgcct	chr12_24356	gacaacatcgtagtttgatatacagaagaaggacttttatgttatgcctc	chr12	29446759	29446809	-	1	0	0	1	1	0	0	2	0
chr21_37869_mature	aaggagacagaggaacc	chr21_37869	ggcacagttgtttcatttggaggttgtcccaggaagagtaaaaaggagacagaggaacca	chr21	60143403	60143463	+	2	0	2	2	2	2	1	2	1
chr4_8561_mature	aaggagactgtgagcagg	chr4_8561	aaggagactgtgagcaggagcccagcccagcctctgagcccacagccatgg	chr4	78811380	78811431	-	3	0	0	1	1	0	2	2	2
chr1_1684_mature	aaggagattgagaagtaatatt	chr1_1684	ataatatttcatcagtgtttggctgtaacagatgtgaagagaaaggagattgagaagtaatattt	chr1	96811624	96811689	-	3	0	2	0	1	1	0	1	0
chr21_38142_star	aaggaggaatccagggact	chr21_38142	aaggaggaatccagggactgcttggcatgggaaggagacactgggaacccatgcaattgtgtctgaaactctgaga	chr21	13080335	13080411	-	0	0	0	0	0	1	0	0	0
chr21_37670_mature	aaggaggagaagggggg	chr21_37670	aaggaggagaaggggggctagtttccccgtgttcatttag	chr21	34320958	34320998	+	15	6	24	2	46	37	623	639	22
chr6_12346_mature	aaggaggagaagggggt	chr6_12346	aaggaggagaagggggtttcaagagaggatgggactcctaagtcacccttcc	chr6	114855837	114855889	+	12	7	18	1	41	41	354	459	22
chr21_37676_mature	aaggaggggaagggggg	chr21_37676	aaggaggggaaggggggctggccagactccaagtctcacagctgctaccctacattcctggg	chr21	34567245	34567307	+	101	59	39	58	40	12	54	50	41
chr2_3151_mature	aaggaggggaagggtggt	chr2_3151	tcacatctctgaaattccttttgccatgtaaagccacaagttctggagattaggatataggacatctgaaggaggggaagggtggta	chr2	123534105	123534192	+	104	48	43	52	32	14	52	65	34
chr2_3152_mature	aaggaggggaagggtggt	chr2_3152	aaggaggggaagggtggtaacatgattctgcctgtgtgcctgccaagtcactcatcgtgtctgactctttcaaccccatgg	chr2	123534173	123534254	+	83	58	32	38	24	14	41	50	47
chr9_17985_mature	aaggaggggaagggtggtt	chr9_17985	aaatcctagatgcaatcctgtgttaacctggcaagtgaggttgaagaaaggaggggaagggtggttt	chr9	75907115	75907182	+	103	62	36	51	36	9	55	52	32
chr17_31024_mature	aaggaggggaagtgggg	chr17_31024	aaggaggggaagtggggttggcatcctgcccagaccacagtccttccctca	chr17	47621137	47621188	+	94	50	36	54	36	10	57	59	26
chr23_41410_mature	aaggaggtaaggcgcga	chr23_41410	ttttgctccttttttatacttgctatgtctggacgtggcaaacaaggaggtaaggcgcgag	chr23	30914275	30914336	-	11	11	8	4	15	2	12	7	13
chr4_7759_mature	aaggagtacagtgtcgg	chr4_7759	tggtgtctccctgagaaggagtacagtgtcgga	chr4	94665000	94665033	+	0	0	0	0	0	0	0	2	0
chr8_16741_mature	aaggagtgctagtagaggct	chr8_16741	aaggagtgctagtagaggctttctgatgtctctttggtctttagcgcgctctcatt	chr8	23334241	23334297	-	1	0	0	0	0	0	1	0	1
chr3_5144_mature	aaggatggaggagacat	chr3_5144	aaggatggaggagacatgcagcccgggtagaagaatggcctgggaggttcctccacttcag	chr3	44723148	44723209	+	0	1	0	0	2	0	1	0	0
chr1_465_mature	aaggatgtgaggctggcgaggca	chr1_465	ttcgtgccggcctatatttacccgagatcttcctctcggactgcaaggatgtgaggctggcgaggcag	chr1	74061620	74061688	+	8	5	5	2	16	2	17	6	8
chr7_14963_mature	aaggattggactggatatggggtt	chr7_14963	aaggattggactggatatggggtttgtgtgagaaaaacaggataactcccaaggtttgccttga	chr7	33859544	33859608	-	0	0	0	0	2	0	1	0	2
chr2_2700_mature	aaggatttaggacgtcacggag	chr2_2700	aaggatttaggacgtcacggagttgaagtggcatcttaaatcccagg	chr2	54317080	54317127	+	0	0	0	2	0	0	1	1	0
chr20_37085_star	aaggattttgtagatctttc	chr20_37085	aaagatgtacctttgattacctttggagaggaaaaggattttgtagatctttct	chr20	35604508	35604562	-	0	0	0	0	0	0	1	0	2
chr2_2908_mature	aaggcaaagtgaacctat	chr2_2908	aaggcaaagtgaacctatatttacactttctaccctgtactgagcttatttatttcaatgtcttatctattt	chr2	92574266	92574338	+	3	1	0	1	0	1	2	0	1
chr14_27569_mature	aaggcaagtagagaatggag	chr14_27569	aaggcaagtagagaatggagaaaaaagaattgaaattttgtgtgtagaatattttggaaacccttaccatttcatgatgctgtgtcaact	chr14	63089609	63089699	-	0	0	0	1	1	1	2	4	2
chr15_28696_mature	aaggcaatggtagaggc	chr15_28696	cctctaaccactccgctgccaaggcaatggtagaggcg	chr15	30711257	30711295	-	0	0	0	0	2	1	1	0	0
chr6_12603_mature	aaggcaggcagagtagggctg	chr6_12603	aaggcaggcagagtagggctgtggaggttgcattatggcccctgcccttcctgcctgt	chr6	24228932	24228990	-	3	4	0	1	1	1	4	3	2
chr11_21179_mature	aaggcaggggacaggtgga	chr11_21179	tgaactgtcccagcttttcctggctatcccggctggcgaaggcaggggacaggtggag	chr11	2461920	2461978	+	5	2	1	1	4	2	3	2	0
chr27_44850_mature	aaggccgggatctgagg	chr27_44850	aaggccgggatctgaggaagagtgtgtgagtttggctttgg	chr27	6139369	6139410	+	1	0	0	0	0	0	0	2	1
chr27_44855_mature	aaggccgggatctgagg	chr27_44855	agcagacgggctgttgccatggcactgggtaggcgctgggattggcagcaagtgaggaccacggaacaaggccgggatctgagga	chr27	7002151	7002236	+	1	1	1	0	0	0	0	2	0
chr27_44856_mature	aaggccgggatctgagg	chr27_44856	aaggccgggatctgaggaagcgtgtgtgagtttggctttgg	chr27	7002218	7002259	+	2	0	0	0	0	0	0	0	0
chr27_45261_mature	aaggccgggatctgagg	chr27_45261	aaggccgggatctgaggaagcgtgtgtgagtttggctttgg	chr27	7795809	7795850	-	0	0	0	0	0	1	2	0	0
chr7_13295_mature	aaggcctatgtctccatccca	chr7_13295	tagagactgaggcccaaggcagacccaagatccaaggcctatgtctccatcccac	chr7	3427695	3427750	+	1	0	0	0	1	0	1	1	0
chr28_45651_mature	aaggcgtgggtgggacagg	chr28_45651	ctgtcacccagcagcattcatgggtagaaggcgtgggtgggacaggt	chr28	12138178	12138225	+	1	0	0	0	1	0	0	1	0
chr28_45652_mature	aaggcgtgggtgggacagg	chr28_45652	aaggcgtgggtgggacaggttttgcaagtcctgctgtgtcgacc	chr28	12138205	12138249	+	1	0	0	0	0	0	2	1	1
chr10_19245_mature	aaggctaggagctgtagcggtc	chr10_19245	atgaaggctccttatctgctccacaacgtctggtgagagacttgaaggctaggagctgtagcggtca	chr10	20983093	20983160	+	4	0	0	2	3	2	1	1	0
chr15_27795_mature	aaggctgaagaagaaagga	chr15_27795	cttttccttataaatcttcccatattattgataggaacaagaacaaaaggctgaagaagaaaggat	chr15	13678892	13678958	+	3	2	1	3	15	4	8	5	4
chr16_29881_mature	aaggctggagaagtggaa	chr16_29881	ggcatctttctggtcttcaagaccacccccggaatatggcacatcaaaggctggagaagtggaaa	chr16	66812707	66812772	+	3	0	1	0	0	0	3	1	1
chr14_27187_star	aaggcttgtgacaacatct	chr14_27187	ggtgttggtggagtgtagatcgtagaagttctgatgtcttgcttggagtttgggttgatcctaaaggcttgtgacaacatctc	chr14	11622902	11622985	-	0	0	0	0	0	0	0	0	0
chr3_6288_mature	aagggaagcagaatggtca	chr3_6288	gatcaaagtaaactttgaaagatcagtttaaagggaagcagaatggtcac	chr3	33026133	33026183	-	2	0	0	0	0	0	0	1	0
chr19_35990_mature	aagggaagctgggtgtagggaatt	chr19_35990	gttatcctactgtcaatttcccagatttgatcattgtactatggttatgttgaaagctgttattaagggaagctgggtgtagggaattc	chr19	47349606	47349695	-	0	1	0	0	0	0	1	0	2
chr11_21457_star	aagggacccactccagggctc	chr11_21457	aagggacccactccagggctccagaccccacggaagctggaagaagtccctttc	chr11	29882465	29882519	+	0	1	0	0	2	0	1	0	0
chr5_9678_mature	aagggagatggtggaaaatt	chr5_9678	aagggagatggtggaaaattgatttggggtctgttttgctctccttttccctgtt	chr5	61423147	61423202	+	0	0	3	1	2	0	2	2	1
chr18_32833_star	aagggaggtaggaagttaat	chr18_32833	aagggaggtaggaagttaatttgtgtgtaccatcccagttttcatccttcctgcctttg	chr18	49575710	49575769	+	0	0	0	1	0	0	0	1	0
chr6_11812_star	aagggatgtcttggtgc	chr6_11812	agccaggatattgggagtaagactacagataatcagagaaacagggaagggatgtcttggtgct	chr6	42114036	42114100	+	1	0	1	0	0	0	0	0	0
chr23_40576_mature	aagggcaccaccaggag	chr23_40576	aagggcaccaccaggagtataataccagctatgagtatctggatttcaatgtcggtggtgtctgcac	chr23	28553274	28553341	+	932	164	100	72	645	587	82	72	217
chr1_1327_mature	aagggcatgactgtaagcgt	chr1_1327	aagggcatgactgtaagcgttctgggcagctagtttgaggtgctcatttttttaaacctgctatcatcctctttt	chr1	59678282	59678357	-	1	0	0	0	0	0	0	0	1
chr1_1328_mature	aagggcatgactgtaagcgt	chr1_1328	tgccacaacaaccccagctcaaaaaggtaagggcatgactgtaagcgtt	chr1	59678336	59678385	-	0	0	1	0	0	0	0	0	1
chr7_14269_mature	aagggctaggaggatgcatttc	chr7_14269	tttagcaccttacccctttgtttcattgttttaacagtgatctttgcaagataataagggctaggaggatgcatttca	chr7	89070621	89070699	+	0	0	0	0	2	0	0	1	2
chr1_640_mature	aaggggacatgggaagtt	chr1_640	aaggggacatgggaagttcttcttacttttgctacctaagtttgcattttc	chr1	99030009	99030060	+	2	0	0	0	1	0	1	0	0
chr15_28955_mature	aaggggatagaggcaagggac	chr15_28955	aaggggatagaggcaagggactctggtcatcatttgctctgcccatgtcccctagg	chr15	54006072	54006128	-	2	0	6	3	4	1	5	3	1
chr3_6310_star	aaggggcaggagtgggatgga	chr3_6310	aaggggcaggagtgggatggagactcagaaccagagctgtctcccctgctccagccccttct	chr3	35805195	35805257	-	1	0	0	1	1	1	1	2	0
chr3_5531_mature	aaggggcctggtggtggaagc	chr3_5531	ccatccaccctccggcatcctgcgttgtgtgggcaaggggcctggtggtggaagca	chr3	97685143	97685199	+	0	0	2	1	2	1	0	5	2
chr19_34617_mature	aaggggcggtggcgggtggagaa	chr19_34617	cccagggctgttccttcctctcagctgcagagcctggagcaggagaaggggcggtggcgggtggagaag	chr19	37387511	37387580	+	5	6	12	4	12	11	16	9	12
chr1_367_mature	aagggggagaggaaactgc	chr1_367	cacagcctctctccctcacctgccccagcagtgcctcagggtcaagggggagaggaaactgca	chr1	65205536	65205599	+	0	0	0	0	0	0	2	0	0
chr14_27382_mature	aagggtgctgtttgtattgct	chr14_27382	gtaattaacaaccctttaaatataagggtgctgtttgtattgcta	chr14	34296138	34296183	-	0	0	0	0	2	0	0	0	0
chr2_3470_mature	aagggttagaatggcccctgg	chr2_3470	aagggttagaatggcccctggaagtaagggccacttgagcccttat	chr2	141653350	141653396	+	0	0	2	1	1	1	1	1	0
chr21_37531_star	aaggtagatagaacaggtctt	chr21_37531	aaggtagatagaacaggtcttgtgtgcaaaatgaattcaagacctacttatctaccaaca	chr21	22859142	22859202	+	9	12	2	6	14	8	16	11	3
chr18_33651_mature	aaggtagctgcgaagagaac	chr18_33651	aaggtagctgcgaagagaactcaatgcgatgtgagtagcgagtcttgtatttttatggtcaaagctggttccc	chr18	47752966	47753039	-	1	1	0	0	1	0	0	0	0
chr23_41566_mature	aaggtagctggggcatgtggt	chr23_41566	acacgtgattagtttatgttttcagaaagttatcttggtaaggtagctggggcatgtggtt	chr23	44479605	44479666	-	0	0	1	0	1	1	1	1	0
chr29_47246_star	aaggtaggaccccggggatg	chr29_47246	aaggtaggaccccggggatgacggatcctttggtagaggttgtggcgggaccctgactgg	chr29	29775989	29776049	-	6	1	1	17	19	9	0	3	1
chr11_22613_star	aaggtccctgaaaatggctac	chr11_22613	aagccatgttacgagccttaaagacattgaagtcattaaggtccctgaaaatggctacaagg	chr11	27911499	27911561	-	0	0	0	0	0	0	0	0	0
chr7_14178_star	aaggtccctgaaaatggctac	chr7_14178	aagccatgttacgagccttaaagacattgaagtcattaaggtccctgaaaatggctacaagg	chr9	73490052	73490114	+	1	0	0	0	0	0	0	0	0
chr9_17968_star	aaggtccctgaaaatggctac	chr9_17968	aagccatgttacgagccttaaagacattgaagtcattaaggtccctgaaaatggctacaagg	chr11	27911499	27911561	-	0	0	0	0	0	0	0	1	0
chrx_48147_mature	aaggtgactgtgttaatggct	chrx_48147	gcctaagcggtcatcactctccccctttctattacctgtgccatcaactaggagaaggtgactgtgttaatggctc	chrx	56555886	56555962	+	2	1	1	0	2	1	2	1	0
chr28_46101_mature	aaggtggaactaggcat	chr28_46101	aaggtggaactaggcatgcgcagatggtccgcacgcagggccagacagtccacgctgaccactagaactttgttt	chr28	11418576	11418651	-	1	1	0	2	1	0	0	1	1
chr29_46998_mature	aaggtggtaggcagtgat	chr29_46998	aaggtggtaggcagtgattcatctacatatgtacctgccccattg	chr29	46848436	46848481	+	2	0	0	0	1	1	0	1	0
chr25_42739_mature	aaggttacgtagacatcattacc	chr25_42739	tgtatgtagggccttagaagaaaaagacattcatttgaaatcgtattcagggatataaggttacgtagacatcattacct	chr25	8798160	8798240	+	1	0	1	0	0	0	0	0	1
chr13_26119_mature	aaggttgtggtctgctggcag	chr13_26119	aaggttgtggtctgctggcagctcctgagccctgaggaataccagcggtttctggacctgg	chr13	61254455	61254516	-	3	2	1	0	0	0	3	1	0
chr13_26120_mature	aaggttgtggtctgctggcag	chr13_26120	ggccaggagggcatgcaccaaggtttctgagtctcgggcaccaaggttgtggtctgctggcagc	chr13	61254494	61254558	-	1	3	3	0	1	0	2	0	0
chr6_12289_mature	aaggttgttagaagatggatcc	chr6_12289	ggtgcattttccaagagaatgaaaagggaagaaggttgttagaagatggatcca	chr6	104616635	104616689	+	0	0	0	2	2	0	1	0	0
chr2_4031_star	aaggttgttgtttggacct	chr2_4031	atcccggacgagcccccaagatgaaaggttgttgtttggacctc	chr2	88063109	88063153	-	1	0	0	0	1	1	0	0	1
chr8_15716_star	aagtaaaacttaaaggaattgc	chr8_15716	aaacttaaaggaattgctgaagcctagataaatatttttctagacccctccagttcagatcagttcagttcagttactcag	chr8	9238951	9239032	+	245	18	52	23	104	184	14	13	218
chr21_38717_mature	aagtacaggatgcccaatgaa	chr21_38717	aagtacaggatgcccaatgaattaaatccatctaaatacatttcactgggcatcctctgcttta	chr21	65528346	65528410	-	53	18	6	8	55	22	23	42	29
chr13_25285_mature	aagtagctcaaatctgaaga	chr13_25285	attcaggtttggcaactttggcaaaactctcaaatcagaagaaagtagctcaaatctgaagaa	chr13	60341773	60341836	+	0	0	0	0	0	0	0	0	1
chr13_25287_mature	aagtagctcaaatctgaaga	chr13_25287	attcaggtttggcaactttggcaaaactctcaaatcagaagaaagtagctcaaatctgaagaa	chr13	60297915	60297978	+	0	1	1	0	1	1	0	2	0
chr16_30688_mature	aagtatgttgtcggaat	chr16_30688	atcctccaacatgtgaaagtaagtatgttgtcggaatg	chr16	73761895	73761933	-	1	0	1	1	4	1	1	0	1
chr10_20411_mature	aagtcaacaagaatagaactga	chr10_20411	aagtcaacaagaatagaactgagactgagccatcaagttctgcttcagtttctaaattggtgacttct	chr10	28441581	28441649	-	0	0	0	0	0	0	0	0	2
chr14_26786_mature	aagtcacgtcgggtcacc	chr14_26786	aagtcacgtcgggtcacctacctttcggccccatgcgtcccactttg	chr14	42328020	42328067	+	480	174	105	54	1294	386	196	150	210
chr23_40803_star	aagtcagtaagcaccgcgga	chr23_40803	gaagtcagtaagcaccgcggacctgagtgaccacaccagttttagcagcagaaggcggtggcctactgactct	chr23	42777471	42777544	+	0	1	0	0	1	0	0	0	0
chr10_19621_star	aagtccctagtttcag	chr10_19621	aagtccctagtttcagagttccagcttccagactgggaggcaatg	chr10	55132718	55132763	+	0	0	0	0	0	0	0	0	0
chr28_45652_star	aagtcctgctgtgtcgac	chr28_45652	aaggcgtgggtgggacaggttttgcaagtcctgctgtgtcgacc	chr28	12138205	12138249	+	0	0	0	2	0	0	0	0	0
chr9_18140_star	aagtctatgagaacagatatt	chr9_18140	ctgtgtgtatcatggacttgattgtagatgtcttttgcaaaaccaaaatagaccaaactgactagaagtctatgagaacagatattt	chr9	94904066	94904153	+	0	0	0	0	0	0	0	0	0
chr3_6828_star	aagtgaaggccatgccctgcag	chr3_6828	aagtgaaggccatgccctgcaggctggtttgcaggccctccaggcatgattctcactct	chr3	103502299	103502358	-	1	1	1	0	1	0	0	1	0
chr18_32510_mature	aagtgacagaaggctcag	chr18_32510	aagtgacagaaggctcagaaatattacgctcttggaagctctgtccaggaaacaagagttttctaactgggcttttgcagctgttga	chr18	21648291	21648378	+	0	0	0	0	0	0	0	0	2
chr1_2178_star	aagtgactgagcgtgc	chr1_2178	aagtgactgagcgtgctgcacacataatatgtgatatgctgttgttgctcgttgttcagtccctcag	chr1	153533801	153533868	-	0	0	0	0	1	2	0	0	1
chr6_11868_mature	aagtgatgtagaaatggg	chr6_11868	aagtgatgtagaaatgggatcgtatgccaactgcctatcaaccttggtttagcgtagaatgtcctctctatataatga	chr6	51802516	51802594	+	0	0	0	0	0	0	2	1	0
chr5_10884_mature	aagtgatgtgaagtgagctttt	chr5_10884	aaaattctctttagatttcttttggttagtgaaaacaggtactaatgtaggtctttcataaaagcaaagtgatgtgaagtgagcttttg	chr5	58957705	58957794	-	1	0	0	0	0	0	0	1	2
chr2_3442_mature	aagtgcaggaggctctggc	chr2_3442	aagtgcaggaggctctggctgcgagcccctccatgttctctttgtggctctgctcaagctctggaatcccttgtgttc	chr2	140874809	140874887	+	82	9	66	313	26	13	2	0	1
chr25_42947_star	aagtgctggttactcagatg	chr25_42947	aagtgctggttactcagatgtattcagtttgtgaaaactgagctgtacacttgtgatatgtgaacttat	chr25	28634524	28634593	+	0	0	0	0	1	1	0	0	0
chr9_18443_mature	aagtggaaggccagagcaaatt	chr9_18443	aagtggaaggccagagcaaatttgatcctgataaaatttgaaaacctggtaattttcaacatt	chr9	26859449	26859512	-	2	0	0	0	1	0	0	0	0
chr7_13235_star	aagtgggatggataaatacaaaag	chr7_13235	aagtgggatggataaatacaaaagctggtttcttttggactatgagcccacctctgt	chr7	189164	189221	+	0	0	0	0	0	5	1	7	1
chr28_45840_mature	aagtgttaacaggggaac	chr28_45840	aagtgttaacaggggaacctgagtaaaaagcataggtatatggggtttttgtacaattttt	chr28	29572157	29572218	+	0	0	0	2	0	0	0	1	0
chr13_24876_star	aagtgttctcaatttagatagtgatg	chr13_24876	gtggctgtttatggggatggggttgatctttgggatgatgaaagtgttctcaatttagatagtgatgatgg	chr13	17743538	17743609	+	0	0	0	1	1	0	1	0	0
chr29_47163_mature	aagtgtttggaaaggag	chr29_47163	aagtgtttggaaaggagactcaacttgcttttatctgtttaatggacacagtg	chr29	16311512	16311565	-	14	3	3	9	30	18	0	1	0
chr2_2318_mature	aagttcctggcatgtcttctgtg	chr2_2318	aagttcctggcatgtcttctgtggtcagggaggacacagtagacacctggggaactgca	chr2	4803767	4803826	+	0	0	0	1	2	0	2	0	0
chr13_25093_star	aagttctttccggttttcctg	chr13_25093	aagttctttccggttttcctgtaatatcttataggaaaaccagaatgaacttat	chr13	39475957	39476011	+	0	0	0	0	0	1	1	1	0
chr10_20164_mature	aagttgagtggcttcggat	chr10_20164	acctaagagcctaaacttcagggacactgtatttatctttgtcaagttgagtggcttcggatt	chr10	8157363	8157426	-	3	0	0	0	0	1	0	0	0
chr14_26658_star	aagttgctaataggattaatccta	chr14_26658	aggatattgtaatcaactctgttcgtgtcattcttctaagtagaaacatccttccacttaaacaagttgctaataggattaatcctaa	chr14	24207031	24207119	+	0	0	0	0	0	0	0	0	0
chr15_28045_mature	aagtttaaagaagtctgcctt	chr15_28045	aggcagacttctttaaactttgtgtttttatgtttgcaattttccataatataaagtttaaagaagtctgccttg	chr15	37714894	37714969	+	0	0	0	0	0	0	0	1	2
chr15_28770_mature	aagtttaaagaagtctgcctt	chr15_28770	aggcagacttctttaaactttatattatggaaaattgcaaacataaaaacacaaagtttaaagaagtctgccttg	chr15	37714892	37714967	-	0	0	0	0	0	2	1	2	2
chr2_3927_star	aagtttctaaacatgttcc	chr2_3927	tgacattttggtatctttgctgcagtctattaggatgtaccctgacttgggcctttagttataagtttctaaacatgttccc	chr2	71140021	71140103	-	0	0	0	0	0	1	0	0	0
chr6_12605_mature	aagtttgcggtaggattg	chr6_12605	aagtttgcggtaggattgacacctgttgtttcttgggtgggctacgggtcaccacgagtgcaatcctgggtgcacgactctc	chr6	26109546	26109628	-	0	0	0	0	2	0	0	0	0
chr6_12606_mature	aagtttgcggtaggattg	chr6_12606	atctccacccgcacacttccagcagccctaggcgagccgctggcagttgaggaaaagtttgcggtaggattga	chr6	26109609	26109682	-	0	0	0	0	0	0	0	1	0
chr4_8425_star	aataataggcctacataaaagc	chr4_8425	tgttatgagtcactgttgttttaaaaatctctattctaaaataataggcctacataaaagct	chr4	53669194	53669256	-	0	0	0	0	0	0	0	0	0
chr25_42741_mature	aataatgtaggtaagggag	chr25_42741	aattttcatcataataacttcaaaattgagtcaatttaaagaaacagttggttgaataataatgtaggtaagggagt	chr25	9923822	9923899	+	1189	428	442	249	2119	1174	393	491	943
chr7_15398_star	aataattagagtcctggctata	chr7_15398	aataattagagtcctggctatatgtctttcccagtgataagtggctcttgtataattaaatc	chr7	73929364	73929426	-	0	0	0	0	0	0	0	0	0
chr12_24188_mature	aatacccagacgaacctttt	chr12_24188	aaacgttcgtttgggttttttgtaccgtctcaggaaatacccagacgaaccttttg	chr12	12774095	12774151	-	1	1	0	0	3	0	1	1	2
chr16_29726_star	aatagctgaatagtctttggt	chr16_29726	ccttggttggaagtggtttgatacaagagtgaaatagcgaacttcatctttaatagctgaatagtctttggtc	chr16	52426631	52426704	+	1	0	0	0	0	0	0	0	0
chr22_40012_star	aatagtaattattattat	chr22_40012	aatagtaattattattatgggaggatctgatctgtgtttcatagtagcaaatattcaaac	chr7	5238005	5238065	+	0	0	0	0	0	0	0	0	0
chr7_13351_star	aatagtaattattattat	chr7_13351	aatagtaattattattatgggaggatctgatctgtgtttcatagtagcaaatattcaaac	chr22	52924882	52924942	-	0	0	0	0	0	1	0	0	0
chr8_15743_mature	aatagtggtggtgtagtggtggag	chr8_15743	actgaatctgcacccatgcttgcgcttcagtgcgaagagagtccagtgaatagtggtggtgtagtggtggagt	chr8	10421298	10421371	+	2	0	1	0	1	0	1	0	0
chr14_27006_mature	aatattggcattgttacagtc	chr14_27006	aatattggcattgttacagtctgcagagcttgttcacattcaccagtttgt	chr14	67914155	67914206	+	0	0	0	0	1	0	0	0	3
chr22_39558_star	aatatttactcagttccta	chr22_39558	aatatttactcagttcctagtcatacatgccagatactgccgtggtccttggaggagcaggaatgaatagctt	chr22	1665511	1665584	-	0	0	0	0	0	0	0	0	0
chr7_13317_star	aatcaaacagtccctctcgc	chr7_13317	aatcaaacagtccctctcgcgccggcgtagtctgcagaagctgaactcggcggcagtccagaaccgggaagggacgtaggaataa	chr7	4563594	4563679	+	6	2	2	6	10	1	0	4	10
chr20_37149_star	aatcacaagtgtccactcta	chr20_37149	ggggttgctggtgaactgcagaaatcacaagtgtccactctat	chr20	43714674	43714717	-	1	0	0	0	0	0	0	2	0
chr11_21315_star	aatcagatgccactaacta	chr11_21315	aatcagatgccactaactaaggtcttttctatatttagttagtggcatctgattct	chr11	12708402	12708458	+	2	0	2	0	0	0	0	0	0
chr11_22464_star	aatcagatgccactaacta	chr11_22464	aatcagatgccactaactaaatatagaaaagaccttagttagtggcatctgattct	chr11	12708400	12708456	-	0	1	0	0	0	0	0	0	0
chr4_8065_star	aatcaggaggaatcaactctgga	chr4_8065	aatcaggaggaatcaactctggagacttcccaccccgtttcagtctccacggccttgctgacatc	chr4	122942619	122942684	+	0	0	0	0	0	0	0	0	0
chr11_23243_mature	aatcagggccactgactgc	chr11_23243	aatcagggccactgactgcagaaaacctttattcctagagtccagtcaggtcctagaacta	chr11	96029768	96029829	-	0	1	1	0	0	0	2	1	0
chr3_5468_mature	aatcagggccataggagaacg	chr3_5468	aatcagggccataggagaacgggctttttcagaccgtgatctagatggctctgtctcc	chr3	90465535	90465593	+	1	0	1	0	2	2	0	1	0
chr11_22085_star	aatcataagttgatctggc	chr11_22085	aatcataagttgatctggcacaaggagacctcaaatagaccagtggaacagatgatgga	chr11	102587331	102587390	+	0	0	0	2	1	0	0	0	0
chr26_44358_star	aatccatgtctatcttaca	chr26_44358	atctgatgtgcatgcattttctctactccattacactagaatccatgtctatcttacac	chr26	49283610	49283669	+	0	0	0	0	0	1	0	0	0
chr11_21714_mature	aatcccggctctcttttca	chr11_21714	aatcccggctctcttttcatactctgaaataaagagtgggtgggaagaa	chr11	65130307	65130356	+	0	0	0	2	1	0	0	2	0
chr21_37448_star	aatccctggtcagggaa	chr21_37448	tccctggtctagtggctaggactccacgctctcaatgcagagggtctgggttcaatccctggtcagggaac	chr21	14636881	14636952	+	4	2	0	5	9	11	5	11	5
chr9_18885_star	aatcctagccccgcaacggtccagcccc	chr9_18885	gcgctgaccgccgggccctggctgcggccccctactcccccaatcctagccccgcaacggtccagccccc	chr9	91725101	91725171	-	1	1	0	0	1	1	0	1	1
chr16_30012_star	aatcctgcagcaaacaaagtgcctc	chr16_30012	aatcctgcagcaaacaaagtgcctccagtctgtacctcgtggagcaagagaaaacagacctcaggcttaagctggctggacgtt	chr16	2362093	2362177	-	0	0	1	0	0	0	0	0	0
chr6_12605_star	aatcctgggtgcacgactct	chr6_12605	aagtttgcggtaggattgacacctgttgtttcttgggtgggctacgggtcaccacgagtgcaatcctgggtgcacgactctc	chr6	26109546	26109628	-	0	0	0	0	0	1	0	0	0
chr17_31147_mature	aatcgggctgatgttctc	chr17_31147	ggaatgtggctttggagatgtgattataaaagactgtcttcaatcgggctgatgttctct	chr17	58831474	58831534	+	1	1	1	0	0	1	0	1	0
chr1_849_star	aatctagtcagttgcttgaaat	chr1_849	aatctagtcagttgcttgaaatagcacacacagcccaaataaaacaaggactgactaggttgt	chr1	135222797	135222860	+	0	0	0	1	2	1	0	0	0
chr28_46188_star	aatctagtccaattta	chr28_46188	aatctagtccaatttatacattttagaaatagagattgggaactggaagaa	chr28	22626153	22626204	-	2	0	0	0	0	0	0	0	0
chr13_24801_mature	aatctctagaacttactcat	chr13_24801	agagtgttgttaactacagatgcagtgcaatataaccaatctctagaacttactcatc	chr13	10439165	10439223	+	1	0	0	0	1	1	0	1	1
chr26_43911_mature	aatctggatctggtcttta	chr26_43911	ggagacctgtccgcaactcctggctttctcccacgtgcctcagagaagccaatctggatctggtctttac	chr26	5905867	5905937	+	1	0	0	0	0	1	0	2	0
chr26_43912_mature	aatctggatctggtcttta	chr26_43912	aatctggatctggtctttactcatatgcctcacttcctgcatgccaggcacagtccagcttcagggcct	chr26	5905917	5905986	+	0	0	0	1	0	1	0	1	0
chr27_44886_mature	aatcttgtctgatctgtctgc	chr27_44886	aatcttgtctgatctgtctgcttctgcccatggctcaggacaatccatt	chr27	9057255	9057304	+	1	0	0	1	0	0	1	2	0
chr3_6817_star	aatgaactaaagctattg	chr3_6817	catagtttttcagggcatgagtcggtattctcttctgcttgacaatgaactaaagctattgt	chr3	101164427	101164489	-	0	1	0	0	2	0	0	0	0
chr16_29703_mature	aatgaatatggttgggctggctct	chr16_29703	gaccatttggctcttcctccctcagaattactgcaatgactaggaaatgaatgaatgaatatggttgggctggctctc	chr16	49962551	49962629	+	0	3	0	1	3	3	4	3	1
chr2_2803_mature	aatgaatgaatggatggc	chr2_2803	ccagcccttgatacaagctggatgaatgaatgaatggatggct	chr2	75406873	75406916	+	1	0	0	1	0	0	2	2	2
chr2_3871_mature	aatgaatgtgttggagaagttct	chr2_3871	aatgaatgtgttggagaagttctctggtagctgtgtatgtgagatgaggactgtgacatacatttggttg	chr2	60146225	60146295	-	0	0	0	0	0	0	0	3	0
chr13_26361_mature	aatgagactggggctaggtggca	chr13_26361	aatgagactggggctaggtggcaacgcaccggtttccatccctcaacagtctcagtct	chr13	79648940	79648998	-	2	2	1	1	2	1	2	3	0
chr2_4191_star	aatgataacaactatgatt	chr2_4191	gttagagtgattgtattgttcctcagtgacggtcttagtgagaatgataacaactatgattg	chr2	103681106	103681168	-	1	0	0	0	1	0	0	0	0
chr13_25663_mature	aatgcaagaaggctgtgctg	chr13_25663	aatgcaagaaggctgtgctgtgctatatggtgagaacagagcagctccatgcagtcg	chr13	14787137	14787194	-	2	0	0	0	0	0	0	1	0
chr9_18047_star	aatgctgttgatttatt	chr9_18047	aatgctgttgatttatttatggtagcttaaggccaaaaaggaatttggaggatggg	chr9	84705124	84705180	+	0	0	0	0	0	0	0	0	0
chr9_18462_mature	aatgcttgtttggacataaag	chr9_18462	ttttccttcatgaacaggactgagatttttgaaaatgcttgtttggacataaagt	chr9	30841175	30841230	-	0	0	0	0	1	3	0	2	0
chr13_24797_mature	aatggaacaagttacccta	chr13_24797	tgggttccagatatcattcattgatccaaaaattgaccaatggaacaagttaccctag	chr13	10062011	10062069	+	24	13	2	6	18	38	3	5	16
chr27_45398_star	aatggcacttggaaaatga	chr27_45398	aatggcacttggaaaatgaggaggaatatttgaaataacgaggccatttattcctcatggcactgtgctgattgtcatttg	chr27	28557519	28557600	-	1	1	0	0	1	1	1	2	0
chr22_38930_mature	aatggctgtttacaaaagctg	chr22_38930	aatggctgtttacaaaagctggactagtataatactcagcagctaatgtgttcagcctaggaatga	chr22	11980402	11980468	+	0	1	0	0	0	1	0	1	0
chr2_2785_star	aatgggagtgctggttcagtg	chr2_2785	aatgggagtgctggttcagtgggaaagttgcaccacagaccagtctgcttccctttt	chr2	73335543	73335600	+	1	0	0	0	1	0	0	0	0
chr1_87_mature	aatgggcatggtggtgtat	chr1_87	cgtaccatctctgtcacaactactcagccgtgcagttgtaacatgtaagtgacagtgcacaagtgaatgggcatggtggtgtatt	chr1	8909676	8909761	+	0	1	0	0	0	0	1	0	0
chr1_88_mature	aatgggcatggtggtgtat	chr1_88	aatgggcatggtggtgtattaataaagctttatttctgaaacagtgggccaaatttgttctgtga	chr1	8909741	8909806	+	0	1	1	0	1	1	1	5	0
chr18_32989_mature	aatggtgagagaggagtagg	chr18_32989	ctcgcacgcggtaatcattagggaagtatttaatggtgagagaggagtagga	chr18	54292686	54292738	+	139	36	34	22	134	76	24	19	36
chr18_32993_mature	aatggtgagagaggagtagg	chr18_32993	ctcgcacgcggtaatcattagggaagtatttaatggtgagagaggagtagga	chr18	54354533	54354585	+	133	22	34	18	157	70	23	15	50
chr19_35339_star	aatgtatattaaagctgt	chr19_35339	cagttctggaaatgccttagagaatgtatattaaagctgta	chr19	14071140	14071181	-	0	0	0	0	0	0	0	0	0
chr10_21016_mature	aatgtcaggacttgccag	chr10_21016	tggcttcctgccttatcgtacagaagaaatgtcaggacttgccagt	chr10	90979766	90979812	-	0	0	0	1	0	1	1	2	0
chr4_7491_mature	aatgtcagtttgaggatatttaa	chr4_7491	tatttctttttctgatcatgcattttctcttagttttaactttatttttcatcaacctaatgtcagtttgaggatatttaac	chr4	58819606	58819688	+	0	0	0	0	2	0	0	0	0
chr4_8967_star	aatgtcttttccctgctgtcagcc	chr4_8967	gcttgtcagaaggcagatcttttctaccatcaataaaatgtcttttccctgctgtcagccc	chr4	123583759	123583820	-	0	0	0	2	3	2	0	2	0
chr23_40768_mature	aatgtgaggattgttgga	chr23_40768	aatgtgaggattgttggatcacaataattttctcc	chr23	39953253	39953288	+	1	0	0	0	0	0	0	2	1
chr23_41021_mature	aatgtgatgagtagatggca	chr23_41021	aatgtgatgagtagatggcatcaccacctttttagttaaactcacccgtat	chr23	10827604	10827655	-	2	1	0	1	0	1	1	0	1
chr11_21238_star	aatgtgctttcatcagcaaa	chr11_21238	cagtttaagaaatatattcctcaaccgtcttctgtaattaatcaaagaaatgtgctttcatcagcaaat	chr11	6745722	6745791	+	1	0	0	0	0	0	0	0	0
chr7_15301_star	aatgtgtcattcctctgtagat	chr7_15301	tcctaggggattgacatagtctgtgtaatttaccttcggaatgtgtcattcctctgtaga	chr7	62480978	62481038	-	2	0	1	0	2	0	2	1	0
chrx_47815_star	aatgttgtgttggtttctgc	chrx_47815	aatgttgtgttggtttctgccatataaaatgcaaatcggccataattat	chrx	18929603	18929652	+	0	0	1	1	4	3	0	0	1
chrx_48898_star	aattcaataattagagagaga	chrx_48898	aattcaataattagagagagaagctcgtcctcaaccggctaagttgcctcaagcacttctatcaaaaataattgaattgc	chrx	81677575	81677655	-	0	1	0	0	0	1	1	0	0
chr2_2576_mature	aattcactgttattaaagc	chr2_2576	aattcactgttattaaagctcttttattaagacaattgcatatgtttgaaaagcaatggtaaattaagttgt	chr2	37230077	37230149	+	1	0	0	0	1	1	0	1	0
chr18_32661_mature	aattcgaatggactttttggc	chr18_32661	ccaaaaagttcatttgagttttttgtaagatgttattgaaaaattcgaatggactttttggcc	chr18	37433810	37433873	+	2	0	0	1	2	3	1	5	1
chr4_8536_star	aattctgtaaggagagct	chr4_8536	aattctgtaaggagagcttctgtgatcacacacttgtggcggaaggaaatgacattctcttttgttggtttt	chr4	73103504	73103576	-	0	0	0	0	0	1	0	0	0
chr21_38330_star	aattgacctagcctacaggagagg	chr21_38330	aattgacctagcctacaggagaggaaattgagactgtgataaaaatatcatcgtagatttctggagaaaggatggattagtata	chr21	28528115	28528199	-	0	0	0	1	1	1	0	0	0
chr22_39131_mature	aattgagaagtttcagagtg	chr22_39131	acagtgggactttattctaggtaatcggttaagtaggtgctatgagaattgagaagtttcagagtga	chr22	34698510	34698577	+	38	16	28	53	63	58	0	0	2
chr5_9549_mature	aattgaggtgtagttagcaaa	chr5_9549	ttgctaacatacctcaaaaaacaattttgaaaaagtacatatgactttttgcacattttaaaaattgaggtgtagttagcaaac	chr5	46470524	46470608	+	3	0	0	0	3	0	0	1	0
chr3_6214_mature	aattgattacttttctgtt	chr3_6214	gcaactagagtgatcttttaaaaatttaaatataattgattacttttctgtta	chr3	24564099	24564152	-	0	0	1	0	3	0	0	0	0
chr21_38425_mature	aattgcggtacatgagctt	chr21_38425	aattgcggtacatgagcttctcattatggtggcttctcttgctgcggaaca	chr21	42796620	42796671	-	2	0	1	0	0	2	1	5	1
chr25_43778_star	aattgtgtacatttttaaa	chr25_43778	aattgtgtacatttttaaattgtaagatttttactgtatattgatgcatagtgtg	chr25	39579557	39579612	-	0	0	0	0	0	0	0	0	0
chr8_17472_mature	aattgtttggctaaggtacag	chr8_17472	attgcttaagctactacacttcctaaattgtttggctaaggtacagt	chr8	109193428	109193475	-	0	0	2	0	1	1	0	0	0
chr9_18302_star	aatttatctatacttct	chr9_18302	aatttatctatacttctgtcacttgattagatggcacttagttttggatatgttag	chr9	2909573	2909629	-	0	0	0	0	0	0	0	0	0
chr14_27567_mature	aatttcactaacctaaaacaa	chr14_27567	aatttcactaacctaaaacaactctgtaagcagtcttccatgtagtcttctatttctgagcaagaattgttttgtggtggatgt	chr14	62702444	62702528	-	0	0	0	0	0	2	0	0	0
chr16_30522_mature	aatttgaggaggacactg	chr16_30522	attcttcttccttacctatgggacctgccctcagaagctgaaaattctggatacttgctgagtttcacaatttgaggaggacactgg	chr16	58815886	58815973	-	1	1	0	0	0	0	3	2	0
chr7_15004_star	aattttaactgttgtt	chr7_15004	aattttaactgttgttgtctgcctgcctcggtgacaaggaggcttttggagttgg	chr7	38332723	38332778	-	0	0	0	0	1	0	1	0	0
chr20_36656_mature	aattttcacttctctgtgaaa	chr20_36656	aattttcacttctctgtgaaattttcccttctctgggtaaaaattcataaagatgaaatttt	chr20	41358187	41358249	+	1	0	0	0	0	0	0	1	2
chr25_42741_star	aattttcatcataataact	chr25_42741	aattttcatcataataacttcaaaattgagtcaatttaaagaaacagttggttgaataataatgtaggtaagggagt	chr25	9923822	9923899	+	0	0	0	0	0	0	0	0	0
chr19_34956_star	aattttctgcagtgaata	chr19_34956	gggattgtgggttattttaaattttcttctttttgcataagtgtagtttctaaattttctgcagtgaatat	chr19	54100517	54100588	+	0	0	0	0	0	1	0	1	0
chr11_21385_star	acaaacagagatggaat	chr11_21385	acaaacagagatggaataacagttaaaaatgatcaaaagtaggactttcctgtggtctagtggttg	chr11	20374361	20374427	+	0	0	0	0	0	0	0	0	0
chr11_22911_mature	acaaacatggcagagctt	chr11_22911	acaaacatggcagagcttttaagacctcacaattaggccagggtccataatagctagtatgtgtca	chr11	66547311	66547377	-	11	3	0	3	4	1	1	2	6
chr20_36391_star	acaaacccttgtgctag	chr20_36391	acaaacccttgtgctagtcttttgtgtgcattggtgtgtagtaagagaaaggagaggtggacaaggctgttg	chr20	7346945	7347017	+	0	0	0	0	6	1	0	0	0
chr26_44043_mature	acaaagaaggaggctgt	chr26_44043	tggccatttttctgcatgtatagctttgatgtaaacataaaaactcaaactaaaggaaaagacaaagaaggaggctgtg	chr26	20968992	20969071	+	2	1	3	2	2	0	3	4	0
chr8_16798_star	acaaagaccaaaatta	chr8_16798	acaaagaccaaaattaggttgtgttttttgttacactgtcaaatttgattaaagtagttggatcttggtag	chr8	30193745	30193816	-	0	0	0	0	0	1	0	0	0
chr22_39337_mature	acaaagagttgccaagat	chr22_39337	tctgttccttgctggagaatttgtccacaaagagttgccaagata	chr22	51649737	51649782	+	0	0	0	0	0	2	0	0	0
chr22_39338_mature	acaaagagttgccaagat	chr22_39338	acaaagagttgccaagatagctgggccaggaagaaagcgtcgtagccctgacccagacgtcgttgccgaccccgggg	chr22	51649763	51649840	+	1	0	0	0	1	1	0	0	1
chr14_26819_star	acaacagctattttaac	chr14_26819	acaacagctattttaacattactatgatgtacttttgaattcgttgcttttgtggctgttattt	chr14	43523218	43523282	+	0	0	0	0	0	0	0	0	0
chr14_26930_star	acaacgtatcgtgcttgtgg	chr14_26930	ttactttgatcgttttttcttaccccacatccttatgtgttcagacaacgtatcgtgcttgtggc	chr14	59367345	59367410	+	0	0	0	0	0	0	0	0	0
chr19_35803_star	acaactcctttctctccccacag	chr19_35803	agtggggactgtgaaggatggatgtggaccataaacaactcctttctctccccacagc	chr19	39681407	39681465	-	3	1	1	0	4	1	5	3	0
chr17_31048_mature	acaagagtatgtggaacttc	chr17_31048	acaagagtatgtggaacttcacacatccagtcaactatgtgaatctggtca	chr17	53564777	53564828	+	3	0	1	0	0	0	0	0	0
chr27_45003_mature	acaagattgaggtggaaaggaat	chr27_45003	tcaagcttcacactgacaagttttgcaagtttaacaggttctgttctgaagtgcttctacaagattgaggtggaaaggaatg	chr27	26548417	26548499	+	3	0	0	0	0	0	0	1	0
chr22_39843_star	acaagcaaacttttttgccaa	chr22_39843	aggccaaaaagttaacttgggtttttccgtaatgcacaagcaaacttttttgccaac	chr22	40528494	40528551	-	0	0	0	0	0	0	0	0	0
chr15_29148_star	acaaggccacgagcaaatatcctc	chr15_29148	acaaggccacgagcaaatatcctccagaacaatgcaaacaaaccagaggactactgcagggcgtgttg	chr15	76070008	76070076	-	0	0	0	0	1	0	1	1	0
chr7_15137_star	acaagggcctcgaccaaaggca	chr7_15137	gcaaggctgtggtcatgtgaaaagcattcttgggggttgtgtgtgcacagccaacatgactgcacacaagggcctcgaccaaaggcag	chr7	45729429	45729517	-	0	0	0	0	2	0	0	0	0
chr22_39433_mature	acaagggctgtccagagatg	chr22_39433	atttctgataaaaagacttcctcagaacctgaggacaagggctgtccagagatgc	chr22	54509313	54509368	+	2	0	2	0	1	0	0	0	2
chr18_33213_mature	acaaggggagtctggtcactg	chr18_33213	agtatcaggttgcctgttttcaggacaaggggagtctggtcactgt	chr18	65023950	65023996	+	0	0	0	0	0	0	0	1	0
chr26_44744_mature	acaaggggagtctggtcactg	chr26_44744	agtgtcaggttgcctatctcaggacaaggggagtctggtcactgt	chr26	43085338	43085383	-	1	0	0	0	0	0	0	1	0
chr4_8216_star	acaagtatcccattgctcta	chr4_8216	acaagtatcccattgctctacagtgactgtgtgttgagagcgatgggacacttgtaa	chr4	16247726	16247783	-	0	0	0	0	0	0	0	0	0
chr17_32031_mature	acaataacgagagtggtgttttg	chr17_32031	acaataacgagagtggtgttttggtgggaatccagctagagaacgtacttttattctgaccc	chr17	66380909	66380971	-	0	0	0	0	2	2	0	0	0
chr7_13555_mature	acaataatgggctgttgtga	chr7_13555	caggacagtctctgaagtgggcaaaccacaataatgggctgttgtgat	chr7	15533809	15533857	+	2	0	0	0	1	0	0	0	0
chr23_40768_star	acaataattttctc	chr23_40768	aatgtgaggattgttggatcacaataattttctcc	chr23	39953253	39953288	+	0	1	0	1	0	1	0	0	1
chr18_32391_mature	acaatagggaggtagtgg	chr18_32391	cggccttcctgttttattcctgagcgtcacaatagggaggtagtggg	chr18	12207461	12207508	+	0	0	0	0	1	0	0	1	0
chr18_32392_mature	acaatagggaggtagtgg	chr18_32392	acaatagggaggtagtgggtgtcttcgaaaagccgctgggagagggcctccggagacccccccgcatcgccattcccgctctgc	chr18	12207489	12207573	+	0	0	0	0	1	0	0	0	0
chr5_9059_mature	acaatctaaagccagtgctgtt	chr5_9059	ccagcacagctttattagtgagtgggatataacaagaccacaatctaaagccagtgctgttt	chr5	10942764	10942826	+	0	0	2	0	0	0	0	0	0
chr7_14111_mature	acaatttaatctggatgtgga	chr7_14111	acacattgctattgaattactagattattttctcatctggtttggtaatacatttagtacaatttaatctggatgtggaa	chr7	63716140	63716220	+	1	1	0	0	0	0	1	0	0
chr19_35433_mature	acacacctgggcgtcggcagta	chr19_35433	acacacctgggcgtcggcagtattgcactgttctcgccatggtgttca	chr19	20679841	20679889	-	0	0	0	0	1	0	0	1	0
chr21_38634_mature	acacacgtacggaaatttaa	chr21_38634	cacgtttttatttagatgtgtatatatgacacacgtacggaaatttaag	chr21	60255310	60255359	-	3	1	1	2	4	4	0	0	1
chr3_5756_star	acacacttctgttgtgcctac	chr3_5756	caggcacaactgaagcgtctcagcacacacacttctgttgtgcctaca	chr3	118904535	118904583	+	0	0	0	0	0	0	1	1	0
chr1_1269_star	acacagaaagtcaagtccaaat	chr1_1269	tttggacttgacattgcatgtttataaacatatttcatatgtaaacacagaaagtcaagtccaaatt	chr1	45599336	45599403	-	0	0	1	0	0	0	0	0	1
chr18_32504_star	acacaggcgtccattataaagttaccag	chr18_32504	ttaacacaatagaagcctgtccaactcactgccttgcctcaaacacaggcgtccattataaagttaccagc	chr18	21024960	21025031	+	0	0	0	0	0	0	0	1	0
chr15_29147_star	acacagtgtctcagaacccct	chr15_29147	aggactactgcagggcgtgttgcacagagatggaaacacagtgtctcagaacccctg	chr15	76069973	76070030	-	0	0	0	0	0	0	0	0	0
chr22_39599_star	acacatgctcatgttcccaga	chr22_39599	ctggctctggtgtggcatctgtcatatactgacacatgctcatgttcccagag	chr22	7381305	7381358	-	2	0	0	0	0	0	1	0	0
chr7_14111_star	acacattgctattgaatta	chr7_14111	acacattgctattgaattactagattattttctcatctggtttggtaatacatttagtacaatttaatctggatgtggaa	chr7	63716140	63716220	+	0	0	0	0	0	0	0	1	0
chr11_21192_mature	acaccaagctgtaggtc	chr11_21192	acaccaagctgtaggtctgagcctgccatgctgtgtgcagtcagggtctgacctcagcctggggtgg	chr11	2866077	2866144	+	80	7	55	12	5	5	6	9	14
chr23_41295_star	acaccacactagttatttccaa	chr23_41295	ttcaaatgagagaatgagtttgattacagagaaaaatctagtttctttctacaacaccacactagttatttccaac	chr23	28763108	28763184	-	1	1	0	0	0	0	0	0	0
chr7_14680_mature	acaccaggacttgtctccccag	chr7_14680	aggggaagcagggccctggaggaatgatagatggtgtctcacaccaggacttgtctccccaga	chr7	11475132	11475195	-	1	2	0	0	1	1	0	2	1
chr20_36824_star	acacccgcgctgccc	chr20_36824	ggcagcagctcaggacagcccgcgatggccacacccgcgctgccca	chr20	74816825	74816871	+	0	0	0	1	1	1	0	0	0
chr10_21001_mature	acaccgctctcctcttctcc	chr10_21001	acaccgctctcctcttctccctcttccggctgtctgctcatggtgccgtaggtgggctgggctggggaggaggcgggggtc	chr10	90751951	90752032	-	0	0	1	0	2	0	1	3	2
chr6_12231_mature	acacgaacaaactttttggcc	chr6_12231	gccaaaacgttcgttcaggtttttctagaatattttgcaggaaaacacgaacaaactttttggcca	chr6	96243050	96243116	+	87	53	74	55	69	41	76	63	38
chr4_8058_star	acacgcgtccttggatcctgac	chr4_8058	tcggggcccagggccggtgtgtttgttgcttaggaacacacgcgtccttggatcctgact	chr4	121994551	121994611	+	3	0	0	1	1	1	1	2	0
chr23_41566_star	acacgtgattagtttatgttt	chr23_41566	acacgtgattagtttatgttttcagaaagttatcttggtaaggtagctggggcatgtggtt	chr23	44479605	44479666	-	0	0	0	0	0	0	0	0	0
chr11_22704_mature	acacgttggactcgtcgg	chr11_22704	caacgcgggtagcgcgtgcagaaacggaggcgtcacacgttggactcgtcggc	chr11	39805046	39805099	-	2	0	1	0	0	0	0	1	0
chr13_25202_star	acactcaattcatcagtctccc	chr13_25202	gtgaactggcaggaggtggcacagctgtgtgggtcaaggttactgtgacactcaattcatcagtctccca	chr13	53086022	53086092	+	0	0	0	0	0	0	0	0	0
chrx_47752_mature	acactctgcacattggtt	chrx_47752	acactctgcacattggttggaaaaatgaggtcaggtgggt	chrx	9435772	9435812	+	20	1	5	1	5	6	14	7	3
chrx_48738_mature	acactggtgctctgtggg	chrx_48738	ccaagtagctggcccaagtagactgaagatgaacactggtgctctgtggga	chrx	58820107	58820158	-	8	6	11	1	15	9	8	22	9
chr28_46094_mature	acactgtaaaacttttatgactc	chr28_46094	agtcatactcttttaatgcccaaatgttttcattttgaaaaactgcatgaaaacactgtaaaacttttatgactcc	chr28	7607145	7607221	-	1	0	0	0	1	3	1	0	0
chr22_39195_mature	acactgtgttgattgtcat	chr22_39195	ttcctttcatgcacgaagtgtttattaagtacctactacctgttagacactgtgttgattgtcata	chr22	39389685	39389751	+	23	6	52	2	8	11	2	12	75
chr11_21635_mature	acacttcatgaatcaac	chr11_21635	ttaggttatagaggtgacttttttccttacacttcatgaatcaacg	chr11	53925445	53925491	+	0	0	0	0	1	2	0	0	0
chrx_48057_star	acacttgccctgatactcc	chrx_48057	acacttgccctgatactcccagaatctcagaggatctgggttcattgtcatgtagtgtct	chrx	49016477	49016537	+	0	0	0	1	0	0	1	0	0
chr21_38112_mature	acactttgttctccaccacc	chr21_38112	gtgctgattctttccaaggagatgatatttaagctgaaaacagaagaatctcacactttgttctccaccacca	chr21	6072522	6072595	-	0	0	0	0	1	3	0	1	0
chr12_23810_star	acagaagcttcctga	chr12_23810	cgggactggggttcgtgctcaggggcaggcttcctttaggctccaggatctcggtacagaagcttcctgag	chr12	35526099	35526170	+	0	0	0	0	2	0	1	0	0
chr28_45635_star	acagaatatttcttttatgcttt	chr28_45635	acagaatatttcttttatgctttctcttgttctcccagagtataaagcaaaaggaacattctgcaa	chr28	11434985	11435051	+	1	0	0	0	2	0	0	1	0
chr29_47656_mature	acagacagcaggacgccc	chr29_47656	ggctgcttggggacagcgctgaaggccatggggccaggagcacagacagcaggacgccct	chr29	49057696	49057756	-	44	12	8	11	57	43	12	12	53
chr2_2785_mature	acagaccagtctgcttcccttt	chr2_2785	aatgggagtgctggttcagtgggaaagttgcaccacagaccagtctgcttccctttt	chr2	73335543	73335600	+	1	0	0	0	1	1	1	1	0
chr2_2786_mature	acagaccagtctgcttcccttt	chr2_2786	acagaccagtctgcttcccttttcttccctctgttctagaacacaggctgcagtcctga	chr2	73335577	73335636	+	0	0	1	1	0	0	1	3	0
chr1_1025_star	acagagaggaagagccgc	chr1_1025	acagagaggaagagccgctgttcccgctctcctcccgccct	chr1	156764604	156764645	+	1	0	0	4	1	2	2	0	0
chr23_40994_star	acagagccaggccaccagcggacctttg	chr23_40994	gacagagccaggccaccagcggacctttgctgtgaccagaaaagctggaggtcctgggtcgttc	chr23	9363785	9363849	-	1	0	0	0	4	1	0	1	0
chr23_40242_star	acagagctgggcctg	chr23_40242	aggactgagacgctggtggagcagaactcaggctgcggccgaacagagctgggcctgt	chr23	8135431	8135489	+	0	0	1	0	1	0	1	0	1
chr24_42441_mature	acagaggagcttttgacatg	chr24_42441	acagaggagcttttgacatgaactgatctttacattcaagttcatgtctgagctaatcagagg	chr24	55926452	55926515	-	2	1	0	0	0	0	0	0	0
chrx_47911_mature	acagatgtgtgactgcctgg	chrx_47911	ctggtgttatttgaaactgagtcacccggactttgggaagtgctgtgtgagacagatgtgtgactgcctggt	chrx	31087342	31087414	+	3	1	0	1	1	1	3	0	0
chrx_47915_mature	acagatgtgtgactgcctgg	chrx_47915	ctggtgttatttgaaactgagtcacccggactttgggaagtgctgtgtgagacagatgtgtgactgcctggt	chrx	31087342	31087414	+	2	2	0	0	0	0	3	3	0
chr3_5172_mature	acagattgatagctcttt	chr3_5172	acagattgatagctctttcttgattctgtgggtagtggtacctggccattcttagttggtggagcaattcatttggtt	chr3	50847243	50847321	+	1937	340	296	274	1313	2441	251	389	1087
chr18_33428_star	acagcactgattgaaatacatgatgt	chr18_33428	acagcactgattgaaatacatgatgtactttgctttagagatattatttgaataactgatgttg	chr18	20625690	20625754	-	1	0	0	0	2	0	0	0	0
chr26_44591_mature	acagcatactgatttgactt	chr26_44591	acagcatactgatttgacttacatcatgaaatgtatgtaagtcaaatcagtatgctgtac	chr26	21732273	21732333	-	2	1	1	0	5	1	0	0	0
chr14_26437_star	acagcgggggccggcagcggg	chr14_26437	acagcgggggccggcagcggggctgcagtctggaggatgcccactgacaggcctggctctggcatccctgctgcag	chr14	926680	926756	+	0	0	1	0	1	1	1	1	0
chr22_39227_mature	acagctcagtggattcgtaga	chr22_39227	ttattatctgtttatgggcaagatgaagcaatcaaggctgcataacatcacagctcagtggattcgtagaa	chr22	43804343	43804414	+	1	0	0	0	0	0	2	0	0
chr7_13428_mature	acagcttgcagggaccc	chr7_13428	acagcttgcagggaccccagtgaaggtcaggcagggtgatgg	chr7	9895027	9895069	+	0	0	1	1	0	0	0	1	2
chr6_12762_mature	acaggacaaagtaaggaca	chr6_12762	gttttactttcaccaacacgaacaggacaaagtaaggacat	chr6	57786272	57786313	-	1	1	0	1	1	0	0	0	2
chr3_7018_mature	acaggaggttgaggggt	chr3_7018	gacctggatctcactgcagcagacaggaggttgaggggtt	chr3	116970163	116970203	-	0	0	0	0	0	0	1	1	1
chr16_29554_mature	acaggataggagaaagata	chr16_29554	acaggataggagaaagatagtgtcattttctcatctgagattatgacttgatactcatctacttagttcagatct	chr16	36833936	36834011	+	0	1	0	1	2	0	1	0	0
chr26_44171_star	acaggcacggccagtttgagc	chr26_44171	acaggcacggccagtttgagcattttcactgaattgccaaaccagttgtgcctgtag	chr26	33321936	33321993	+	42	11	22	20	29	50	0	12	0
chr6_12548_star	acaggccggcggggctgc	chr6_12548	acaggccggcggggctgcacgaggcaaggaggctccgggctggggag	chr6	16207306	16207353	-	5	1	2	0	8	7	3	1	2
chr11_23155_mature	acagggaagactggggg	chr11_23155	acagggaagactgggggttacacctgggcccccatcctcactgtgg	chr11	88703503	88703549	-	57	5	6	7	42	18	12	7	32
chr5_10403_mature	acagggctttctgggttggta	chr5_10403	acccccttcctgggaggcactgaggggcattttgttttccacagggctttctgggttggtat	chr5	123245736	123245798	+	1	0	1	0	0	0	1	0	0
chr19_36017_mature	acaggggatggtctgggctg	chr19_36017	acaggggatggtctgggctgggtggggcctgcccgagctgcacccccatcctgagcagacctcccttccgc	chr19	49340242	49340313	-	3	0	1	1	4	1	2	4	5
chr19_36018_mature	acaggggatggtctgggctg	chr19_36018	agccccagcccacttcctgagaacaccgtggtcacaggggatggtctgggctgg	chr19	49370208	49370262	-	0	1	0	1	1	0	0	2	0
chr19_36023_mature	acaggggatggtctgggctg	chr19_36023	acaggggatggtctgggctgggtggggcctgcccgagctgcacccccatcctgagcagacctcccttccgc	chr19	49340242	49340313	-	1	0	2	2	2	2	2	8	2
chr19_36024_mature	acaggggatggtctgggctg	chr19_36024	agccccagcccacttcctgagaacaccgtggtcacaggggatggtctgggctgg	chr19	49370208	49370262	-	0	0	1	0	0	2	1	4	2
chr1_461_mature	acaggtaggtaggtaga	chr1_461	ttatcttatgtaaactggacataatgatacctcctagggttttatgaccctaggtatgacaggtaggtaggtagag	chr1	73547444	73547520	+	4	0	1	2	3	2	0	2	1
chr28_46257_mature	acaggtcagacgggagt	chr28_46257	acaggtcagacgggagtgccctgggagtccccttcagccccctgtgacctaccg	chr28	27192726	27192780	-	0	1	0	0	1	0	0	0	0
chr15_29228_mature	acaggtcccagacagaactca	chr15_29228	cagttagacctgtctgggaacagtataacaggtcccagacagaactcag	chr15	83795598	83795647	-	4	0	0	0	0	0	0	1	0
chr21_37811_mature	acaggttctgcttgcact	chr21_37811	ttgcaggccaaatcttttacttttcccattttctgttgattagaaacaaattacaggttctgcttgcactc	chr21	52634641	52634712	+	0	0	0	0	0	1	0	2	0
chr2_2318_star	acagtagacacctggggaactgc	chr2_2318	aagttcctggcatgtcttctgtggtcagggaggacacagtagacacctggggaactgca	chr2	4803767	4803826	+	1	0	0	0	0	0	0	0	0
chr3_5974_mature	acagtagctaacttctgtggtct	chr3_5974	gaagtgttccaacagttagtatgtcaagaatttaacagtagctaacttctgtggtctg	chr3	14058064	14058122	-	0	0	0	0	0	0	0	1	2
chr26_43912_star	acagtccagcttcagggcc	chr26_43912	aatctggatctggtctttactcatatgcctcacttcctgcatgccaggcacagtccagcttcagggcct	chr26	5905917	5905986	+	0	0	0	1	0	0	0	0	0
chrx_47865_mature	acagtgactgacccctgccag	chrx_47865	tggcgtggggacagtctccctcccggtgcctggacacacagtgactgacccctgccagg	chrx	23898250	23898309	+	0	2	0	1	0	0	0	1	0
chr15_29044_mature	acagtgatggatatataa	chr15_29044	gatgttctaaaattggatcacagtgatggatatataac	chr15	63643386	63643424	-	0	0	0	0	1	1	1	3	0
chr3_5837_mature	acagtggctgaaggactg	chr3_5837	agtgttcggctacaagaggcatgtacagtggctgaaggactgg	chr3	125750891	125750934	+	2	0	0	0	1	0	1	1	0
chr22_39131_star	acagtgggactttattc	chr22_39131	acagtgggactttattctaggtaatcggttaagtaggtgctatgagaattgagaagtttcagagtga	chr22	34698510	34698577	+	0	0	0	0	1	1	0	0	0
chr13_26140_mature	acagtgtggagccgtgattt	chr13_26140	gaaggggctcccgccacccccgacacaagggattcaatgtgaagatcggtgtaggctacagtgtggagccgtgatttt	chr13	62560337	62560415	-	1	1	0	1	0	0	0	0	0
chr22_39786_mature	acagttgctgtgctggcatt	chr22_39786	ttgttgcactctgcgaattgaagaatcattgatagtgacacctaagctgaaatcatttcacagttgctgtgctggcattt	chr22	29389751	29389831	-	2	2	0	0	4	1	1	0	0
chr5_9936_mature	acagttgtgaactctctagaaa	chr5_9936	acagttgtgaactctctagaaacaaaatcggaaagtgaagactaaaggtgatggaggattagaagtaactgaat	chr5	85771892	85771966	+	0	0	0	0	2	0	0	0	0
chr3_6554_star	acataaaaggattttaaacaaagat	chr3_6554	acataaaaggattttaaacaaagatgaacatagccatattttcatgtcagaaagattgtttggatgtaa	chr3	69378330	69378399	-	0	0	0	0	2	0	0	0	1
chr22_39646_star	acataatgagcagtgttggctggtgt	chr22_39646	acataatgagcagtgttggctggtgtcactattaacgctggtgctgttctctctgttc	chr22	12361334	12361392	-	0	0	0	0	0	0	1	0	0
chrx_48467_mature	acatagatcttagggacaa	chrx_48467	acatagatcttagggacaattcgtgtgctttctcatttgcctcaattgtttttaccctatatatttgc	chrx	16994079	16994147	-	1	0	0	0	0	1	0	1	1
chr29_46998_star	acatatgtacctgccccatt	chr29_46998	aaggtggtaggcagtgattcatctacatatgtacctgccccattg	chr29	46848436	46848481	+	1	0	0	0	0	0	0	0	0
chr4_8130_mature	acatattttgcaataataatg	chr4_8130	attattatgaagcattatgtttttacatattttgcaataataatgg	chr4	2748490	2748536	-	0	0	0	0	0	2	0	0	0
chr22_39452_mature	acatcacagatcactcctc	chr22_39452	acatcacagatcactcctcctcactgccggcttctgggttctgtttgtac	chr22	55963908	55963958	+	0	2	1	2	0	1	0	1	2
chr23_41624_star	acatccgactctttgcgactt	chr23_41624	acatccgactctttgcgacttctctagccaagagtactggagtcgtactggagtcgggtgtca	chr23	50172564	50172627	-	10	2	2	0	4	4	3	5	2
chrx_48176_star	acatgaaccaaatctt	chrx_48176	aggttgactcccttatgttctggacctagtagccttagtctggggacccaaacatgaaccaaatcttt	chrx	59410498	59410566	+	1	0	0	0	0	1	0	1	0
chr12_23939_mature	acatgacagcttctgtagca	chr12_23939	gtcgatgtagaatctgcctggtgtgtgacatgacagcttctgtagcac	chr12	64463136	64463184	+	9	0	1	0	1	0	3	1	4
chr5_9967_star	acatggagcacgcttag	chr5_9967	acatggagcacgcttaggaaaggtttgaaacttttacttgccatgctgttggttt	chr5	89266486	89266541	+	0	0	0	0	0	0	0	0	0
chr14_26531_mature	acatgggctgttaatcta	chr14_26531	agaaatgccttggtataaccattggaaatggttacatgggctgttaatctat	chr14	11104510	11104562	+	1	0	0	0	0	2	0	3	2
chr14_26973_star	acatggtagtaagtgatagagat	chr14_26973	acatggtagtaagtgatagagatgggattcaaatccaggtgtctctgacttgaaagctctgc	chr14	65064396	65064458	+	0	0	0	1	0	0	0	0	0
chr20_36604_mature	acatgtctgtgatgccct	chr20_36604	acatgtctgtgatgcccttactgtaacattattttcgtatttggtggtgttaacctttgtgctttctactaatctgttg	chr20	37540707	37540786	+	169	12	11	5	49	24	6	5	27
chr12_23807_star	acattaccactttttttacttgtac	chr12_23807	acattaccactttttttacttgtactggtaataaggaatgtttgcacctccactattgtattgcttctggatgtga	chr12	34823469	34823545	+	0	0	0	0	0	0	0	0	0
chr8_16028_mature	acattagttaggctggag	chr8_16028	acattagttaggctggagactctcaggtggagtcccggggagcttcgcacttattattacaagttgg	chr8	55336427	55336494	+	0	0	1	0	0	0	1	0	0
chr2_4113_star	acattctgtggctttagtt	chr2_4113	gctgatcttggcctctgtgttcgtttcctgttgctgctgtaatagattaccacacattctgtggctttagttt	chr2	94361276	94361349	-	0	0	0	0	0	0	0	0	0
chr24_42240_mature	acatttagtagaatatgt	chr24_42240	caagatcttatcagagtttctagtgacacatttagtagaatatgtg	chr24	25932413	25932459	-	1	0	0	0	0	1	2	0	0
chr12_23653_mature	acattttcttataggga	chr12_23653	ctaaaagaggtggcccttgacccttgggttattgggaacattttcttatagggac	chr12	20563011	20563066	+	0	0	0	0	1	0	0	2	0
chr1_1645_star	acattttggagatcgttttttaa	chr1_1645	taaatggatttttggtattcaatacatgaacattttggagatcgttttttaac	chr1	93347518	93347571	-	1	0	0	0	0	0	1	0	0
chr11_22688_star	accaaaaagtttgtttgggg	chr11_22688	accaaaaagtttgtttggggtttcctgtaaaatggagaaaaatctgaacgaactttgtggcca	chr11	39201878	39201941	-	0	0	0	0	0	1	0	0	2
chr2_4080_mature	accaaactagatcagaagcc	chr2_4080	ttgcttctgatctagtttggtcttgccaccagaccaaactagatcagaagcca	chr2	92567228	92567281	-	3	1	3	5	4	3	0	4	0
chr21_38351_mature	accaagcggggactagagc	chr21_38351	accaagcggggactagagctcctacattcttactcctggagctatggtcacgctttct	chr21	32299655	32299713	-	2	0	0	0	0	0	0	1	0
chr5_9272_mature	accacagactggactgct	chr5_9272	accacagactggactgcttaaatgacagaaatgtatttaatcaaagttctggaagctatgagtccaagatcaaggtgc	chr5	26774081	26774159	+	3	0	0	1	0	1	0	0	0
chr17_31024_star	accacagtccttccctc	chr17_31024	aaggaggggaagtggggttggcatcctgcccagaccacagtccttccctca	chr17	47621137	47621188	+	0	0	0	1	0	0	2	1	0
chrx_48779_star	accaccctgggaaaagtaaagc	chrx_48779	taatgccaggactgggtggctgtgtagattcagcttctgactgggccctactgacaaccaccctgggaaaagtaaagca	chrx	62187353	62187432	-	0	0	0	0	2	1	0	0	0
chr19_35984_mature	accactggaccaccaggg	chr19_35984	accactggaccaccagggaattcccattgtagtttaaaaaacaacagggagtccctggtagttcagtggttaagac	chr19	47213522	47213598	-	7555	3703	15163	6776	1416	1919	1641	3855	9213
chr11_21931_mature	accactgggcagaggacaca	chr11_21931	tgtgtcctttctctaagtggcccagggaaagagagacagtcgggaccactgggcagaggacacat	chr11	89369984	89370049	+	1	1	1	0	2	3	2	3	0
chr9_18805_mature	accactttgagtagaactg	chr9_18805	accactttgagtagaactggccactccctgctgtgttctcactagagttggcacaaacttttattgaaagacaaat	chr9	77839432	77839508	-	2	0	3	1	1	0	2	1	3
chr21_38338_mature	accagacccttggcccttgca	chr21_38338	gggagggccaggggctctggtcccacttgtgacttcccatctcaggaccagacccttggcccttgcag	chr21	30533550	30533618	-	18	2	0	1	2	3	2	3	1
chr12_23670_star	accagccacaccagtccttctg	chr12_23670	cccaggacttgtctggcttctcctctggccggctcacctgctgtctccctggaccagccacaccagtccttctgt	chr12	21699676	21699751	+	2	0	0	1	0	0	1	0	1
chr7_13676_star	accagccagtgcaggagaca	chr7_13676	gcctgtctgagcgtccctggtggctcagtggtaaaggattcaccagccagtgcaggagacat	chr7	20694562	20694624	+	9	1	3	2	17	12	14	13	11
chr16_29291_star	accagctgttgtggtaattgt	chr16_29291	accagctgttgtggtaattgtggtagtgacatagttacagtcctgctccaggtgtagaataaatgggag	chr16	2617187	2617256	+	2	0	1	0	0	0	1	1	0
chr13_26249_star	accaggacagctgtcctc	chr13_26249	aggagaagcagtagagcagcaggaagaagaggactgactgaccaggacagctgtcctca	chr13	70816237	70816296	-	2	0	1	0	0	1	0	1	1
chr17_31564_star	accaggactgcggtcggc	chr17_31564	accaggactgcggtcggcgctctgccggagcgctggcgcagggctcggggt	chr17	4168841	4168892	-	0	0	0	0	0	0	0	0	0
chr11_22678_star	accaggtccactgatttgcga	chr11_22678	accaggtccactgatttgcgatcatgcttatatctcaaatcagtggacctggtag	chr11	38625513	38625568	-	0	0	0	0	0	0	0	0	0
chr10_20372_mature	accaggttaggtcggtttc	chr10_20372	aaacctttcaatcctgttctgaaatacttacttcgaaccaggttaggtcggtttct	chr10	25788350	25788406	-	11	5	9	2	5	10	5	6	0
chr4_8837_mature	accagtgaggaaagctg	chr4_8837	accagtgaggaaagctgtaggttctgtgcttttgataagactgggta	chr4	107991310	107991357	-	0	0	2	0	0	0	0	1	0
chr25_43543_star	accatccgcatctcccacctc	chr25_43543	ctggggagctgggaatggtagctgaccatccgcatctcccacctcc	chr25	27914789	27914835	-	0	2	1	1	1	0	5	1	2
chr14_27569_star	accatttcatgatgctgtgtcaac	chr14_27569	aaggcaagtagagaatggagaaaaaagaattgaaattttgtgtgtagaatattttggaaacccttaccatttcatgatgctgtgtcaact	chr14	63089609	63089699	-	0	0	0	0	1	0	0	0	0
chr15_28617_star	acccaatcaaataacttaa	chr15_28617	gtggttaaggctttggatcttgagcctggaagattatcctgtagtatcctggtggacccaatcaaataacttaag	chr15	24714876	24714951	-	0	0	0	0	0	0	0	0	0
chr8_17116_star	acccatgactccctctccct	chr8_17116	gtggaccaagaatcaggtaccctggcccatggggaggccccagttcctggagagctagcaaccatgagccagagactacccatgactccctctccctc	chr8	73479925	73480023	-	2	0	0	1	1	2	0	1	2
chr12_24409_star	accccaaccaagacatcagt	chr12_24409	ctgaagatttaggaactggtggtactcgtgggcccggccttagctttcttaccaggtatttgtaccccaaccaagacatcagtg	chr12	33368529	33368613	-	0	0	1	0	0	0	0	0	1
chr2_3950_star	accccatatctccagccca	chr2_3950	accccatatctccagcccagcactggtggggaagctctgattgggagaggatggggctgagggacgggtgg	chr2	73254849	73254920	-	0	0	1	0	0	1	0	1	0
chr21_38261_star	accccctctccttctccacag	chr21_38261	tgtggagatgaagggctcttctcatttctgggaccccctctccttctccacaga	chr21	21964897	21964951	-	5	0	2	1	1	1	2	2	2
chr5_10403_star	acccccttcctgggaggcactgag	chr5_10403	acccccttcctgggaggcactgaggggcattttgttttccacagggctttctgggttggtat	chr5	123245736	123245798	+	1	0	1	0	0	0	3	0	0
chr5_9409_star	acccctcgccgggcgc	chr5_9409	acccctcgccgggcgcttctctttctccacccagagtgagttcccggccggcggggaaggtgg	chr5	33948482	33948545	+	0	0	0	0	1	0	1	2	1
chr28_46340_mature	acccctgtgatgaattt	chr28_46340	acgtggggggtcttgtccagggggagaggagccaggacccctgtgatgaatttg	chr28	34316563	34316617	-	85	1	6	1	0	4	1	1	0
chr11_21218_star	acccgaatgaactttttggtcaa	chr11_21218	tgccaaaaaggtcattcgggttttccgggtttggggaaaacccgaatgaactttttggtc	chr11	4799859	4799919	+	2	1	0	1	1	0	3	0	2
chr10_19275_star	acccgagtacctcacgc	chr10_19275	acccgagtacctcacgcaagatggcggagctggaggaggtga	chr10	21943066	21943108	+	5	2	3	3	2	2	2	5	4
chr3_7115_mature	acccggccacttagccccctgacc	chr3_7115	acccggccacttagccccctgaccgctgatttagccgcactctcctagggggtgataaagacttctgggttc	chr3	126127823	126127895	-	0	0	0	0	1	1	3	1	0
chrx_48204_star	accctccaagaaggcaacttaaagga	chrx_48204	actgtgggttgtgagggatggttaacacccaggcagggggccccaaatgtgcagatataatgaccctccaagaaggcaacttaaaggaa	chrx	61953544	61953633	+	0	0	0	1	0	2	0	0	0
chr5_10744_star	accctccccttaaggacttcat	chr5_10744	accctccccttaaggacttcatagaatatgatatttaaatatgaagtccttaaggggagggttt	chr5	41320552	41320616	-	0	0	1	0	1	1	1	1	1
chr5_9519_star	accctccccttaaggacttcat	chr5_9519	ctccccttaaggacttcatatttaaatatcatattctatgaagtccttaaggggagggttt	chr5	41320557	41320618	+	1	0	3	0	0	3	1	1	0
chr4_7385_mature	accctccttttcttggcgggg	chr4_7385	aacgtgggggttgggctggggatctcagggagggagacggtgcctgtggaccctccttttcttggcggggg	chr4	44879229	44879300	+	10	5	14	13	13	22	9	12	4
chr16_30638_star	accctctgagtttctct	chr16_30638	accctctgagtttctctttataaaagagactgcagatggggtt	chr16	68741763	68741806	-	0	1	0	0	0	0	1	1	0
chr1_353_star	accctgatttaagctccag	chr1_353	accctgatttaagctccagggaattcctgggccacagctaccagagtaaggggaaatcacaggagtgaatcaggcact	chr1	61112706	61112784	+	0	0	0	0	0	0	0	0	0
chr21_38118_mature	accctgggaatgagtgctgagg	chr21_38118	ctcagtgtcactctcccagcttgtgaccctgggaatgagtgctgaggt	chr21	6372703	6372751	-	1	0	1	0	1	0	1	1	0
chr11_21730_star	accctggggtttgggga	chr11_21730	cagccaaagggaggaggattttgttgaaagcttggatgatcaatggcagtgacagccctgagaatcaccctggggtttggggat	chr11	67684846	67684930	+	0	0	0	0	0	0	0	0	0
chr10_20948_star	accctgtctcaggctc	chr10_20948	accctgtctcaggctcgccttggccacaaaggtgtggtaggcagactgagttccggaggtga	chr10	87258556	87258618	-	0	0	0	1	3	0	0	0	0
chr3_5695_mature	acccttgccacgctccctccag	chr3_5695	gggcagggagtgggtggaagctggcaggagggggcaaatgtgccagcacccttgccacgctccctccagg	chr3	114162171	114162241	+	1	0	1	1	0	0	1	1	2
chr29_47565_mature	accgagaagacaggcgggct	chr29_47565	accgagaagacaggcgggcttctgttgtctttttgcctcttcggggcatttaaatctgccttcctgtttcatggctta	chr29	44728185	44728263	-	2	0	0	1	0	0	1	0	0
chr29_46844_mature	accgagttggagctgaca	chr29_46844	accgagttggagctgacagtcatccttttgccttttcaaattctgactttttttcttaactgcagtgt	chr29	45317355	45317423	+	1	1	0	0	1	0	2	1	0
chr5_10211_mature	accgcaccccattccctgcag	chr5_10211	agcggggaaacagggtgtgttcttgaaagggctggcgaccctaaccgcaccccattccctgcagg	chr5	116201296	116201361	+	0	0	0	0	0	0	1	1	0
chr23_41557_mature	accgcaggacggtggccatg	chr23_41557	accgcaggacggtggccatgggagttggaatccactaaagagtgtgtaacaactcacctgtcaaatcaacgagcagtga	chr23	44116304	44116383	-	7324	1461	1286	1329	8135	6774	838	945	7638
chr13_25894_star	accgcccaccctgcgccccgg	chr13_25894	accgcccaccctgcgccccgggacgcgcagcctctacgctcaccccggcagccggcgccccggcggcagggcggagagctg	chr13	39276649	39276730	-	0	0	0	0	0	1	1	1	1
chr24_41872_mature	accgcccgggggactgtgtc	chr24_41872	accgcccgggggactgtgtcgcccctgatcacacgtgggcacagctccgcaggcggacacatggaagggacgcgaaaccgagggcggtga	chr24	36196342	36196432	+	7	0	1	0	0	1	3	0	0
chr10_20100_mature	accgcctttgtgttgcccat	chr10_20100	agggttagtacctcggcgccacgcagtattgcttatgctgtgttcttaccgcctttgtgttgcccatt	chr10	1268236	1268304	-	3	5	1	2	4	8	1	6	0
chr17_31759_mature	accgcgggaaccggcgatgtg	chr17_31759	accgcgggaaccggcgatgtggcgacaccgctccgccgcctgggcccccggctc	chr17	36115944	36115998	-	47	13	15	18	31	23	6	19	15
chr7_14345_mature	accggaagaaaagtgcccat	chr7_14345	ctggtacctttctcttgaccaaatgaaagcaggaagagacttaagtttgttaccggaagaaaagtgcccatg	chr7	98405508	98405580	+	0	0	0	0	2	1	0	0	0
chr15_29075_mature	accggatctgagaggagg	chr15_29075	accggatctgagaggagggcgaaaccctttctccatcttgatcaactga	chr15	64701460	64701509	-	0	0	2	0	4	5	1	2	1
chr25_42585_star	accggcgacctctgcgca	chr25_42585	accggcgacctctgcgcaggcgcaagctgccgtgtgcgcaggcgcgacgctggctct	chr25	643781	643838	+	0	0	0	0	0	0	0	1	0
chr6_12673_mature	accggcgcagcggctgacctg	chr6_12673	accggcgcagcggctgacctgggaaggcactggccccgggttaccgtcacgtcggaga	chr6	37260944	37261002	-	8	6	5	7	9	9	14	17	6
chr18_33899_star	accggctcccctctcctc	chr18_33899	aggaagatggcggagctgcgcgcgctcgtggctgtcaagagggtcatcgacttcgcagtgaaggtgaccggctcccctctcctct	chr18	57309901	57309986	-	0	1	4	0	3	0	1	1	2
chr8_16029_mature	accgggaatatggcggcct	chr8_16029	ggccgccgccgacctgccgctgccgccccgccgcccgggcgtggtaaaccgggaatatggcggcctc	chr8	56193147	56193214	+	0	0	0	1	2	0	1	1	0
chr8_16030_mature	accgggaatatggcggcct	chr8_16030	accgggaatatggcggcctccgccagccggctgcccagtgcctccggaa	chr8	56193194	56193243	+	1	0	0	0	1	0	0	1	0
chr14_26671_mature	accgggctggcgacgacg	chr14_26671	gcgtcggcggccctgccgcggggggcagcgacatccgggctaccgggctggcgacgacga	chr14	26094694	26094754	+	2	0	0	0	1	0	0	1	1
chr24_41902_mature	accggggcggagcttaagagc	chr24_41902	accggggcggagcttaagagcggaggagcgaatgcacgagcgccgctctcgggcacccgccccgcctg	chr24	39914613	39914681	+	9	4	6	3	3	4	7	4	6
chr1_2141_mature	accggggctggggaaggt	chr1_2141	accggggctggggaaggtgaccagcaggggcaggaccctccacctctggtctccctccacccctcccg	chr1	148023779	148023847	-	1	2	0	0	0	0	2	0	0
chr2_3480_mature	accgggggatcaccatggtttg	chr2_3480	accgggggatcaccatggtttgaagtgtgggggctcctttgtcatgctctggtctcccccgaca	chr2	141849581	141849645	+	3	3	2	0	2	1	3	2	1
chr4_8943_mature	accgggtgctgcaggctt	chr4_8943	accgggtgctgcaggcttgccggtcctcctcgcagcgtcccaatgc	chr4	121718492	121718538	-	11713	361	596	278	1130	277	124	140	673
chr10_20164_star	acctaagagcctaaacttc	chr10_20164	acctaagagcctaaacttcagggacactgtatttatctttgtcaagttgagtggcttcggatt	chr10	8157363	8157426	-	0	0	0	0	1	0	1	2	0
chr11_21192_star	acctcagcctggggtg	chr11_21192	acaccaagctgtaggtctgagcctgccatgctgtgtgcagtcagggtctgacctcagcctggggtgg	chr11	2866077	2866144	+	0	0	0	0	0	0	0	0	0
chr3_5128_star	acctcatcaacgtgatttt	chr3_5128	agatcccggacgagccccttcaggatgaagccacataattaactcctgctgcctgacctcatcaacgtgattttg	chr3	42173513	42173588	+	0	0	0	0	0	0	0	0	1
chr4_8226_star	acctccattctggcca	chr4_8226	acctccattctggccatcacaaccgttatgttcgtgaactaatagactagctggagaaggaggagg	chr4	16443026	16443092	-	0	0	0	0	0	0	1	0	0
chr18_33348_star	acctccctgttagttttga	chr18_33348	acctccctgttagttttgagtttgacttttagaaagtttaaggccagaaggacagggttcctgaatct	chr18	12685647	12685715	-	1	0	0	0	0	0	0	0	1
chr7_13745_star	acctcctacgaccggcca	chr7_13745	acctcctacgaccggccagcttagagtctcttcgctgttaagtcatggtctgggatagtc	chr7	32081193	32081253	+	1	0	0	0	0	0	0	0	0
chr16_29482_star	acctcgggccggccgg	chr16_29482	cgggctgcgggcaggtgggagctctgctcctggtgtgttcagctccacctcgggccggccggc	chr16	28521893	28521956	+	2	0	0	0	0	0	0	0	1
chr4_8070_star	acctctcacctcgaaccaagca	chr4_8070	gcggacccagggaagggctcacggcacccacctctcacctcgaaccaagcac	chr4	123118761	123118813	+	0	0	0	1	0	0	0	0	0
chr18_32838_star	acctctcccttccctccccaca	chr18_32838	actgggagtggaaggagagcccagaggtttccagggactggtcctgacctctcccttccctccccacag	chr18	49581257	49581326	+	1	0	1	0	0	1	0	2	0
chr5_11160_star	acctcttagggatattaa	chr5_11160	acctcttagggatattaatatatttgcatatttttatggtta	chr5	95042966	95043008	-	0	0	0	0	0	0	0	0	0
chr14_26899_mature	acctgattttaacctgtaga	chr14_26899	ctatagtggaagggaatcagcctttactgaacatttttggtgcatcagaccaacctgattttaacctgtagac	chr14	52089452	52089525	+	2	0	0	0	0	0	0	0	0
chr13_25429_star	acctgcacctctgccaggtc	chr13_25429	acctgcacctctgccaggtccagggctcccaggcagaacgcaaggtct	chr13	70653295	70653343	+	0	0	0	0	0	0	0	0	1
chr14_27189_mature	acctggaacctggcctagctg	chr14_27189	acctggaacctggcctagctgatgaaacacctgcagtatctaggcaggccctcggaagtctgcccaagttctagaggac	chr14	11919231	11919310	-	2	0	0	0	6	1	0	0	1
chr18_32916_mature	acctggaagtggcaagggc	chr18_32916	acctggaagtggcaagggcaccctctcctctgattcacccttgtttccgtcccg	chr18	52758927	52758981	+	0	1	1	0	1	0	0	0	0
chr23_40387_mature	acctggagagctgaaga	chr23_40387	tggccccttaacgcgatcgcagacaagatgttttggacctggagagctgaagaa	chr23	17647943	17647997	+	8	0	0	4	23	10	0	0	0
chr23_40388_mature	acctggagagctgaaga	chr23_40388	acctggagagctgaagaattcagggcgacttgtccctccagcctactggttccgcccatgcctcagtttctccctca	chr23	17647979	17648056	+	6	1	3	2	20	10	0	0	0
chr3_4888_mature	acctggggtggacaagtaggct	chr3_4888	acctggggtggacaagtaggctctactgcctttgcctttcttcccctgtca	chr3	17728736	17728787	+	3	0	0	0	0	0	0	0	0
chr16_30436_star	acctgtgtcccgggcttcctt	chr16_30436	acctgtgtcccgggcttccttgtttctcacgtgttctcatggaatcctgggagccaggctga	chr16	49682797	49682859	-	1	0	0	0	0	0	2	0	1
chr16_30561_mature	acctgtgtctcagctctgtat	chr16_30561	acctgtgtctcagctctgtatttcttgttgtcagtaaatgctggttgcatgaatgaatggttgtagaacagccagtct	chr16	63299531	63299609	-	0	0	0	0	2	4	1	5	0
chr7_13585_mature	acctgtttggactgggct	chr7_13585	gtccagagtccgagcatgcgcatatcacctaagttcctaaacctgtttggactgggctg	chr7	17156731	17156790	+	6	1	4	1	5	1	8	8	5
chr11_22519_mature	accttagccctggatcctctggca	chr11_22519	accttagccctggatcctctggcaaaacctctttgtccctgcttcctgggagctacctctccccc	chr11	14942897	14942962	-	3	0	0	1	1	0	1	0	1
chr12_23537_star	accttcccattttacagatg	chr12_23537	accttcccattttacagatgggtaagcaaaggcccatctgtataatgggaaggtgg	chr12	10234464	10234520	+	0	0	0	1	1	0	0	2	0
chr11_22361_mature	accttggtcgtgtggtatc	chr11_22361	accttggtcgtgtggtatctctactcggctgccattcatggccctggatg	chr11	5683592	5683642	-	0	0	1	0	0	2	0	1	0
chr26_44352_mature	acctttgttcgggtttttc	chr26_44352	acctttgttcgggtttttctgtaacatctgacggaaaaacccaagcgaagtttt	chr26	48218978	48219032	+	1	0	1	0	1	0	3	4	2
chr23_41021_star	acctttttagttaaactcacccgta	chr23_41021	aatgtgatgagtagatggcatcaccacctttttagttaaactcacccgtat	chr23	10827604	10827655	-	0	0	0	0	0	0	0	0	0
chr9_18384_mature	acgaagaatgtggaacactcat	chr9_18384	tgagttgtaagggattcctgttgctaaatacgaagaatgtggaacactcata	chr9	15059449	15059501	-	3	1	0	1	2	0	1	1	1
chr15_28143_star	acgcaagtcgctcaggtaa	chr15_28143	acgcaagtcgctcaggtaacccaggcctgcggcggcggcgacg	chr15	50672363	50672406	+	0	0	0	0	0	0	0	0	1
chr5_10108_star	acgcccctccttccccacag	chr5_10108	cttggggtccgagtgcgcgtgcccgtgcgcggtcgggacacgcccctccttccccacagc	chr5	110551082	110551142	+	0	0	0	1	0	0	1	0	1
chr24_41673_star	acgccgagcccgcggtccga	chr24_41673	acgccgagcccgcggtccgacctgcccgggcgcggggtgcagtccctgcccagggcgcgcgcggggtggggccggcgggg	chr24	818855	818935	+	0	0	0	0	0	0	0	0	0
chr24_41872_star	acgcgaaaccgagggcggtg	chr24_41872	accgcccgggggactgtgtcgcccctgatcacacgtgggcacagctccgcaggcggacacatggaagggacgcgaaaccgagggcggtga	chr24	36196342	36196432	+	0	0	0	0	0	0	0	0	1
chr17_31145_star	acgcgacgatggcaagccacag	chr17_31145	acgcgacgatggcaagccacaggtagttttggggcttgggcacgtcctcctctgtcttgtcatcgtcggtgt	chr17	58583718	58583790	+	0	0	1	0	0	1	0	0	0
chr20_36316_star	acgcgcccagaggcc	chr20_36316	gcctgtctgagcgtccctgggcctgcgcctgcacacgcgcccagaggccg	chr20	1081453	1081503	+	0	0	0	0	0	1	0	0	0
chr4_8027_star	acgcgcgcccgcgctgt	chr4_8027	acgcgcgcccgcgctgtgacgtaatcgggcggcgccctgagagccgcgctcgggcgtacctgcgcagggtgggagcggagtgggg	chr4	120575550	120575635	+	0	0	0	0	1	0	0	0	0
chr3_5850_star	acgcgtcccgggaaa	chr3_5850	ttcccggccaatgcgccaaatgttgtagccacgcgtcccgggaaac	chr3	126211649	126211695	+	7	2	1	0	11	6	1	2	6
chr8_16454_star	acgcgttccaggaaacag	chr8_16454	cgtttcctggccaatgcaccaaatgttgtagccacgcgttccaggaaacaga	chr8	106502271	106502323	+	1	0	0	0	0	0	0	0	0
chr21_38241_star	acgcgttccgggaaaca	chr21_38241	gtttcccgtccaatgcaccaaatgtagccacgcgttccgggaaacaa	chr21	21363978	21364025	-	0	1	0	0	0	2	0	0	0
chr18_33607_star	acgcgttctgggaaac	chr18_33607	tttcccggccaatgcaccaaatgttgtagccacgcgttctgggaaaca	chr18	44606128	44606176	-	0	0	0	0	0	0	0	0	1
chr6_12302_mature	acgctcggagccggaggctg	chr6_12302	acgctcggagccggaggctgcgctgaggacggccgggctccaggagcaggt	chr6	105934232	105934283	+	5	1	1	1	2	1	6	8	5
chr2_2352_mature	acggaaaggagatgagt	chr2_2352	acggaaaggagatgagtactatctactaacgttgacgagtaaggtgggtgagatagctcagccctcttctctctgttgc	chr2	6871125	6871204	+	1	3	1	2	1	0	2	2	3
chr13_25033_mature	acggaagtgggtgggagaggc	chr13_25033	cctgagccggccggtgccgcggggcggcgcgcgcccgggcgcgccggggacggaagtgggtgggagaggct	chr13	34697863	34697934	+	4	1	0	2	3	1	0	5	0
chrx_48754_mature	acggagacactgggacacca	chrx_48754	tgtgttccaggtgactccgtggggacctcggccacggagacactgggacaccac	chrx	59502926	59502980	-	1	2	1	0	1	0	0	1	0
chr10_20613_mature	acggaggagaagggggg	chr10_20613	acggaggagaaggggggtaaattgggagactgggattgatatatacactctcagttgtgtccgactctttgtgaccccatggactg	chr10	49584807	49584893	-	9	4	20	2	33	42	384	443	25
chr16_30193_mature	acggagtaggaagcggacagctca	chr16_30193	acggagtaggaagcggacagctcatccctgccgcacacaggaagtcagcccggcgtggccttcctgagcgggtaagctttgcctccctcctagc	chr16	27012756	27012850	-	2	0	1	0	4	1	3	1	0
chr23_40727_mature	acggatgggtgaggagg	chr23_40727	ttccataaagccattcagggatcatctccatgggggcagaaaaggagtacagggcagcaacggatgggtgaggagga	chr23	35615564	35615641	+	0	0	1	0	3	0	1	0	1
chr4_8892_mature	acggcccagggagaggttcga	chr4_8892	agagccattccccaggcaatcctgagctcactggacggcccagggagaggttcgaa	chr4	117276614	117276670	-	1	0	0	2	1	0	1	1	1
chr25_42625_mature	acggcctgggcactgaggcg	chr25_42625	gctcaggtcagagcccagcgccccggccttggcagggaagggagggccacagccacggcctgggcactgaggcgg	chr25	2021600	2021675	+	4	0	0	0	1	1	1	5	1
chr3_5091_star	acggcgctctgtcatga	chr3_5091	acggcgctctgtcatgacgtcactacgctggactgggcagctgaag	chr3	35914290	35914336	+	2	1	1	5	11	5	2	1	2
chr21_38377_mature	acgggcacgggcggggttgg	chr21_38377	acgggcacgggcggggttggggctccacctttgggctctcggcgccgtccgccgccggccg	chr21	34125802	34125863	-	1	0	2	1	0	2	2	3	2
chr23_41243_star	acgggcgcctcctccgc	chr23_41243	cgggtggtcggggtgggtcagggtctcacaccatccagtggatgcacggctgcggcgtggggtcggacgggcgcctcctccgcg	chr23	27465432	27465516	-	2	0	1	1	0	0	0	0	0
chr23_40526_star	acgggcgcctcctccgcg	chr23_40526	gcggatggtcggggcgggtcagggtctcacaccctccagtttgtgtttggctgccacgtggggctggacgggcgcctcctccgcgg	chr23	26849774	26849860	+	16	5	3	3	20	17	8	2	12
chr23_41265_star	acgggcgtctcctccgc	chr23_41265	cgggtggtcggggcgggtcagggtctcacaccctccagtggatgtacggctgcgacgtggggccggacgggcgtctcctccgcg	chr23	27580493	27580577	-	3	5	2	0	2	2	3	2	1
chr23_41279_star	acgggcgtttcctccgc	chr23_41279	cgggtggtcggggcgggtcagggtctcacaccctccagtggatgtacggctgcgacgtggagccggacgggcgtttcctccgcg	chr23	27637526	27637610	-	0	1	0	0	1	1	0	0	2
chr17_30968_mature	acgggctggaaatcaagca	chr17_30968	acgggctggaaatcaagcagacctggatgcgaatgcaacgtctgctgttttctagctgtgg	chr17	37536663	37536724	+	1	0	0	1	0	0	1	0	1
chr25_43151_star	acggggagtctcggtgagggtg	chr25_43151	acggggagtctcggtgagggtggcgtccctgctgtgagaccccgcactcacccgccactccccgcag	chr25	40772289	40772356	+	1	0	0	0	1	0	0	0	0
chr21_38008_mature	acggggggcccgccagcgctcg	chr21_38008	acggggggcccgccagcgctcggcagaggggctgtgggcactgacgcgggcgggccctccctgc	chr21	66982946	66983010	+	0	0	0	3	10	5	3	2	0
chr3_6421_mature	acgggttgtaatgttagcttctg	chr3_6421	acgggttgtaatgttagcttctgatcgtagatgtctcttcgggtacccggtgctaacattcccgcct	chr3	20529078	20529145	-	0	0	0	0	1	2	1	4	1
chr19_35542_star	acgtcagtttcccctgg	chr19_35542	acgtcagtttcccctgggccacccgcagagtcaccgtcgtggcggcggatcaccccgggacagaagtcgatggcc	chr19	26682867	26682942	-	8	0	3	0	8	3	2	0	8
chr10_20043_star	acgtctccgctgggggggg	chr10_20043	acgtctccgctggggggggtcccagccccgccggcggccgcgc	chr10	104635097	104635140	+	3	0	0	0	1	1	1	1	1
chr20_36775_star	acgtgacaccagggatttgct	chr20_36775	acgtgacaccagggatttgctttaaaagccaccacgagaccaagtttagtggggaggcacagatgatggagcaatgtcg	chr20	66125163	66125242	+	1	0	0	0	0	0	0	0	0
chr9_18081_star	acgtgcggtgaccccg	chr9_18081	acgtgcggtgaccccgaggcgggcggacggcggcctccgggcagggggcgcccgcggggtttccccgccgtcg	chr9	87215001	87215074	+	6	1	3	2	5	1	1	0	3
chr28_46340_star	acgtggggggtc	chr28_46340	acgtggggggtcttgtccagggggagaggagccaggacccctgtgatgaatttg	chr28	34316563	34316617	-	0	0	0	0	0	0	0	0	0
chr4_8101_star	acgtgtgtatgtaggcacagat	chr4_8101	acgtgtgtatgtaggcacagatacacacgtgcgtctgtgtggacgtacatacgctc	chr4	123805542	123805598	+	0	0	0	0	0	0	0	0	0
chr7_15100_star	acgttgcacctgaccaaccatgt	chr7_15100	acgttgcacctgaccaaccatgtgaccaggatgtaccaaagccaaataacagcatccaagccaagaaagtgagtgtggaaggggccattgg	chr7	44042612	44042703	-	0	0	0	0	0	0	0	0	0
chr11_22596_star	acgtttatggatcatgat	chr11_22596	acgtttatggatcatgatgaaatgagtcttctgacagaatttatgcacttaatgatcggttgaaaaac	chr11	24076139	24076207	-	0	0	0	0	0	0	0	0	0
chr5_10061_star	actaaagattccacatgctgt	chr5_10061	actaaagattccacatgctgtacaacaaagtgaatccgatgtacctcatgtggaatctttagttg	chr5	107037117	107037182	+	0	0	0	1	2	0	0	1	0
chr5_10063_star	actaaagattccacatgctgt	chr5_10063	actaaagattccacatgctgtacaacaaagtgaatccgatgtacctcatgtggaatctttagttg	chr5	107037117	107037182	+	2	0	0	0	1	0	0	0	0
chr8_16235_star	actaatggttgttggacat	chr8_16235	actaatggttgttggacattttttcttgctctgattattca	chr8	76403276	76403317	+	0	0	0	1	0	0	0	0	0
chr16_29603_star	actacaagtgtctatc	chr16_29603	actacaagtgtctatcaagaagaaaatgggatcgatgtggtgtggtcg	chr16	40309958	40310006	+	0	0	0	0	1	0	0	0	0
chr23_41270_mature	actactctgatctttttt	chr23_41270	gtagagatgtaagtttcatgcaaaaatgttttttcatgactactctgatctttttta	chr23	27612825	27612882	-	795	125	112	84	612	402	59	58	271
chr1_834_mature	actactggagacttggtt	chr1_834	actactggagacttggttgcaggaggcggcatgtcaggaaaggcgggcggctgctgagctcagtctggtct	chr1	132936605	132936676	+	0	0	0	1	1	0	0	0	2
chr18_33373_star	actatcacttccacccaca	chr18_33373	atggctgaggagcaggagggcacagtcctacagcctagcttggaattggcccactatcacttccacccacat	chr18	14025125	14025197	-	0	0	0	0	0	0	0	1	0
chr9_18641_star	actatgtctttctttg	chr9_18641	aagaagcaaaggcaggttgtattgtgggttctgacttcaagccagagcgaacatgactataacaactatgtctttctttgt	chr9	51962332	51962413	-	0	0	0	0	0	0	0	0	0
chr16_29775_mature	actattgctatttttatt	chr16_29775	cagaaaataccactgtaatatacccaaaggaagttaataatgtagattacctttttaactattgctatttttatta	chr16	57339664	57339740	+	3	1	0	0	1	0	0	0	0
chr25_42776_star	actcaaagctctttggtaat	chr25_42776	atatcaaagagctgtaagtgttgcagcagatcccgcatgccacaacactcaaagctctttggtaatt	chr25	12322501	12322568	+	0	0	0	0	1	0	1	1	0
chr24_42373_star	actcacgttctgctggtc	chr24_42373	gcgggcgggtgggaggctggtcgcctgagcccagggcttccggcggccagactcacgttctgctggtcg	chr24	44699109	44699178	-	0	0	0	0	0	0	0	0	0
chr21_38286_mature	actcactgttggatggat	chr21_38286	tccttttccattgatggactttattaggaatagtcctacaaaactcactgttggatggatg	chr21	24863465	24863526	-	0	0	0	0	3	0	0	3	0
chr20_37008_star	actcagcacctccagca	chr20_37008	actcagcacctccagcatctcaccctgactctgagctccatgtccagtgggtgtttggtaagcagaactgc	chr20	20887607	20887678	-	1	0	0	0	1	0	0	1	0
chr11_21548_star	actcaggcactctatcatgtca	chr11_21548	ggtatgatctttaaggctgctttctcgtgtgccctggaatttgcataaaatgggctgtggaactcaggcactctatcatgtcat	chr11	43907729	43907813	-	0	0	0	0	0	0	0	0	0
chr11_22731_star	actcaggcactctatcatgtca	chr11_22731	ggtatgatctttaaggctgctttctcgtgtgccctggaatttgcataaaatgggctgtggaactcaggcactctatcatgtcat	chr11	43955170	43955254	+	0	0	0	0	0	0	0	0	0
chr10_19656_mature	actcagggaatgtgcagattg	chr10_19656	actcagggaatgtgcagattgaaatatttgagtctccacaccccctgaataa	chr10	59369743	59369795	+	2	0	1	0	1	0	4	7	1
chr24_41978_star	actcagtcacttggggaacag	chr24_41978	agtttgccctactgatgagtctgcctcccttgttggactcagtcacttggggaacagt	chr24	45853535	45853593	+	0	0	0	0	0	0	0	1	0
chr12_24274_star	actccatttctcaaagagttccta	chr12_24274	actccatttctcaaagagttcctatatttatggcattttgtcttcataagaacactgtggaatggctatt	chr12	18758748	18758818	-	0	0	0	0	0	0	0	0	0
chr7_14963_star	actcccaaggtttgccttg	chr7_14963	aaggattggactggatatggggtttgtgtgagaaaaacaggataactcccaaggtttgccttga	chr7	33859544	33859608	-	0	0	0	0	0	0	0	0	0
chr4_7437_star	actccctgactgccgagc	chr4_7437	actccctgactgccgagcttcctatccggatagctggcaggatatggagtct	chr4	50747225	50747277	+	5	0	2	2	5	6	3	1	5
chr22_39406_star	actccggtgtcact	chr22_39406	gtaagacacgtcggggttctggtgatcccaggctggggtctctactccggtgtcactt	chr22	54064678	54064736	+	1	0	0	0	0	0	0	0	0
chr15_28729_mature	actcctcggccaatgcgtggc	chr15_28729	actcctcggccaatgcgtggcttctgcttagccagccaggcatgggccgtggaaagc	chr15	33306715	33306772	-	0	0	0	0	0	0	0	1	0
chr15_28730_mature	actcctcggccaatgcgtggc	chr15_28730	tctcagaggctggaatgggagggcctggggtggggctggactcctcggccaatgcgtggct	chr15	33306750	33306811	-	0	0	0	0	0	1	0	2	0
chr19_34574_star	actcctctgtttttctttcaa	chr19_34574	agagggataatcagaagaactgcactcctctgtttttctttcaag	chr19	36318923	36318968	+	0	0	0	0	0	0	0	1	0
chr28_45871_star	actccttcgcatctagcc	chr28_45871	actccttcgcatctagccagagttagaactggaagactga	chr28	33176094	33176134	+	20	0	3	1	2	2	0	1	1
chr10_20171_mature	actcgaacgaatttttggcc	chr10_20171	actcgaacgaatttttggccaaccgaatgtaatcacaaacgtccatgtaggagtgaggccgagggagtttgtcata	chr10	8947475	8947551	-	9	2	10	30	18	9	14	4	1
chr10_20172_mature	actcgaacgaatttttggcc	chr10_20172	gctaaaagttcatttgggttttgtataagatgttatggaaacacttgaaccaatataactcgaacgaatttttggcca	chr10	8947530	8947608	-	8	6	6	20	24	12	16	0	0
chr6_12901_mature	actcgcaaattgtaggcgg	chr6_12901	actcgcaaattgtaggcggacgcttcaagctgtttatatacggggaggatcgctcctacacgcttggcc	chr6	74826886	74826955	-	0	0	2	0	2	3	1	5	7
chr8_16214_star	actcgggagaaaggctcacgctgcaca	chr8_16214	tccaggccagtcttcccctggtcatcatgggatgtcttctcaacaataaacctcctgactcgggagaaaggctcacgctgcacat	chr8	73851009	73851094	+	0	0	0	0	0	0	0	0	1
chr27_44821_mature	actcgggtcagcatcttagga	chr27_44821	tctgggaacttgtgtgcctgcccgtgaccactcctgacaccacaggatgtcttggcaactcgggtcagcatcttaggaa	chr27	1360543	1360622	+	6	0	1	2	2	1	5	0	1
chr27_45394_star	actcgggtcctcacacgcg	chr27_45394	actcgggtcctcacacgcggcgcagcggcagtgacgtcagagtgg	chr27	28095290	28095335	-	20	4	1	3	17	11	1	2	2
chr16_29900_star	actctacccttcattcctctt	chr16_29900	caaggaatggggactgagtcacaggcatatcagtgttactctacccttcattcctctt	chr16	66939243	66939301	+	2	1	1	1	2	0	0	1	1
chr1_357_star	actctcagggggagaggg	chr1_357	actctcagggggagaggggccagattcagttgtgtagctgccctgagtttctttgacaagttgg	chr1	61415832	61415896	+	0	0	0	0	0	0	1	0	0
chr27_45350_mature	actctgaacaaggataggcca	chr27_45350	gatgtcatcttggagccagaaagtatagaaggcaggaaaagccttggttctttactctgaacaaggataggccac	chr27	23766089	23766164	-	2	0	0	2	0	0	0	0	0
chr2_4095_star	actctgaggagaaagta	chr2_4095	acttaatctgatgagtcctctgaatgctgttttctagtgatagctgaatactctgaggagaaagtac	chr2	93123763	93123830	-	0	0	0	0	0	0	0	0	1
chr19_35996_star	actctgcccatggtccaggc	chr19_35996	actctgcccatggtccaggcgtgtgctgctcatctagactgtggtgtggagagc	chr19	48029526	48029580	-	1	0	0	0	0	0	0	0	0
chr8_16804_mature	actctgggctgatggaaga	chr8_16804	cttttgtttcaagtactgagtttgcttctttcccagactctgggctgatggaagag	chr8	31565874	31565930	-	0	0	0	0	2	0	0	0	0
chr25_42713_star	actctgtattcattaagcaaatgt	chr25_42713	actctgtattcattaagcaaatgtcccatctcccacttccagttcctggcaaccaccctttcactctctgtctctatgagttagaccac	chr25	8246292	8246381	+	1	0	0	0	0	0	0	0	0
chr13_25150_star	actcttatctcccga	chr13_25150	cgggctgcagaggagggacgctccatgctcactcttatctcccgaa	chr13	44846068	44846114	+	1	0	0	0	0	0	0	0	0
chr24_42505_star	actcttcaaccccatggact	chr24_42505	gtcgaggccccccgagttgtcatttgttgtcttgtcgctaagttgcatccaactcttcaaccccatggactt	chr24	63512532	63512604	-	4	4	2	3	11	8	4	11	8
chr2_3731_mature	actcttccctccctcggccgg	chr2_3731	actcttccctccctcggccggcgctctcgcgttcggctgccagccgggactgggaggaaga	chr2	32400816	32400877	-	16	10	15	15	22	50	4	11	11
chr1_1075_mature	actcttggagaggctggata	chr1_1075	actcttggagaggctggatataatgtaagcatttatgtagaagatttgtgtcattgcagccagaaatc	chr1	1267675	1267743	-	1	0	0	0	0	0	1	0	0
chr1_1076_mature	actcttggagaggctggata	chr1_1076	aaacttcctcaaatctgtgatactgataactcttggagaggctggatat	chr1	1267722	1267771	-	0	0	0	0	0	0	1	0	0
chr19_35493_mature	actgaaggccttgcacctc	chr19_35493	actgaaggccttgcacctctgaatgctctctgaggtgcagccttttctcc	chr19	23270323	23270373	-	1	0	2	0	1	2	1	3	2
chr8_15743_star	actgaatctgcacccatgcttgcgcttc	chr8_15743	actgaatctgcacccatgcttgcgcttcagtgcgaagagagtccagtgaatagtggtggtgtagtggtggagt	chr8	10421298	10421371	+	0	0	0	0	0	0	0	0	0
chr18_32424_star	actgacctccccgccttg	chr18_32424	agggcggctcgggaggatgtgcccccctacctgggagtgggcactgacctccccgccttgc	chr18	13714361	13714422	+	1	0	0	1	2	0	0	1	0
chr20_36693_star	actgacctggcggcagc	chr20_36693	actgacctggcggcagccccttggcgtgcccggggccgcacgggggccaatggcatggccggtcagcgc	chr20	44176974	44177043	+	0	0	0	0	1	0	0	0	0
chr12_24482_mature	actgactgaagaagaaaa	chr12_24482	tttcttgcttttataattatcccccccaaaactgactgaagaagaaaag	chr12	48023636	48023685	-	129	15	32	39	119	55	1	10	1
chr18_33028_mature	actgagagggcaaggacaatg	chr18_33028	actgagagggcaaggacaatgcctcgtgtctggccctgtccttgtcctcccacctc	chr18	55819143	55819199	+	3	1	3	3	0	0	1	2	0
chr5_9262_mature	actgagatgactggcacacac	chr5_9262	actgagatgactggcacacactatcagagtaactgcacctggaaaatttctgactattgatctcatgtaa	chr5	26161434	26161504	+	0	1	1	0	3	2	1	3	4
chr8_16698_mature	actgaggatctgaggaa	chr8_16698	tcaaggaattcaatgctgattaaaggagagaacaatataacatttcctataagtactgaggatctgaggaag	chr8	14464060	14464132	-	33	5	7	3	14	20	8	13	12
chr23_41069_star	actgagtcagcagtcttggt	chr23_41069	tgaaggggttgtgggtttcactgagtcagcagtcttggtc	chr23	14343133	14343173	-	1	1	1	0	0	0	0	1	0
chr3_5180_mature	actgagtggcatgtacgcagcg	chr3_5180	actgagtggcatgtacgcagcgcagccactgtctctgctgcgtgacactcagctc	chr3	51488584	51488639	+	2	1	0	0	0	0	0	0	3
chr12_23931_mature	actgattgagtatggtct	chr12_23931	aactatcttagttttaacagttcaaaaaatgccttttgtgaggaaacaactgattgagtatggtctg	chr12	60287435	60287502	+	1	2	0	1	0	1	1	3	1
chr12_23932_mature	actgattgagtatggtct	chr12_23932	actgattgagtatggtctgttttatattaaatatcttaaatgtattatcaactccttcagtat	chr12	60287483	60287546	+	0	3	2	2	0	1	0	0	2
chr7_13596_star	actgcaaatgtggaaccatgtgga	chr7_13596	gcactgtggagccggagttgattgaaactgcaaatgtggaaccatgtggat	chr7	17299031	17299082	+	0	1	0	0	1	0	2	0	1
chr22_38828_mature	actgcactggtctgagggcatac	chr22_38828	actgcactggtctgagggcataccctgaatagcagcgttccaggagattctttttgtaccatgccgtca	chr22	5073583	5073652	+	0	0	0	0	0	2	0	0	0
chr15_28191_mature	actgcaggcccttgatgcgc	chr15_28191	cggcacagggtctctgaggagtgactgcaggcccttgatgcgct	chr15	52195625	52195669	+	1	0	0	0	0	0	0	0	0
chr15_28192_mature	actgcaggcccttgatgcgc	chr15_28192	actgcaggcccttgatgcgctgtgagaacacgccaggcagcttgcctct	chr15	52195648	52195697	+	0	0	0	0	0	0	0	2	0
chr26_44725_star	actgccagtctccttcagac	chr26_44725	attgaaggctaattagcagtataactaaatagtaatactgccagtctccttcagaca	chr26	39796581	39796638	-	2	1	0	3	5	2	0	3	1
chr19_35374_mature	actgcccagatgaagacatgc	chr19_35374	ctgtctttcctgaggcttcctgactgcccagatgaagacatgct	chr19	17700264	17700308	-	0	1	0	0	0	1	0	1	1
chr20_36827_star	actgccctgtggggtcctgc	chr20_36827	actgccctgtggggtcctgcgctggaaggacagcaggtccctgccgggcggaga	chr20	75184177	75184231	+	0	0	0	1	1	1	0	0	0
chr22_39463_star	actgcctgcccagagtcctgtgcc	chr22_39463	actgcctgcccagagtcctgtgcctcctgcgtctcacccagaggctgactctgagcccggcagtgt	chr22	56446298	56446364	+	1	0	0	0	0	1	1	0	0
chr3_6933_mature	actgctgcggtccagcggcggg	chr3_6933	actgctgcggtccagcggcggggtggcggaggccgcagggttggccggcacccgcggtgactccaggtgggggctc	chr3	110664764	110664840	-	0	1	0	0	1	1	1	2	0
chr23_40261_mature	actggacgtggagaaga	chr23_40261	taagtccatctggtacgcattcaccgcactggacgtggagaagag	chr23	9557985	9558030	+	1	1	1	0	0	1	0	3	0
chr23_40262_mature	actggacgtggagaaga	chr23_40262	actggacgtggagaagagcggcaaggtctccaagtcccagctc	chr23	9558012	9558055	+	0	0	1	0	0	0	0	2	0
chrx_47893_mature	actggacgtggagaaga	chrx_47893	tggcctcaactgtgttcagatagccctggaagaggcatatgattgcctgcaactggacgtggagaagag	chrx	27442284	27442353	+	0	0	0	0	1	0	2	0	1
chr7_13394_mature	actggagagcggaggatgta	chr7_13394	actggagagcggaggatgtagagtaacacacacacacaccccgccccctactcaggcagtctatgtcctctctctctccacagt	chr7	9017247	9017331	+	16	5	12	10	23	2	24	23	19
chr10_20863_star	actggagcccaagcccgtgtaca	chr10_20863	gtgctctagagctcacaggccgcagctactgagcccccatgctgcaactactggagcccaagcccgtgtacag	chr10	79053208	79053281	-	0	0	0	3	2	0	2	0	2
chr9_18086_mature	actggcatctatctggac	chr9_18086	actggcatctatctggacttcgtaaaagtcttttgtcatataattttggtggcatttaggtaaagtctatatgtgaaagtga	chr9	87821962	87822044	-	0	0	0	0	0	0	0	1	0
chr9_18855_mature	actggcatctatctggac	chr9_18855	actggcatctatctggacttcgtaaaagtcttttgtcatataattttggtggcatttaggtaaagtctatatgtgaaagtga	chr9	87804228	87804310	+	0	0	0	0	1	0	0	1	0
chr11_22090_mature	actggcgctcgcgggactg	chr11_22090	actggcgctcgcgggactgggtcgctgatggggggaaccggctcggtgacaccggcttccggcggcgctctgacctga	chr11	102730316	102730394	+	6	2	3	0	15	7	5	27	2
chr29_46668_mature	actggctgtagagaagg	chr29_46668	actggctgtagagaagggtagattttgtcgcatttgtgcagaggtga	chr29	35332712	35332759	+	5	1	0	4	3	7	7	2	4
chr5_9858_mature	actggctgtagagaagg	chr5_9858	actggctgtagagaagggcgggaggtgtggttccggagtttgcaaactcttgccctatcggccgtac	chr5	80017193	80017260	+	11	6	9	7	9	7	15	9	6
chr10_20544_mature	actgggacagtgaaaggt	chr10_20544	cttctatatagtcctagggcaaatgccactgggacagtgaaaggtg	chr10	43690570	43690616	-	1	1	1	0	0	0	3	0	1
chr18_33410_mature	actgggagtggaaggagac	chr18_33410	tctgtttttattgagctgtatggcatgccagactatgtcacgcactgggagtggaaggagaca	chr18	17949608	17949671	-	0	1	0	0	2	0	3	0	3
chr18_32838_mature	actgggagtggaaggagagccc	chr18_32838	actgggagtggaaggagagcccagaggtttccagggactggtcctgacctctcccttccctccccacag	chr18	49581257	49581326	+	3	3	4	3	6	2	12	3	6
chr10_19619_mature	actgggattatgctgaactc	chr10_19619	aggggcagtttctagaagacactgggattatgctgaactcg	chr10	55122679	55122720	+	0	0	0	1	0	0	1	0	0
chr15_28430_star	actgggcgggcgctccttcc	chr15_28430	aaaggggccgcacacgcctgtgctcaggtctgcagcactgggcgggcgctccttcca	chr15	77092619	77092676	+	0	1	0	0	1	0	1	0	1
chr19_34831_mature	actgggctggtgggggc	chr19_34831	cccctatttaacaatgacactgggctggtgggggcg	chr19	48864386	48864422	+	1	0	0	0	1	2	1	1	1
chr19_34832_mature	actgggctggtgggggc	chr19_34832	actgggctggtgggggcggggggttattccttgacctttgttcacacaggtgggtgg	chr19	48864404	48864461	+	1	2	1	0	2	0	0	1	1
chr3_4997_mature	actggggaagttgtgcct	chr3_4997	ggcatctacttccttcacctgcatgtaaggccagcatagcactggggaagttgtgcctg	chr3	23638712	23638771	+	0	0	0	0	0	0	0	0	0
chr3_4998_mature	actggggaagttgtgcct	chr3_4998	actggggaagttgtgcctggacacaagtcttaagtaccctctgtcccttcaac	chr3	23638752	23638805	+	0	0	0	0	0	2	0	0	0
chr13_25274_mature	actgggtgggggaagaggacag	chr13_25274	actgggtgggggaagaggacagagatgatcatcagttcccttccgaaatcagtcc	chr13	59081665	59081720	+	1	0	0	0	4	0	0	1	0
chr3_6562_star	actgggttttctacattaaaa	chr3_6562	actgggttttctacattaaaaagtataaattaaataaactttttaatgtagaaaacccaatgg	chr3	70053384	70053447	-	1	0	0	0	0	0	0	0	0
chr19_34752_mature	actggtaaagggggctt	chr19_34752	actggtaaagggggctttgtctgttgctgcctctgcatacaaggccttgtttgctggacc	chr19	44182598	44182658	+	15	11	5	3	20	7	7	9	8
chr11_22943_mature	actggtcaggtgtattggttggtt	chr11_22943	actggtcaggtgtattggttggttggttttacatacgtgctttcccctcccacactcatccttcctggtgg	chr11	69750159	69750230	-	0	0	0	0	0	0	0	0	0
chr11_22944_mature	actggtcaggtgtattggttggtt	chr11_22944	gcccctcaaagcaagcagttggtcactctctccaccccatggtggacactggtcaggtgtattggttggttg	chr11	69750205	69750277	-	0	0	0	0	2	0	0	0	0
chr28_46104_mature	actggtcatacttagaagaca	chr28_46104	gtttgttcagtggattagaggacatggaaaactgtaaagatgaagaaaagaaggttttctatgtcctactggtcatacttagaagacat	chr28	11488171	11488260	-	5	0	1	0	1	0	0	2	1
chr29_46568_mature	actggttggagtctcgagagatg	chr29_46568	actggttggagtctcgagagatggaggtgttcaaatctaacctacaaggaggcctccctccagctcttggttcctccaacctcc	chr29	18629557	18629641	+	2	0	0	1	1	0	0	3	0
chr11_23236_mature	actgtgctgattgtcat	chr11_23236	agacaataatggagcagtttgtacttttgcaaaggatgtactgtgctgattgtcatg	chr11	95340096	95340153	-	24	7	52	5	7	11	7	4	69
chr7_15010_mature	actgtgggattgtggttc	chr7_15010	ctctgctttttcatgctgattaactttctgtaacacggttttgttttattcactgtgggattgtggttct	chr7	38748035	38748105	-	2	4	2	2	19	27	8	31	5
chrx_48203_mature	actgtgggttgtgagggatggtt	chrx_48203	tctgtccacaacaactttgtgtcattgtttaaaaatggttgtgactgtgggttgtgagggatggtta	chrx	61953501	61953568	+	0	0	0	0	2	0	0	1	0
chrx_48204_mature	actgtgggttgtgagggatggtt	chrx_48204	actgtgggttgtgagggatggttaacacccaggcagggggccccaaatgtgcagatataatgaccctccaagaaggcaacttaaaggaa	chrx	61953544	61953633	+	0	0	1	0	1	2	0	2	0
chr22_39727_mature	actgtggtatttctaga	chr22_39727	actgtggtatttctagagaatatatgatctacagcatgtatgctttagaagactgggatga	chr22	19903952	19904013	-	35	6	17	11	68	25	11	13	21
chr3_6962_mature	actgtggttgtgttgtgctcg	chr3_6962	gagcactgcagcccacgctctgtaaccacagaggttactgtggttgtgttgtgctcgg	chr3	112538373	112538431	-	1	1	1	0	2	1	0	2	0
chr19_35433_star	actgttctcgccatggtgttc	chr19_35433	acacacctgggcgtcggcagtattgcactgttctcgccatggtgttca	chr19	20679841	20679889	-	0	0	0	0	0	0	0	0	0
chr2_4095_mature	acttaatctgatgagtc	chr2_4095	acttaatctgatgagtcctctgaatgctgttttctagtgatagctgaatactctgaggagaaagtac	chr2	93123763	93123830	-	0	1	0	0	0	2	0	1	0
chr11_23136_star	acttacactttatgtgtatat	chr11_23136	acttacactttatgtgtatatatatatatatatatatatatatatatatatatatatattatctgtagcttc	chr11	86885803	86885875	-	1	0	0	1	1	1	0	0	0
chr25_42775_star	acttacagctcttttattta	chr25_42775	acttacagctcttttatttattttctgggagcatatatcaaagagctgtaagtgt	chr25	12322467	12322522	+	1	0	0	0	0	0	0	0	0
chr22_38875_star	acttacctgctgatccggtggt	chr22_38875	acttacctgctgatccggtggttaagactttgccttccaatgaagtgggtatgggttcaacccctggtcaggaaaataagatc	chr22	9498905	9498988	+	0	1	1	0	0	2	0	0	1
chr12_23752_mature	acttactgggtcgtccactggctt	chr12_23752	acttactgggtcgtccactggcttcttgtctgctgtctctcttggatgtgggcaaacgctgtggacaagcttgagtgt	chr12	30673120	30673198	+	0	0	0	0	1	1	0	0	1
chr5_9968_star	acttcacaaggtgcaat	chr5_9968	ttgccatgctgttggtttggttaacttcacaaggtgcaatg	chr5	89266523	89266564	+	0	1	0	0	1	1	0	0	1
chr1_429_star	acttccagtcaagcgtg	chr1_429	acttccagtcaagcgtggtgcagacagcgtgagggatggagatg	chr1	70066803	70066847	+	0	0	0	0	1	0	0	0	0
chr13_25922_star	acttccctcgtcatccagtgg	chr13_25922	acttccctcgtcatccagtggttaggtcatccaatgccccttgcagcaaggggcacatgggttcaatctctggtcggggaacgaagatc	chr13	42453634	42453723	-	0	0	0	0	2	0	1	0	0
chr6_13126_star	acttccggaagcggggctca	chr6_13126	acttccggaagcggggctcattgggcggggccgtgcagggagcgg	chr6	109676710	109676755	-	0	1	0	0	0	0	1	0	0
chr7_14666_mature	acttcctccaaccccgcccag	chr7_14666	agggcgtggtggtcgggtggacagggctgagtagagtcccacttcctccaaccccgcccagc	chr7	10929644	10929706	-	12	2	8	4	12	8	7	9	4
chr8_16043_star	acttctgaattttgtaggcttgtca	chr8_16043	acttctgaattttgtaggcttgtcattaaatttatacctgtgtagttgtacaattgtgggtgcttttttgcctgtagaatcagatgtgg	chr8	57895503	57895592	+	0	1	0	0	0	0	0	0	1
chr11_23242_star	acttcttgggcataatgtgaaacttgga	chr11_23242	acttcttgggcataatgtgaaacttggataaatggcacttgcaggatggtatttctaggcagatatggagagaagagc	chr11	95992974	95993052	-	0	0	0	0	1	0	0	0	0
chr15_28775_mature	acttctttgtggtgtagggctg	chr15_28775	acttctttgtggtgtagggctgtcctgtgccttgtaggaggtttcgcagcatccctggcctctgcccactagacacac	chr15	38446563	38446641	-	3	2	2	0	5	3	0	1	0
chr17_30963_star	acttgcatttgtgatct	chr17_30963	acttgcatttgtgatctccagatgatttttagggcagaagtgacactgag	chr17	37118886	37118936	+	1	0	0	0	0	0	0	1	0
chr10_20660_star	acttggcgagtttctatc	chr10_20660	acttggcgagtttctatcctttgccagatgctgtgttagttacttggatattcgttgatatg	chr10	53713442	53713504	-	0	0	0	0	1	0	0	0	0
chr25_42947_mature	acttgtgatatgtgaactta	chr25_42947	aagtgctggttactcagatgtattcagtttgtgaaaactgagctgtacacttgtgatatgtgaacttat	chr25	28634524	28634593	+	0	0	0	1	1	3	0	1	0
chr16_30496_star	actttattttcttaaatgtttac	chr16_30496	actttattttcttaaatgtttacatggtatgtgtttttgtccttcactacctctatgtctgtttcaaagtagggttc	chr16	54855998	54856075	-	0	0	0	0	0	0	0	0	0
chr19_35870_star	actttcccatctcagtctgggag	chr19_35870	actttcccatctcagtctgggagctgaaactatgggtactgtgttgagagaagcagctggggtagaggagagggagagaga	chr19	42768599	42768680	-	1	1	1	1	0	0	0	0	0
chr27_45155_star	actttctcaaaggacac	chr27_45155	actttctcaaaggacacaggtacttacatcatgagaatgtttatttgtaagaccaagacgtagcctttgaaatcggttc	chr27	39379940	39380019	+	0	0	0	0	0	0	0	0	0
chr1_394_mature	actttctggcagaaactc	chr1_394	actttctggcagaaactcaaggattatgaagataagtgctcctgagtctctcccaggaggaag	chr1	67296692	67296755	+	4	2	3	0	0	0	1	0	0
chr23_40440_mature	actttgactctagataac	chr23_40440	actttgactctagataaccaccttacctgaggcctccttaatgcagtgtttgctctcttaatatttaaaggaa	chr23	20479725	20479798	+	3286	2369	2483	12523	7809	9410	1411	5172	1715
chr20_36626_mature	actttgggagcagaact	chr20_36626	actttgggagcagaacttaaattacttcaaactttaaaaatattgcttttaactttactcttccaggtga	chr20	38203561	38203631	+	2	2	1	1	1	0	0	0	1
chr15_28252_mature	acttttaaaggatagtagtt	chr15_28252	acttttaaaggatagtagttatccattggtcttaggaaccaaaaaattggtgcaactacaaataaaagtaa	chr15	56165330	56165401	+	974	58	357	235	82	257	96	53	192
chr5_9513_star	acttttgtgaaagcaa	chr5_9513	acttttgtgaaagcaatttgagtggaatggtgcagctggaaatcaggttgctgaggctgaaagaca	chr5	39937340	39937406	+	0	0	0	0	0	0	0	0	0
chr10_19475_mature	actttttggccaaccca	chr10_19475	ggcttggccaaaaaattcattcggggttttcccatatcattgtacagaaagacctgaatgaactttttggccaacccaa	chr10	42641849	42641928	+	1	0	0	0	0	2	2	0	0
chr12_24552_mature	actttttggccaaccca	chr12_24552	gagttggccttagagtttaattgcatttttctctaacggtttatggaaaggcctgaatgaactttttggccaacccaa	chr12	58767657	58767735	-	0	0	1	1	1	1	1	0	1
chr13_26114_mature	actttttggccaaccca	chr13_26114	aggttggccaaaaaggtcgttcgggtttttgtagcagatgttctggaaagacctgaatgaactttttggccaacccaa	chr13	60494393	60494471	-	0	0	1	0	1	2	2	2	0
chr22_39149_mature	agaaaaagaggctgaagtgacc	chr22_39149	gtgagggcagtcatatttctttagtgacacatttatctgttccaagaaaaagaggctgaagtgaccc	chr22	36082785	36082852	+	0	0	2	0	0	0	1	0	0
chrx_48273_mature	agaaacaatcgatggacat	chrx_48273	tctccaaaacagttttatagagattcagatgcataaaagactcagaaagtaccgaagagtcttagaaacaatcgatggacatg	chrx	76346884	76346967	+	0	2	0	2	0	1	0	0	0
chr4_7295_mature	agaaagcactgcagaag	chr4_7295	ttctgctctgcaaaccttctccataccacatacacagatgtcaatatagttctagtgatactggagaaagcactgcagaaga	chr4	35118923	35119005	+	1	0	1	1	2	0	0	0	0
chr19_34188_mature	agaaagcctgaatgcatctg	chr19_34188	agaaagcctgaatgcatctgagatcttgtttccagtcagatgtgagcaggctctatcc	chr19	18137443	18137501	+	1	1	1	1	2	2	1	1	2
chr4_8541_star	agaaatagttttcccaacagc	chr4_8541	ctctgaagactgttgaatgagtaagagatttctctccagtagaaatagttttcccaacagca	chr4	74630846	74630908	-	0	0	0	0	0	0	0	0	0
chr14_26531_star	agaaatgccttggta	chr14_26531	agaaatgccttggtataaccattggaaatggttacatgggctgttaatctat	chr14	11104510	11104562	+	0	0	0	0	0	0	0	0	0
chr24_42067_mature	agaacctgagtggacttttgg	chr24_42067	caagaagttcatttaggttttcctataacatgatacagaagaacctgagtggacttttggc	chr24	59162588	59162649	+	3	0	1	0	0	1	1	2	0
chr8_15862_mature	agaactgcagagctacaggatg	chr8_15862	agaactgcagagctacaggatggtgaaggtcacccaagggcatcagtagggggtggcgtctccagcccctggctccatggcactgttcaac	chr8	31852331	31852422	+	3	2	1	0	1	1	0	0	0
chr18_32829_mature	agaactggaggccagctggc	chr18_32829	cctctggtcttggcttttggctctcagaactggaggccagctggcg	chr18	49458768	49458814	+	2	0	2	0	0	0	0	5	2
chr2_3635_star	agaacttgtgcggtcatctagc	chr2_3635	cagtgacagtagagaagacagatgagaagtccttcctctagaacttgtgcggtcatctagca	chr2	20458753	20458815	-	0	0	0	0	0	0	0	0	0
chr2_3671_mature	agaagacagaaaggacaggaaa	chr2_3671	agaagacagaaaggacaggaaatatgcctatgataccactgtgtagtacccattgttaatattttgtttccagtctgttttctac	chr2	25588129	25588214	-	0	1	0	0	0	0	0	1	0
chr2_3672_mature	agaagacagaaaggacaggaaa	chr2_3672	ttccagtttttaaaataattttttctaattactgtaatatatcatagagaatttagagaagacagaaaggacaggaaat	chr2	25588191	25588270	-	2	0	0	0	0	0	0	0	0
chr17_31159_mature	agaagaccctatggagct	chr17_31159	ggtcacatgaggcttttactatctcttacttttgatcagtgaaactgatcctcctgggaagatgtgggaagaagaccctatggagctt	chr17	59301570	59301658	+	4643	787	776	423	4147	2368	681	692	1707
chr1_1092_mature	agaagactgatgaagat	chr1_1092	ttttggtcttgtgggtcctgggttaagcaagattagaagactgatgaagatg	chr1	2806016	2806068	-	2	0	0	0	9	0	0	0	2
chr3_5447_mature	agaagactgtcgaactt	chr3_5447	agtgtggttactatacccgtttcagagatgaggaaaactgaggttcagaagactgtcgaacttg	chr3	88006981	88007045	+	4332	726	702	326	3533	1447	418	358	1239
chr3_6696_mature	agaagactgtcgaactt	chr3_6696	agtgtggttactatacccgtttcagagatgaggaaaactgaggttcagaagactgtcgaacttg	chr3	88079495	88079559	-	4373	706	716	342	3453	1440	417	328	1250
chr1_1072_mature	agaagaggaagtcagaagtttg	chr1_1072	aaaagctgagccttttctctggttcatcacagaagaggaagtcagaagtttga	chr1	1252600	1252653	-	0	0	0	0	4	2	0	2	2
chr29_46541_star	agaagaggcagtattta	chr29_46541	agaagaggcagtatttaaccaaggactggattcttcttt	chr29	13265024	13265063	+	1	0	1	0	2	1	0	0	0
chr11_22441_mature	agaagagggactgctgg	chr11_22441	agaagagggactgctggcaggtttgtttactccggaaagcaccccctcctgcctagcgatggcttctcttca	chr11	11103032	11103104	-	4	0	0	1	1	1	0	0	0
chr11_22442_mature	agaagagggactgctgg	chr11_22442	cggcagctccctcccttctctgtgtctttggccttgtccgccagagcttccctttctgctgagaagagggactgctggc	chr11	11103086	11103165	-	1	1	0	0	1	0	2	0	1
chr6_12712_mature	agaagagtgaggctcagt	chr6_12712	ctgagtttcctctataaagttggatgagacagataagtccattctacagatgagaagagtgaggctcagtg	chr6	44243929	44244000	-	1	0	1	0	1	0	1	0	0
chr14_26862_mature	agaagatcgcaggaacttctt	chr14_26862	agaagatcgcaggaacttcttttaaactaaagatgatctttagtgagaagtctgatatttattgt	chr14	46098230	46098295	+	0	0	0	0	0	0	0	1	1
chr22_39458_mature	agaagcactggattaagacactt	chr22_39458	agaagcactggattaagacacttttatacattcctataatctcccttgacttctttccatttctca	chr22	56408597	56408663	+	5	0	3	0	4	1	1	0	1
chr9_18940_mature	agaagccctgttgagctt	chr9_18940	tgctcaacctggctcgttgtcagaagccctgttgagcttg	chr9	98103657	98103697	-	1444	414	270	242	2220	1346	362	404	739
chr28_45671_mature	agaagctcggagacggtgga	chr28_45671	gcgcctgtcctcgagaagggttcagcctggcacggaatcactggagcggcgagcccagaacacagaagctcggagacggtggac	chr28	15274604	15274688	+	2	0	3	0	0	0	0	1	1
chr15_28065_mature	agaagctgtcagaagactcca	chr15_28065	ggagttcaggactgttctgccctcaccagatgcctgcagaagcctttgtttccagggcagaagctgtcagaagactccaa	chr15	40603283	40603363	+	1	0	0	0	0	0	0	1	0
chr15_28066_mature	agaagctgtcagaagactcca	chr15_28066	agaagctgtcagaagactccaaacaggctcatgggtgatagtggggtcctctgggggcttagcc	chr15	40603341	40603405	+	0	0	2	0	1	0	0	0	1
chr28_46130_mature	agaaggtaaggctctgtg	chr28_46130	atacaagacttccctggcagtccagaaggtaaggctctgtgt	chr28	12685022	12685064	-	2	0	0	0	0	0	0	0	0
chr24_41793_mature	agaaggtggtgaactgga	chr24_41793	cacagttttcatcaccctttttgagtggtttgtgacttcagaaggtggtgaactggag	chr24	26319008	26319066	+	1	0	0	0	1	0	0	0	1
chr24_41794_mature	agaaggtggtgaactgga	chr24_41794	agaaggtggtgaactggagtgggggaatgggaagctgttcatggttctggtcactcccagctgg	chr24	26319047	26319111	+	3	1	0	0	0	0	1	1	0
chr28_45793_mature	agaagtagggaaaacggag	chr28_45793	ttcagttccctgctcagtcaacgaaactatggggacagggggacagaagtagggaaaacggagt	chr28	27290746	27290810	+	0	0	1	0	0	1	0	3	0
chr14_26862_star	agaagtctgatatttattg	chr14_26862	agaagatcgcaggaacttcttttaaactaaagatgatctttagtgagaagtctgatatttattgt	chr14	46098230	46098295	+	0	1	1	0	1	0	0	0	1
chr21_37562_mature	agaagtggagctctgtg	chr21_37562	agaagtggagctctgtgaggcaggcgctgcccgaagggcacggcccccaagtctgctatcagagcctcggctctct	chr21	26100628	26100704	+	1	0	1	0	1	0	2	2	0
chr6_12968_mature	agaagtggagctggaagat	chr6_12968	tttttcaggtgcaaaaaatgtgacactacagaagtggagctggaagatc	chr6	88855301	88855350	-	15	11	2	6	8	7	11	49	29
chr26_44788_star	agaatccaggcatctacactac	chr26_44788	agaatccaggcatctacactacacagccccagcagctttgtcacacaggatccggagctgg	chr26	48360155	48360216	-	0	0	0	1	4	0	0	0	0
chr13_24731_star	agaatcttggtagtctgaaaagatct	chr13_24731	agaatcttggtagtctgaaaagatctgaagtgatggcattatgaagatctcctga	chr13	1550603	1550658	+	0	0	0	0	0	0	1	0	0
chr6_12741_star	agaatgtttctttgattctag	chr6_12741	aagaacaaaggaatattttgaaagcccagtctatcagaatgtttctttgattctaga	chr6	52541829	52541886	-	0	0	0	0	0	0	0	0	0
chr10_19720_star	agaatgttttttctttga	chr10_19720	tgaggaagtaaaagtcttaagatttcagaatgttttttctttgat	chr10	68456243	68456288	+	0	0	0	1	0	0	0	0	0
chr4_7700_mature	agaattgatgagctaggact	chr4_7700	agaattgatgagctaggactgcaaagtctggattttttttttt	chr4	87891436	87891479	+	26	16	6	19	21	15	11	16	20
chr3_5589_star	agaattggtcacgtgttttgtgcaaa	chr3_5589	agaattggtcacgtgttttgtgcaaaaccaggatgacacagaacttcgaatactcc	chr3	104320206	104320262	+	1	0	0	0	0	1	0	0	0
chr1_844_star	agaattgtctgtttgggt	chr1_844	cctgttggtgatctgtcttttttggagaaagaattgtctgtttgggtc	chr1	134793407	134793455	+	1	0	0	0	0	1	0	1	0
chr22_39903_mature	agaatttgctgggacatatggt	chr22_39903	agaatttgctgggacatatggtgatatggtaactttaacattttgaggaactgtccaactgttacccaaagcagctgc	chr22	48383222	48383300	-	1	0	0	0	4	1	1	1	1
chr11_23236_star	agacaataatggagcagtt	chr11_23236	agacaataatggagcagtttgtacttttgcaaaggatgtactgtgctgattgtcatg	chr11	95340096	95340153	-	0	0	0	0	1	0	0	0	0
chr7_14903_star	agacaccagtaaaagagctta	chr7_14903	tggctcttttactggcgtctctcagtgatttgtgtgtctttcaaacactctgagagacaccagtaaaagagcttaa	chr7	25160755	25160831	-	0	0	0	0	0	0	0	4	1
chr7_15208_mature	agacagccccttccccctgcac	chr7_15208	aggaggtgggctggggctggttaaagagacagccccttccccctgcaca	chr7	52225274	52225323	-	2	0	0	1	10	0	2	0	0
chr24_42296_mature	agacatgaacacctgag	chr24_42296	ttgaaatgtgaacatcgtactcagtatcttaattggaagacatgaacacctgaga	chr24	35924233	35924288	-	41	14	11	25	20	9	13	29	14
chrx_48841_star	agacatttacctcgga	chrx_48841	ctgagtcagtgaatggaagtggacagacatttacctcggat	chrx	72824411	72824452	-	0	0	0	0	0	0	0	0	0
chr3_6732_star	agacccacctcataggcctgggttagt	chr3_6732	agacccacctcataggcctgggttagtgtagagtcatcgcctccagggctaggaggtggtca	chr3	92700064	92700126	-	0	0	0	0	0	0	0	0	0
chr3_6773_mature	agaccccgaagaactaaggct	chr3_6773	agaccccgaagaactaaggctcccaacctcagaatgtggcagccttgcttcctcggggccagctga	chr3	97429543	97429609	-	0	1	0	0	3	0	1	0	0
chr9_18250_mature	agaccgactggaggaaggcggg	chr9_18250	agaccgactggaggaaggcgggcttgttctccacagcctcccctttccagactct	chr9	105879346	105879401	+	2	0	0	1	0	0	0	0	4
chr21_37531_mature	agacctacttatctaccaac	chr21_37531	aaggtagatagaacaggtcttgtgtgcaaaatgaattcaagacctacttatctaccaaca	chr21	22859142	22859202	+	177	97	44	65	261	145	85	144	24
chr16_29906_star	agacctccgtacctgttggcacact	chr16_29906	taatgtctgcacgtaggactcacggtcggcgctgtctggccagacctccgtacctgttggcacactt	chr16	67277228	67277295	+	0	0	0	0	0	0	0	0	0
chr11_21597_mature	agacgtaagaacgtggcggcgt	chr11_21597	tgcccccgtgtctgagatgggcgtgttggatctaatcctgttggatttcctagacgtaagaacgtggcggcgta	chr11	49161122	49161196	+	0	0	0	2	0	0	1	0	0
chr8_16644_star	agacgtgcccttttct	chr8_16644	agacgtgcccttttcttagtaacaggtaaaattgtatagtatgtgatgggtgtaagcgttttt	chr8	8270413	8270476	-	0	0	0	0	0	0	0	0	0
chr10_19156_mature	agacgttggctagccggagc	chr10_19156	agacgttggctagccggagctcgtggcgtctgcctgagcggcagctcctctacaaacggcact	chr10	12456906	12456969	+	1	0	2	0	1	0	3	5	1
chr23_40222_star	agactaaactctttttctgcc	chr23_40222	gtaggaagagaaggagttttgctaatagagaccaaaagatgggaatgaaaatcagactaaactctttttctgccctccag	chr23	7585266	7585346	+	1	1	1	0	2	1	0	1	1
chr13_25721_mature	agactagaataagatgt	chr13_25721	agactagaataagatgtgagaggagaccacagaagtgtcttgggggaatcacactctggttaga	chr13	21140475	21140539	-	1	0	0	0	0	0	4	0	0
chr22_39080_star	agactataaatttgaaataaattaaga	chr22_39080	atacccccattttagataagttggccttccctttatcgagccccagagcagactataaatttgaaataaattaagac	chr22	29024410	29024487	+	3	0	0	0	1	0	0	0	0
chr25_42581_star	agactgagagcagggagggcaggggga	chr25_42581	agactgagagcagggagggcagggggagcttaggcagcctccgtcgttttaaatcagtgagctccctcaacctgctttccacctcc	chr25	19121	19207	-	2	0	0	0	9	7	0	3	2
chr25_43218_star	agactgagagcagggagggcaggggga	chr25_43218	agactgagagcagggagggcagggggagcttaggcagcctccgtcgttttaaatcagtgagctccctcaacctgctttccacctcc	chr25	19121	19207	-	1	1	1	0	7	2	0	1	1
chr10_20899_mature	agactgaggaagcaggaa	chr10_20899	agactgaggaagcaggaaacagacatggtgacttggcccatgtcaggagtggttccgttctctccccggttctt	chr10	82471801	82471875	-	3	0	0	1	2	1	1	3	1
chr10_20948_mature	agactgagttccggaggtg	chr10_20948	accctgtctcaggctcgccttggccacaaaggtgtggtaggcagactgagttccggaggtga	chr10	87258556	87258618	-	1	2	0	2	0	0	0	0	0
chr8_16131_mature	agactgataatgctggacatctt	chr8_16131	taatatctcatcgtggttttggttgcatttccctaaagactgataatgctggacatcttt	chr8	66631718	66631778	+	1	0	0	0	0	1	1	1	0
chr5_11278_mature	agactgcaatatcctgatggcac	chr5_11278	tgtaaccaggagaatgagtcaggttttcagatttccagggaatgaagggaagtggcccaggggatcagcagactgcaatatcctgatggcacg	chr5	108320154	108320247	-	1	0	0	0	3	0	1	1	0
chr18_33938_mature	agactgttcagaatccacaga	chr18_33938	aaggtttctaatcagtcttcagaacttattcaacagcagactgttcagaatccacagaa	chr18	60772446	60772505	-	0	1	2	0	0	0	0	1	0
chr18_33940_mature	agactgttcagaatccacaga	chr18_33940	aaggtttctaatcagtcttcagaacttattcaacagcagactgttcagaatccacagaa	chr18	60746193	60746252	-	0	0	1	1	1	0	0	1	0
chr19_36100_mature	agacttcgtgccacccgggg	chr19_36100	gggcggagactgaggcctggggccgagaggctggggtctgaggggttcttagacttcgtgccacccggggt	chr19	52129268	52129339	-	0	0	0	1	0	0	0	2	0
chrx_48366_mature	agacttggacacagctgaagcgat	chrx_48366	agacttggacacagctgaagcgatgtagcacgcacagggtattagaagcttcctagaattgtgttgaaatgggg	chrx	87018381	87018455	+	6	0	1	1	1	3	3	6	4
chr17_32031_star	agagaacgtacttttattctgacc	chr17_32031	acaataacgagagtggtgttttggtgggaatccagctagagaacgtacttttattctgaccc	chr17	66380909	66380971	-	0	0	0	0	0	0	0	0	0
chr8_16551_mature	agagaactgagacgggcctc	chr8_16551	agggatcagggctcaggcctcagactcgttgtatttggcagtggccacacacttcagagaactgagacgggcctcc	chr8	115511413	115511489	+	4	0	1	0	0	1	0	0	0
chr2_2516_mature	agagaagggaaggcttccggg	chr2_2516	agagaagggaaggcttccgggttgctcagcatcttaccagcatcagtcaggacccgagctctttccttgcttagc	chr2	29080819	29080894	+	0	2	0	1	0	0	0	0	0
chr14_26961_mature	agagaaggtgtaggaggt	chr14_26961	tttccatccctcactcagcctggcctagaagggatttggcagagaaggtgtaggaggtt	chr14	63894064	63894123	+	0	1	1	0	2	0	0	1	2
chr12_23787_mature	agagacagtagacggct	chr12_23787	gctgtgctgactctaaatagagacagtagacggcta	chr12	34390491	34390527	+	0	3	2	1	0	0	6	1	1
chr23_40785_mature	agagagggcggccgggc	chr23_40785	cttgggaccctccacctgcctccagggggcggaggcccaggggctccaccccggctccgggcagagagagggcggccgggct	chr23	41060438	41060520	+	1	0	1	1	0	0	3	0	0
chr19_35860_mature	agagatgtgagtaggttcagaag	chr19_35860	ttcagccatgatttgatgctgggcccttgatcaaatgcagcagggtgtgcagagatgtgagtaggttcagaagc	chr19	41792349	41792423	-	0	0	2	1	0	2	0	0	0
chr29_47056_mature	agagcacacgcatcttgggtc	chr29_47056	agagcacacgcatcttgggtctgagtgctccaagatgtgtggtctgct	chr29	49039854	49039902	+	0	0	1	0	1	1	2	0	0
chr13_25663_star	agagcagctccatgcagtc	chr13_25663	aatgcaagaaggctgtgctgtgctatatggtgagaacagagcagctccatgcagtcg	chr13	14787137	14787194	-	0	0	0	0	0	0	1	0	0
chr24_42275_star	agagcatctctgagctc	chr24_42275	agccagtgatgaagacttcaattaaaataaagaacatgtcctcaggagagcatctctgagctca	chr24	32577617	32577681	-	0	0	0	0	0	0	0	0	1
chr4_7911_mature	agagccaggactgaagg	chr4_7911	ctcggtctcgtgaatttcctggcagtgccctacgcggtttcgggcaagcaggtagagagccaggactgaaggt	chr4	110085152	110085225	+	6	1	1	0	0	1	2	1	0
chr4_8892_star	agagccattccccaggcaatc	chr4_8892	agagccattccccaggcaatcctgagctcactggacggcccagggagaggttcgaa	chr4	117276614	117276670	-	0	0	0	0	0	0	0	1	0
chr16_29810_mature	agagccttgcccgacact	chr16_29810	agagccttgcccgacacttaacatgtaataaaaatgtctgtatggatgaagaggaaaaggcagaggcaagggcaaggatgtgg	chr16	59651125	59651208	+	0	0	0	0	0	0	2	0	2
chr5_10150_mature	agagcgagggctggcggct	chr5_10150	agagcgagggctggcggctgcaagcccgcagccggcgtgggcaggagccgggggccggggcgggcggccggggcgcggcgctgagc	chr5	113657076	113657162	+	4	0	0	1	1	0	0	0	1
chr4_8216_mature	agagcgatgggacacttgta	chr4_8216	acaagtatcccattgctctacagtgactgtgtgttgagagcgatgggacacttgtaa	chr4	16247726	16247783	-	0	0	1	0	1	0	1	0	1
chr19_34117_star	agagctgacagtttggttcc	chr19_34117	agagctgacagtttggttccttgtatcctgttagccactttgttttaggaaccagattgtcagctctaa	chr19	10357892	10357961	+	0	0	0	1	1	3	0	1	0
chr17_31128_mature	agagctgaggggactaggcg	chr17_31128	agagctgaggggactaggcgagcgctctgcgcaccatcccgccggctcgcctccctcgctccgt	chr17	56790043	56790107	+	8	3	8	3	13	9	4	4	7
chr15_27976_mature	agaggaccacttgctgctgatg	chr15_27976	agaggaccacttgctgctgatggaaacgaagaggatgctccaacagcatcgtgggcctccgg	chr15	31978089	31978151	+	3	2	0	0	1	2	1	2	0
chr23_40411_mature	agaggaggaagttagctgga	chr23_40411	ctagccctcacttcccctttctcaacagaggaggaagttagctggag	chr23	18265432	18265479	+	0	0	0	1	2	1	2	1	1
chr2_3219_mature	agaggaggagggtggcgcggcga	chr2_3219	cggagcagtcccctcccctcgttagagcgcccgggggtgcgctggcccttagaggaggagggtggcgcggcgat	chr2	126241345	126241419	+	1	0	0	0	0	1	0	1	2
chr17_30813_mature	agaggattagttggtattaaagt	chr17_30813	cttttgcatataatctttaatttttgttttctaaattaggtgaaaggagaggattagttggtattaaagtg	chr17	10482871	10482942	+	0	0	0	0	0	2	0	1	1
chr26_44796_mature	agaggattctggagagct	chr26_44796	gcctggtgagtcttggacctgacgtatctgcatgtctgatgtatcatggtgaaagaggattctggagagctg	chr26	50215500	50215572	-	1	0	1	0	2	0	0	0	2
chr13_25956_mature	agaggatttctgatggt	chr13_25956	ccgaggagtctgggcctggacagacagaggatttctgatggtg	chr13	44844569	44844612	-	1	0	0	0	0	0	1	0	2
chr8_16246_star	agaggcagttctcattgc	chr8_16246	catggagaagattcttttggacgcacagcatgaatccggacagagcagttcaagaggcagttctcattgcg	chr8	77631198	77631269	+	2	0	0	0	3	1	0	0	1
chr3_7045_mature	agaggctgtgaagaggggag	chr3_7045	agaggctgtgaagaggggagacgactctgtcctgccgagacggccccgt	chr3	120376595	120376644	-	0	2	0	0	1	0	2	6	1
chr20_36936_star	agaggcttggtcttctgagaa	chr20_36936	gtagaggcttggtcttctgagaaggcaagagttgtcttctcctctgaaaaagcctctaa	chr20	11053401	11053460	-	0	1	0	0	1	2	2	0	1
chr6_11980_mature	agagggacagtaaccagg	chr6_11980	agagggacagtaaccaggggaagaagaacaatgttatagtgccagataggtttttgctctctgt	chr6	73403428	73403492	+	0	1	0	1	2	0	3	1	1
chr19_34574_mature	agagggataatcagaagaact	chr19_34574	agagggataatcagaagaactgcactcctctgtttttctttcaag	chr19	36318923	36318968	+	0	2	0	0	0	0	0	0	1
chr22_38932_mature	agagggatgactgcagtg	chr22_38932	cctgcaaccctccatatagagggatgactgcagtgg	chr22	11981066	11981102	+	0	0	0	0	0	0	2	0	1
chr5_11066_star	agagggcacctgtgcatcca	chr5_11066	agagggcacctgtgcatccaggaagcactcaatctggagcctctctacctgagactttcccccagggttcaggtccctgtta	chr5	79458134	79458216	-	0	1	0	0	0	0	0	0	0
chr25_43450_star	agaggggagggaggggggctt	chr25_43450	agaggggagggaggggggcttccgggcaccctccacctggtgacctccaccctcctccccagg	chr25	15255041	15255104	-	0	0	1	1	2	0	2	0	0
chrx_47969_mature	agaggtactgtgccagcgc	chrx_47969	ttctggccgaagtggctctgttacctgggagagctgaaggagtgtacacagaggtactgtgccagcgcc	chr21	23066800	23066869	+	1	0	0	0	0	0	1	2	1
chr19_34172_mature	agaggtagaataagtggg	chr19_34172	agaggtagaataagtgggttaaaggatgggaacagtgtaaagctttacagtttttattaagtgtttttcaaaatctttatttcaat	chr19	17035353	17035439	+	619	162	232	131	697	442	82	110	400
chr16_30136_mature	agaggtagcctgagaaac	chr16_30136	ttgggtgggttactgctaacagaggtagcctgagaaaca	chr16	22349748	22349787	-	14	1	1	1	18	11	1	3	4
chr13_26229_mature	agagtagcggacctgggt	chr13_26229	agagtagcggacctgggttctgagtggccttaggagtttggggtgacccggagggcggcagcacgctactggaa	chr13	68325430	68325504	-	0	1	0	0	0	0	2	4	1
chr19_34047_star	agagtaggggcggggctggg	chr19_34047	cgggcgctgttcgaggtgctgtgtgaatcaggtgaaccagatgggcagagagtaggggcggggctgggc	chr19	7349145	7349214	+	3	1	2	0	1	1	2	0	2
chr22_39548_mature	agagtgacctgtgcggctgcc	chr22_39548	gagctgcccaggtcacagctctgtgcatgagtgattctagtccccagagagtgacctgtgcggctgcca	chr22	774679	774748	-	3	2	0	1	5	2	2	6	4
chr7_14796_mature	agagtgagacggagggagc	chr7_14796	ctccagtgtgtgtgacctgtgtgggtaataagagagtgagacggagggagcg	chr7	18281573	18281625	-	0	1	0	1	1	0	1	3	0
chr28_46175_mature	agagtgagcctgagaaac	chr28_46175	agagtgagcctgagaaaccctaggcccctgtctttgacgccaataaaagcagaaccaaggcccaggcactctcc	chr28	18827917	18827991	-	12	3	3	1	13	3	1	1	6
chr7_14373_mature	agagtgatctcggcagccg	chr7_14373	gggctgagattgatcgagcgtggggggccccgcggcacagagtgatctcggcagccgg	chr7	100413137	100413195	+	5	3	5	1	10	1	6	7	5
chr5_10115_mature	agagtgggctcgtggac	chr5_10115	gccctgggtgcttctttttttccccaagctgggagagagagagtgggctcgtggacc	chr5	110677353	110677410	+	2	0	0	0	3	3	1	0	0
chr5_10777_star	agagtgtagcggcgtcggc	chr5_10777	ccggcgcaggcgcagtcccgcgctccctcggcggctcctccagccgtgcattcaccgcgttagagtgtagcggcgtcggcc	chr5	47105067	47105148	-	3	2	0	2	0	1	1	2	9
chr13_24801_star	agagtgttgttaactacagatgc	chr13_24801	agagtgttgttaactacagatgcagtgcaatataaccaatctctagaacttactcatc	chr13	10439165	10439223	+	0	0	0	0	0	0	0	0	0
chr16_30525_star	agataagggtcccttgt	chr16_30525	catgggaaccctgttgataggatcgcctgcttttacagataagggtcccttgtc	chr16	59568687	59568741	-	1	1	0	0	0	0	0	1	0
chr8_15666_star	agatacacatattatg	chr8_15666	atttaaagtgtatttgtttatatcactatattgaaatactctatgatcaatattagtccattaaagatacacatattatga	chr8	4326958	4327039	+	0	0	0	0	0	0	0	0	0
chr17_30765_star	agatcacggtagataacccccagtcc	chr17_30765	agatcacggtagataacccccagtccacaaaataagagttttattcaaggaggtggaggtggagtaggaaggctgtctgg	chr17	7363230	7363310	+	0	1	0	0	0	0	0	1	0
chr18_32539_star	agatcattcgggttttcccat	chr18_32539	agatcattcgggttttcccataacatctatggaaatgcccaaatgagctct	chr18	24304459	24304510	+	1	0	0	0	0	0	0	0	0
chr21_38287_mature	agatcccggacgagccc	chr21_38287	agatcccggacgagccccttgagaatgaagccacataatcaactcctgctgcttggtctcatcaacgtgctcattcctacgtggacttc	chr21	24920370	24920459	-	225	61	86	36	372	371	35	59	136
chr3_5128_mature	agatcccggacgagccc	chr3_5128	agatcccggacgagccccttcaggatgaagccacataattaactcctgctgcctgacctcatcaacgtgattttg	chr3	42173513	42173588	+	217	53	72	43	352	346	35	49	150
chr10_20293_mature	agatccctgacgagccc	chr10_20293	agatccctgacgagccccttcaggatgaagccgcataatcaactcctgccacttggcctcatcaacgtgattttg	chr10	21276365	21276440	-	1	0	0	0	2	3	0	2	0
chr21_38002_star	agatcgccacaggaggcagctgc	chr21_38002	cacgccgcttccgaacactgagactaagacgagccagatcgccacaggaggcagctgcc	chr21	66855386	66855445	+	0	0	0	0	0	0	0	0	0
chr23_41591_star	agatctctgtccttagctgt	chr23_41591	tggtgacagatgatgacaaggcttactgcggtgaccacttcccagtgtacacagatctctgtccttagctgta	chr23	47914221	47914294	-	1	0	0	0	0	1	0	0	0
chr19_35402_star	agatctgctgagaaagggggt	chr19_35402	agatctgctgagaaagggggtagacttctgtatggaagacagcttttcagaaactgttcc	chr19	19830430	19830490	-	0	0	0	0	0	0	0	0	0
chr1_316_star	agatcttctgatttatc	chr1_316	gcatgttggatttagatctagtcgtaacagatcttctgatttatca	chr1	56302215	56302261	+	0	0	0	0	0	0	0	0	0
chr10_20228_mature	agatgatggaactgagg	chr10_20228	ttcaattttccctacatcctatgttacagatgatggaactgaggc	chr10	13284784	13284829	-	0	1	1	2	1	1	1	2	1
chr21_38613_star	agatgctctgcatt	chr21_38613	gatggctgacaggcacttgaaaagatgctctgcattg	chr21	56843296	56843333	-	0	0	0	0	0	0	0	0	0
chr7_15612_star	agatgtctgtgcatact	chr7_15612	agatgtctgtgcatactccatttcagatcttaatgagactgtctggaattcgtt	chr7	110152539	110152593	-	0	1	0	0	0	0	0	0	0
chr19_34188_star	agatgtgagcaggctctatc	chr19_34188	agaaagcctgaatgcatctgagatcttgtttccagtcagatgtgagcaggctctatcc	chr19	18137443	18137501	+	1	1	0	0	2	0	1	2	0
chr18_32627_star	agatgtgtagtgttatgtta	chr18_32627	agatgtgtagtgttatgttattatagttttaatttatatttccctgatgactacttatgttgagctcttgtcttt	chr18	35127040	35127115	+	0	0	0	1	0	0	0	0	0
chr27_45321_star	agattaaccaagtga	chr27_45321	cgttcttggatgattgtgtcggtatgcctcttcgtttccagtgatcagattaaccaagtgag	chr27	17141182	17141244	-	0	0	0	0	0	0	1	0	0
chr16_29352_mature	agattatgagatatgag	chr16_29352	agattatgagatatgaggcaatgcttcatgatattaaatcttt	chr16	9698887	9698930	+	74	48	11	9	58	32	35	26	82
chr5_9762_mature	agattcccaggccccatccac	chr5_9762	agattcccaggccccatccacaggctactaaactgtgtgggtggagactgggaatctgca	chr5	70184251	70184311	+	1	0	0	0	0	2	0	1	0
chr18_33292_star	agattccctggcactttc	chr18_33292	agattccctggcactttcttaaaaggcaggtcccatagagtctga	chr18	6408222	6408267	-	1	0	0	0	0	0	0	0	0
chr5_9641_mature	agattcggcactgaggggt	chr5_9641	cccctccccgccccgccgggtgcccaggcctgacctgctcagggccttggaagcagattcggcactgaggggtt	chr5	59858384	59858458	+	3	0	0	0	0	1	1	2	2
chr28_46187_mature	agattgggaactggaaga	chr28_46187	agattgggaactggaagaataataagtcacttgggtaatgagatctcattcctgtgagggaaaagtctccactatggttttggcttt	chr28	22626085	22626172	-	1	0	0	0	0	0	1	0	0
chr28_46188_mature	agattgggaactggaaga	chr28_46188	aatctagtccaatttatacattttagaaatagagattgggaactggaagaa	chr28	22626153	22626204	-	1	0	0	0	0	0	0	1	1
chr2_2585_mature	agattggtggagctacgcgga	chr2_2585	tcgcggactccgccgagttctcgcgagattggtggagctacgcggat	chr2	37781429	37781476	+	1	1	0	0	1	0	0	0	0
chr7_14863_mature	agattgtagcatgtcagga	chr7_14863	agattgtagcatgtcaggatcctgcttgtgacattgtaatagacttttgcaaaatgttaccactaggggaaatgttagttctta	chr7	20240768	20240852	-	1	0	0	0	2	0	0	1	1
chr28_46138_mature	agatttctgaaaactggca	chr28_46138	gtcagccccatagacaattaataagatttctgaaaactggcag	chr28	13686741	13686784	-	0	0	2	0	2	0	0	0	1
chr18_32864_star	agatttgagccccggtctgc	chr18_32864	ctcagaagggggtaggatcttgcagtcaggaggtggcacgatcaagatttgagccccggtctgcc	chr18	50647349	50647414	+	1	0	0	0	0	0	0	0	0
chr2_2717_star	agcaagcattgagcatatacacacga	chr2_2717	agcaagcattgagcatatacacacgataagcatctagtgactgtatgatagactctctgt	chr2	62962285	62962345	+	0	0	0	0	0	0	0	0	0
chr5_10997_star	agcaagctcttacatcac	chr5_10997	tcctgtactgagctgctgccctggcagagctccatcctacacctctccatggaacatcagcaagctcttacatcaca	chr5	70882973	70883050	-	0	0	0	0	0	0	0	0	0
chr2_3404_star	agcaattttggtcagat	chr2_3404	tctgattgtagactaatgctattctgagggcgcctttctgctgaaaacccttcagaatgaatagcaattttggtcagatt	chr2	137791316	137791396	+	0	0	0	0	0	0	0	0	0
chr16_30386_mature	agcacctgctgtgtcccccacag	chr16_30386	tggggggcgtgcaggggccggggaagctgtcaaggacccagcacctgctgtgtcccccacagc	chr16	47749591	47749654	-	6	4	12	2	20	5	10	8	5
chr10_20653_star	agcactaagatcatct	chr10_20653	cttgatcacagaagtagctttgttcctgagaacttttcctgacattatcagttacaagaaaagcactaagatcatctg	chr10	53305273	53305351	-	1	0	0	0	0	0	0	0	0
chr27_44855_star	agcagacgggctgt	chr27_44855	agcagacgggctgttgccatggcactgggtaggcgctgggattggcagcaagtgaggaccacggaacaaggccgggatctgagga	chr27	7002151	7002236	+	0	0	0	1	1	0	0	0	0
chr13_26350_mature	agcagactgctacatcctgga	chr13_26350	cgggggtgtcgacagtgtgagccccaacacctcatctgggggcgatcacaagcagactgctacatcctggac	chr13	79027240	79027312	-	3	0	0	0	0	0	2	0	0
chr17_31414_mature	agcagagaagatggagaacagc	chr17_31414	agcagagaagatggagaacagccgaaggccgggccctgcagctcagcagcggccctgaatctgctgactctgcactgctcaccaga	chr17	73556701	73556787	+	1	0	0	0	3	0	1	0	0
chrx_48123_star	agcagagggtggaagagggagtgag	chrx_48123	agcagagggtggaagagggagtgaggagttcccagatggcccctgatccctccccacctcttgcaga	chrx	55316121	55316188	+	1	0	1	1	5	0	3	2	1
chr7_14930_mature	agcagatgctgttagagaaagggc	chr7_14930	cccattcggaaaagtcagaaatactgtgaaaattgtccaaatgtgacacaaagacatgaagtgagcagatgctgttagagaaagggcg	chr7	28902667	28902755	-	0	0	0	0	0	2	1	1	1
chr9_17781_star	agcagcagacttcaatttaatctga	chr9_17781	agcagcagacttcaatttaatctgaggccagcaccaagtgttctgcaggatcagactgaagaggcttc	chr9	41116460	41116528	+	0	0	0	0	0	0	0	2	0
chr1_866_mature	agcagcattctgacaactgtatt	chr1_866	agcagcattctgacaactgtattaaataccccctcatggtgttgctgc	chr1	137489831	137489879	+	2	0	0	0	0	0	0	0	0
chr12_24079_mature	agcagccgcccatccgtctg	chr12_24079	cggcgtggtgggaggctgccgggagtaagtgacgcagcagccgcccatccgtctgt	chr12	83069083	83069139	+	9	2	1	1	5	14	4	6	4
chr14_27443_mature	agcagccttgtccagggctc	chr14_27443	agcagccttgtccagggctccttaggctagacagtgggctcg	chr14	45003758	45003800	-	0	0	0	1	3	4	1	2	0
chr19_34211_mature	agcaggacctgccctttcctcag	chr19_34211	tgggtgaaggcaaggtcttggacaggaaggggagcaggacctgccctttcctcagc	chr19	19126629	19126685	+	0	1	0	2	2	4	2	1	0
chr8_16124_star	agcagggaagcgtaagccacc	chr8_16124	gtggcgggaccctgactggcggtgcagcagggaagcgtaagccacca	chr8	65768073	65768120	+	0	0	0	0	2	1	1	3	1
chr17_31493_star	agcagggtgagggcccgggcccag	chr17_31493	agcagggtgagggcccgggcccagcggcgcgctgaccccatccgccctgcagc	chr17	74523440	74523493	+	5	1	0	1	15	3	1	1	2
chr19_34537_star	agcagggtgggggtccagg	chr19_34537	agcagggtgggggtccagggagctgcccctgacgcttccacacctgcagg	chr19	35200212	35200262	+	0	0	0	0	0	0	0	0	1
chr10_20102_mature	agcaggtctccaaggtgaac	chr10_20102	taaatcttgcccgggactgtacctatatccacagcaggtctccaaggtgaaca	chr10	1622356	1622409	-	518	166	149	155	742	895	80	109	449
chr3_6739_star	agcaggtgctga	chr3_6739	cagctgctggcctgctcatggaatgttcaacgactgtggccatgactcccctccatgagcaggtgctgag	chr3	93417197	93417267	-	0	0	0	0	0	0	0	0	0
chr19_35618_star	agcaggttctgg	chr19_35618	agcaggttctgggagtggtctctggagccatctgagcagggagacaggccccagctgctggcctgctca	chr19	28108636	28108705	-	0	0	0	0	1	0	0	0	0
chr7_14418_star	agcaggttctttaccactaa	chr7_14418	tagggactgaacctgcatctcttatgtcttgtgtgttggcaagcaggttctttaccactaat	chr7	108029432	108029494	+	4	2	0	2	2	2	0	1	3
chr28_46031_mature	agcagtggacagcccat	chr28_46031	agcagtggacagcccatttgtttgctttccaggtggtctgtcctctgcgcc	chr28	3458440	3458491	-	0	0	0	1	1	1	3	0	0
chr19_34025_star	agcatctgcacacatg	chr19_34025	agcatctgcacacatgtgtgtacgctttaaaaattaaaagtggacttatgccaatcaatgttctgtatcttgcttg	chr19	5008509	5008585	+	0	0	0	0	0	0	1	1	0
chr19_35518_mature	agcatggcggtagagtggc	chr19_35518	cttctctaaaccaaatgtgtttgtgtccctgggctactggagcatggcggtagagtggct	chr19	24656844	24656904	-	0	0	0	0	0	0	2	0	2
chr1_735_star	agcatggctgcatattagtgaatact	chr1_735	cagcatggctgcatattagtgaatactctaataatatgagcactaagatgcagccatgccga	chr1	118825129	118825191	+	10	5	10	1	1	1	3	1	4
chr21_37771_star	agcatggctgcatattagtgaatact	chr21_37771	cagcatggctgcatattagtgaatactctaataatatgagcactaagatgcagccatgccga	chr21	49034653	49034715	+	5	4	8	0	4	1	2	2	1
chr5_11260_mature	agcatgtggaatttttagttg	chr5_11260	aaccaaagatttcacatgctgtacagccgattaactttgttagagagcatgtggaatttttagttgc	chr5	106945011	106945078	-	2	0	0	0	0	1	0	0	1
chr2_3619_star	agcatttccaacttctcaggt	chr2_3619	cgtgaagagacggaagacctgtcaaacagctgtatcgagttactcaacagcatttccaacttctcaggtg	chr2	18167974	18168044	-	0	0	0	1	0	0	0	1	0
chr7_14291_star	agccaaacacagggaagacg	chr7_14291	agccaaacacagggaagacgaccttgttctctgctgccttc	chr7	91854670	91854711	+	3	0	0	0	0	0	0	1	1
chr25_43866_star	agccactgccagcagcacgg	chr25_43866	agccactgccagcagcacgggtggaggtgggcgggcggggccgc	chr25	43933407	43933451	-	1	0	0	0	1	1	1	1	1
chr19_34894_mature	agccagagagacagtagcg	chr19_34894	agccagagagacagtagcggcctctcctccaccgcacactccatcctcgctctcc	chr19	51763817	51763872	+	15	4	15	7	10	8	18	19	14
chr6_11811_mature	agccaggatattgggag	chr6_11811	tctcacaccatccaaaacctttggattatacttcaaatggaagtttatgtctgtagaaggagccaggatattgggagt	chr6	42113976	42114054	+	19	5	6	6	21	16	0	0	2
chr6_11812_mature	agccaggatattgggag	chr6_11812	agccaggatattgggagtaagactacagataatcagagaaacagggaagggatgtcttggtgct	chr6	42114036	42114100	+	16	3	2	5	32	10	0	0	1
chr3_7104_mature	agccaggggtctgtccttcg	chr3_7104	gggtggcggacggatcgacggcagattccaaacgtggccagtgtggcagccaggggtctgtccttcgt	chr3	125468732	125468800	-	2	0	0	0	0	0	0	0	0
chr24_42275_mature	agccagtgatgaagactt	chr24_42275	agccagtgatgaagacttcaattaaaataaagaacatgtcctcaggagagcatctctgagctca	chr24	32577617	32577681	-	21	7	14	2	16	2	19	21	6
chr18_33032_mature	agccagtgatgaagacttctccca	chr18_33032	agccagtgatgaagacttctcccactcgtgttcgagtttcccgaccgtgagatgactccacatgcactac	chr18	55850655	55850725	+	122	60	80	79	89	50	192	167	75
chr5_10607_star	agccatggctttcccacccc	chr5_10607	gggctgggtggtagactttcaggaactagctctggagccatggctttcccacccca	chr5	28555713	28555769	-	0	0	0	0	0	0	0	0	0
chr19_35054_star	agcccagtttccgctcctg	chr19_35054	ggggacttaactgggtttgcagtattcgaaaagctgtcgctccttccttaaatcctagcccagtttccgctcctgg	chr19	60399724	60399800	+	1	1	1	1	0	0	0	1	0
chr22_39934_mature	agccccactcttccccctccag	chr22_39934	tggaggagggggtgggggtcccagctaacctgagccccactcttccccctccagg	chr22	49977207	49977262	-	2	0	2	1	1	1	4	0	1
chr19_36018_star	agccccagcccacttcctgag	chr19_36018	agccccagcccacttcctgagaacaccgtggtcacaggggatggtctgggctgg	chr19	49370208	49370262	-	0	1	2	0	1	0	0	3	0
chr19_36024_star	agccccagcccacttcctgag	chr19_36024	agccccagcccacttcctgagaacaccgtggtcacaggggatggtctgggctgg	chr19	49370208	49370262	-	0	0	0	0	0	1	4	2	1
chr21_38184_star	agccccgctgggcactcctcctc	chr21_38184	agccccgctgggcactcctcctcagtcagggtctgcctgcctgcgggggggggccggggcctt	chr21	15851596	15851659	-	13	1	2	2	2	4	0	0	3
chr17_31383_star	agccccggcagggaatca	chr17_31383	agccccggcagggaatcacatggccctggcttgggtcactccccctgccggcgctcc	chr17	72575990	72576047	+	0	0	0	0	0	1	0	0	0
chr2_3063_mature	agccccggtggcgagcagcggc	chr2_3063	ccgcgcctccaccctgctcccagccccggtggcgagcagcggcg	chr2	112331538	112331582	+	1	3	0	0	2	0	0	0	1
chr8_15862_star	agcccctggctccatggcactgttcaa	chr8_15862	agaactgcagagctacaggatggtgaaggtcacccaagggcatcagtagggggtggcgtctccagcccctggctccatggcactgttcaac	chr8	31852331	31852422	+	0	0	1	0	0	0	0	1	0
chrx_47857_star	agcccgtgcaggtgaggggg	chrx_47857	agcccgtgcaggtgagggggtggccctgaggccaacccgtggcttcctcacacttcccgggcagg	chrx	23885763	23885828	+	0	0	0	1	2	0	0	0	0
chr7_13838_star	agccctcacccacccccac	chr7_13838	tggtgggaacaggtgccgggctggggtccctgctcagccctcacccacccccacc	chr7	42689346	42689401	+	0	0	0	0	0	1	0	0	0
chrx_48251_star	agccgcagccgccgccgcccgctc	chrx_48251	agccgcagccgccgccgcccgctctccgaccccccctcacgggctgtagcggaattttctct	chrx	73154676	73154738	+	6	1	3	2	14	5	9	5	1
chr13_25415_mature	agccgccgccgccgcccg	chr13_25415	agccgccgccgccgcccgggaaactttgcggccggccgggacgcgccgagccgggagctggggcgaagagcggtgagcccg	chr13	70030796	70030877	+	20	10	4	11	23	6	30	18	10
chr25_43575_star	agccgcgcggggcggcca	chr25_43575	ggccggcggcggcggcgacgacgaggacgaggagccgcgcggggcggccaa	chr25	28669690	28669741	-	0	0	0	0	0	1	0	0	1
chr23_40953_star	agccgctacccttgcaatct	chr23_40953	gcctgcgtggggtcggagtgcgctccgccgctcccgccccagaggcggtgggggccgcgggtgtagccgctacccttgcaatctc	chr23	7218187	7218272	-	0	0	0	0	0	0	0	0	0
chr25_43276_star	agccggcggcggggagcagc	chr25_43276	gagccggcggcggggagcagcgagcagcgggtggcgggtctgagcccctgccggcgcctct	chr25	1658332	1658393	-	1	0	0	2	1	0	2	4	3
chr3_4672_mature	agccggggctaggagggc	chr3_4672	agccggggctaggagggcgcaggcagggcccctcggacgtctcggactc	chr3	1556174	1556223	+	1	0	1	0	2	0	1	1	2
chr4_8313_mature	agccggtttagtcagtttgcttgt	chr4_8313	agccggtttagtcagtttgcttgttttgtatgcccttttgtgttacaagccaacgggcttgattttggagggtaag	chr4	37892868	37892944	-	0	0	0	0	0	0	0	0	0
chr4_8314_mature	agccggtttagtcagtttgcttgt	chr4_8314	tgagtctacagacaccatttcatttgtagggtaagtgtacccaattcaatagccggtttagtcagtttgcttgtt	chr4	37892919	37892994	-	0	0	0	0	2	0	0	0	0
chrx_47964_star	agcctcaccttcctgct	chrx_47964	gcttgagggtggagattgggtcatattcataaagcagttattgagcctcaccttcctgctt	chrx	38299088	38299149	+	0	0	0	0	1	1	0	2	1
chr24_42364_star	agcctccaccctgcgcgg	chr24_42364	agcctccaccctgcgcggtcccagagggagagccgaccagcgaacagtggagggatg	chr24	43997235	43997292	-	0	1	0	0	1	0	1	0	0
chr4_7851_star	agcctcccgccaccgct	chr4_7851	agcctcccgccaccgctgtctgatcctcgcgggcttcgggcaggccccgccctccgatcagacgcggctggatagaacggctct	chr4	105194561	105194645	+	0	0	1	2	1	2	0	7	1
chr22_40166_mature	agcctctcttccggctttagc	chr22_40166	ctggagcctggggtggccttctcgcttatatccttgtgaagcctctcttccggctttagca	chr22	61085751	61085812	-	0	1	0	0	0	1	1	3	0
chr17_31371_star	agcctctgctctgaggcacgc	chr17_31371	agcctctgctctgaggcacgccctggactgggtgtggggccgccacagggctgaggcaaa	chr17	71884756	71884816	+	0	0	1	0	0	0	1	0	0
chr19_34238_star	agcctcttctccattcctgtg	chr19_34238	gcaggcttggtggaggctggccccaacagaacacctcgggcgaggggctaagcctcttctccattcctgtga	chr19	19930442	19930514	+	2	1	2	0	0	1	0	0	2
chr11_23141_mature	agcctgcgtggggactgctt	chr11_23141	agcctgcgtggggactgctttgggagccccagggctgcagctccccaccttagcaat	chr11	87861557	87861614	-	0	0	1	1	0	1	0	1	1
chr3_5524_star	agccttagttcttcggggtctg	chr3_5524	tggccccgaggaagcaaggctgccacattctgaggttgggagccttagttcttcggggtctga	chr3	97429548	97429611	+	1	3	0	1	6	3	3	4	1
chr23_41469_star	agccttgcagcatggat	chr23_41469	tccccggtgctgtcaaggaagaaactgatgagctaggtgactgtaccagtgtccccagggagaagatcagccttgcagcatggatt	chr23	35329073	35329159	-	0	0	0	0	0	0	1	0	0
chr4_8336_star	agccttttctttccatttt	chr4_8336	agccttttctttccattttgaatgttgtctataaagttttccttggttggaagtggtttga	chr4	41942636	41942697	-	3	2	0	0	0	0	0	1	1
chr25_43278_star	agcgacacagcctccacacag	chr25_43278	agcgacacagcctccacacaggcggcaccctcctctcaggtggctgttgtcgtgca	chr25	1689528	1689584	-	0	0	1	0	1	1	0	0	0
chr24_42143_mature	agcgagggtgtctgcatcctcgg	chr24_42143	agcgagggtgtctgcatcctcggtgtgctttccacggtcctggggatgtgccccctcacccc	chr24	582242	582304	-	2	0	0	1	3	1	0	1	0
chr25_43832_mature	agcgcccgctctgtccccgca	chr25_43832	gtgggggaggcggcccggcccacacgacgagcgcccgctctgtccccgcag	chr25	42644932	42644983	-	2	0	0	0	3	0	0	2	0
chr10_20961_mature	agcgcccggggtccgcg	chr10_20961	agcgcccggggtccgcgggaggccgcgaggagcctgctgcgcaag	chr10	87910737	87910782	-	53	16	17	7	35	44	10	11	16
chr22_39885_mature	agcgcgggcacgatggg	chr22_39885	agcgcgggcacgatgggtcgcttcaccccgcgctgctcctt	chr22	47929916	47929957	-	0	0	0	1	0	0	0	1	0
chr22_39886_mature	agcgcgggcacgatggg	chr22_39886	agcgcgggcacgatgggtcgcttcaccccgcgctgc	chr22	47929921	47929957	-	0	1	0	0	0	0	1	1	0
chr10_21025_mature	agcgctgacgagtaggc	chr10_21025	agcgctgacgagtaggcagggtaggctctgtgtgcactctccatcactgctacgctcctcatccactccccactctctgccttt	chr10	93764806	93764890	-	0	0	0	0	5	1	0	0	0
chr10_21026_mature	agcgctgacgagtaggc	chr10_21026	ccttagtatgccagtttcacatacatcgtcacatttcgtcctttgtaaagcgctgacgagtaggca	chr10	93764872	93764938	-	0	0	0	0	4	1	0	0	1
chr26_44570_star	agcggccctccggctcggcc	chr26_44570	agcggccctccggctcggcctcacctgtagtagtcccctcccagcatgccgacgggcgctga	chr26	19922589	19922651	-	23	13	5	4	37	17	9	14	17
chr2_3446_mature	agcggcggagccggccactcg	chr2_3446	agcggcggagccggccactcggcagctgggatcgggggaccggccgagccgcacg	chr2	141096821	141096876	+	3	1	1	1	1	1	0	1	3
chr22_39947_mature	agcgggagagatgcaga	chr22_39947	agcgggagagatgcagagccactttgtgttcctttgtcatc	chr22	50454743	50454784	-	1	0	0	0	0	0	1	2	0
chr5_9521_mature	agcgggcggaccgaggtaggt	chr5_9521	ctcactagggctcccgggaatggagcgggcggaccgaggtaggtg	chr5	41325516	41325561	+	0	0	0	0	0	2	0	0	0
chr5_10211_star	agcggggaaacagggtgtgtt	chr5_10211	agcggggaaacagggtgtgttcttgaaagggctggcgaccctaaccgcaccccattccctgcagg	chr5	116201296	116201361	+	0	1	1	0	0	0	1	0	0
chr21_38246_star	agcggggctgggagtgacggatg	chr21_38246	agcggggctgggagtgacggatgcaaacgctctggtgatgctgacgcttccgcccttggccccgcagg	chr21	21547226	21547294	-	151	32	55	21	199	126	39	34	78
chr17_31146_star	agcgtactgagacatgggcgag	chr17_31146	tctgtcttgtcatcgtcggtgttggcctcgggactgctatccaaagccctcttgaagtccgagctgggagcgtactgagacatgggcgagg	chr17	58583768	58583859	+	123	5	16	3	59	116	3	8	74
chr17_31505_mature	agcgtgtggggcgggtgcct	chr17_31505	gaggcctgcggacaccaaggctgcagaaggcagggaggtggccggccggtgggagcgtgtggggcgggtgcctg	chr17	75088821	75088895	+	1	0	0	0	3	0	0	1	1
chr10_19278_mature	agcgtgttggagaggcc	chr10_19278	agcgtgttggagaggccgctatcggtgaaccggcgcgggttttttggactcggggg	chr10	22002530	22002586	+	2	0	1	1	0	0	3	4	0
chr22_38930_star	agctaatgtgttcagcctaggaatg	chr22_38930	aatggctgtttacaaaagctggactagtataatactcagcagctaatgtgttcagcctaggaatga	chr22	11980402	11980468	+	0	0	0	0	0	0	0	0	0
chr6_12699_star	agctaccctgcatttgagg	chr6_12699	ctgagactgtaggcaaggcttctcatgtgagtcatcagctaccctgcatttgaggc	chr6	41632055	41632111	-	0	0	0	0	0	0	0	0	0
chr7_13821_star	agctactatggaaaacagtatggat	chr7_13821	agctactatggaaaacagtatggatgttccttaaaaactaaaaatagggacttccctgtggtctagtagttaa	chr7	42192292	42192365	+	3	1	0	0	1	2	1	0	0
chr11_22956_star	agctagaggatgcaatca	chr11_22956	agctagaggatgcaatcagaaatccacgatcctggtcggcgtcccccaacttc	chr11	70179809	70179862	-	1	0	0	1	1	2	0	0	0
chr11_22911_star	agctagtatgtgtc	chr11_22911	acaaacatggcagagcttttaagacctcacaattaggccagggtccataatagctagtatgtgtca	chr11	66547311	66547377	-	0	0	0	0	0	0	0	0	0
chr9_17724_star	agctcacattttctgaccatct	chr9_17724	cttggatcagaagagcctccaaagctcacattttctgaccatctc	chr9	35347895	35347940	+	1	0	0	0	0	0	0	0	0
chr23_40327_star	agctcaggttctgtattttt	chr23_40327	agctcaggttctgtatttttctaattttcaggacagtagatgcaggcctgagttgg	chr23	14209330	14209386	+	0	0	0	1	1	1	0	1	1
chr8_16129_star	agctcatggtcaaacagc	chr8_16129	agctcatggtcaaacagcatagtaatttcagtgcaaagggacggtggccatggcagt	chr8	66122418	66122475	+	0	0	0	0	0	0	0	0	0
chr14_27233_star	agctccatgtctgtggactgttcgt	chr14_27233	ctgacccaggggttggagggctgtgcgctgctcctaggaaagccacagctccatgtctgtggactgttcgtg	chr14	15671277	15671349	-	0	0	0	0	0	0	0	0	0
chr13_26246_mature	agctcctggagcccagtctg	chr13_26246	ggactgggctgaaggagcccccctgtccgatcctcacccaggagctcctggagcccagtctgc	chr13	70684517	70684580	-	2	0	2	1	2	2	0	2	0
chr28_46303_mature	agctcgatgcctgaaggacggag	chr28_46303	agctcgatgcctgaaggacggagctcccgggacaggacagccccctctgcaggcatgcagcccc	chr28	28985228	28985292	-	0	0	0	0	0	2	1	0	2
chr23_41283_star	agctctaggttttggggc	chr23_41283	gcccagatagctcagtcggtaggtcaaacatcagacttttaatctgtttaagtccctgttcaggcatagctctaggttttggggct	chr23	27658312	27658398	-	0	1	0	0	0	0	0	0	0
chr1_349_star	agctctgattttcagttattgt	chr1_349	agctctgattttcagttattgttcaggtctcagaaaaacggatttgagttagtgaccccaatattctga	chr1	60092264	60092333	+	0	0	0	0	0	0	0	1	0
chr19_35445_star	agctctgggttagttcat	chr19_35445	tggaagaactcggctctgtgcaggtgtgtcggggctggagcctggctgaggtttgcccggcatccgccagctctgggttagttcata	chr19	22380551	22380638	-	0	0	1	0	2	0	0	0	0
chr9_18139_star	agctcttgataaaccttt	chr9_18139	agctcttgataaacctttgttcactgtgtgtatcatggacttga	chr9	94904043	94904087	+	0	0	0	0	0	0	0	0	0
chr29_46568_star	agctcttggttcctccaacctc	chr29_46568	actggttggagtctcgagagatggaggtgttcaaatctaacctacaaggaggcctccctccagctcttggttcctccaacctcc	chr29	18629557	18629641	+	1	0	0	0	1	1	1	0	0
chr8_16402_mature	agctgaaactgaatgact	chr8_16402	agctgaaactgaatgactgaaaaccaccatcttaaatctcaattggtctttccagcatagctgg	chr8	96476992	96477056	+	16	1	1	0	3	0	0	0	0
chr28_46332_star	agctgaaagctgtcctt	chr28_46332	agctgaaagctgtcctttgcagcacccaaactgggggatggtgtgaggtgtgtgctcttgactgc	chr28	33016489	33016554	-	1	0	0	0	0	0	0	1	0
chr19_35572_mature	agctgaactggctatgcctcc	chr19_35572	gaacagcatggctctccccatcctgcagaagctgaactggctatgcctccc	chr19	27138547	27138598	-	7	2	4	1	7	5	0	3	2
chr7_14334_star	agctgatttctgacgcttaa	chr7_14334	tgagaaagtagaatcggtccactgcgcatcaccttaaaattctgagctgatttctgacgcttaaa	chr7	98117451	98117516	+	0	0	0	0	0	0	0	0	0
chr23_41571_star	agctgcaatgtgaagccag	chr23_41571	aggcttctggcattgcaggtgttcctctgtcgtaagaggagctgcaatgtgaagccaga	chr23	44732790	44732849	-	0	0	0	0	0	2	0	0	0
chr3_4914_star	agctgcccggctctgctccac	chr3_4914	tggagcgggagctggttagcggagggagctgcccggctctgctccact	chr3	20750512	20750560	+	0	1	0	0	0	0	2	1	1
chr17_31993_star	agctgccctagcctgacagg	chr17_31993	cccaggacaagagaagcgtggggaccctccatctccagctgccctagcctgacaggg	chr17	64135177	64135234	-	1	0	0	0	1	0	0	0	0
chr24_42055_mature	agctggagaaggaggag	chr24_42055	tgacctacttatttccggtgttgggctccttccatagctggagaaggaggagg	chr24	58395474	58395527	+	1	1	1	1	1	0	0	0	1
chr29_47680_mature	agctggagaaggaggag	chr29_47680	gccaccccacccccagagcgtcatgctgcagatcgcggccaccgagctggagaaggaggagg	chr29	51306721	51306783	-	4	2	0	0	4	1	0	2	4
chr4_8226_mature	agctggagaaggaggag	chr4_8226	acctccattctggccatcacaaccgttatgttcgtgaactaatagactagctggagaaggaggagg	chr4	16443026	16443092	-	2	0	0	0	1	1	2	1	1
chr18_33075_mature	agctggctggctggtggtttaac	chr18_33075	tttattgattggttggttggctggtctgttgactggtttgatgatttgttgattggctagctggctggctggtggtttaact	chr18	56180631	56180713	+	0	0	0	0	0	0	0	0	0
chr18_33076_mature	agctggctggctggtggtttaac	chr18_33076	agctggctggctggtggtttaactcaatgaatgggatgaatgaggtgggcatgagtgagatctggttgg	chr18	56180689	56180758	+	0	0	0	0	3	0	0	0	0
chr7_13310_mature	agctgggattgggggtggcta	chr7_13310	agctgggattgggggtggctacagccccgctggatgatggctgcctcctcccctgcagg	chr7	3941574	3941633	+	1	2	1	1	1	3	1	4	0
chr10_20627_mature	agctgtgacagttaattatct	chr10_20627	agctgtgacagttaattatcttggtgataatacaagataattaactgtcacagctaa	chr10	51535304	51535361	-	1	2	2	0	0	0	0	3	0
chrx_48078_star	agctgtttgaccaccta	chrx_48078	aggataagaacaagcattgaggagcctagggaagctgtttgaccacctat	chrx	50693514	50693564	+	0	0	0	0	0	0	0	0	0
chr8_17477_star	agcttaaacttgtttatccca	chr8_17477	aggaaaagaaggctgctgcataagcttaaacttgtttatcccat	chr8	110236579	110236623	-	0	0	0	0	0	0	0	0	0
chr28_45882_star	agcttctcagacctacttcccccag	chr28_45882	tggggttgaactgggcagctggtcccagagtctgtgctcttggccactctgccacacagcttctcagacctacttcccccagc	chr28	34159934	34160017	+	3	0	0	1	0	0	1	1	1
chr9_18657_mature	agcttgactctagtctg	chr9_18657	agcttgactctagtctggtaggtatcctgtggatgacaagcata	chr9	55541628	55541672	-	394	22	48	21	179	103	16	21	188
chr17_30860_mature	agcttggagaaggtagaaagt	chr17_30860	agcttggagaaggtagaaagttaaaagtagcaaaggcatctaccttttctgacgtca	chr17	17967743	17967800	+	4	1	1	0	3	1	0	0	0
chr5_11189_mature	agctttgatgactctaga	chr5_11189	agctttgatgactctagataataatagtaacaaagaaaggttaaggctag	chr5	100146079	100146129	-	318	58	107	101	216	124	27	45	105
chr14_26513_star	agctttgttcctacgaagggag	chr14_26513	agctttgttcctacgaagggaggccaggctcgggtgggaagaggctgg	chr14	8432609	8432657	+	2	0	0	0	1	0	0	0	0
chr16_29302_star	agctttttttctccaggtgaa	chr16_29302	gagactggagagacagcagggggctgggccatgtaaggttttagaaagcccgcagctttttttctccaggtgaag	chr16	3093272	3093347	+	0	2	1	1	0	1	0	0	0
chr13_25093_mature	aggaaaaccagaatgaactta	chr13_25093	aagttctttccggttttcctgtaatatcttataggaaaaccagaatgaacttat	chr13	39475957	39476011	+	2	1	1	1	0	0	0	1	0
chr1_1381_mature	aggaaaactgatggagc	chr1_1381	aggaaaactgatggagctactgctttcccgttagtgagctat	chr1	63166406	63166448	-	1	1	2	0	0	0	0	0	0
chr1_1382_mature	aggaaaactgatggagc	chr1_1382	ctccacacttttacggtcatttagttatttttgacaatgataggaaaactgatggagct	chr1	63166430	63166489	-	5	1	1	3	2	0	0	0	1
chr8_17477_mature	aggaaaagaaggctgctg	chr8_17477	aggaaaagaaggctgctgcataagcttaaacttgtttatcccat	chr8	110236579	110236623	-	17	6	11	11	8	9	4	3	10
chr13_26070_star	aggaaaaggtcaggcaagaaa	chr13_26070	aggaaaaggtcaggcaagaaacacgtaatgaagtggctttattgtcataattttataatatgtagtaactgtcagcgttcgtccatgt	chr13	55491108	55491196	-	0	0	0	0	0	0	0	0	0
chr20_36720_mature	aggaaagaagtaaagaca	chr20_36720	aggaaagaagtaaagacacctctgaatttgtttttttctgt	chr20	54460166	54460207	+	1	1	0	3	1	1	1	0	0
chr16_30611_star	aggaaaggtcacggtgtt	chr16_30611	ctgctgtgatgatggatgagaaggtctgtactgtgagtggctgcttaggaaaggtcacggtgttc	chr16	66208329	66208394	-	0	0	0	0	1	0	1	2	0
chr19_35125_mature	aggaacccagatgaactttct	chr19_35125	gacagttcacttgggtttttccataacatcttacggaggaacccagatgaactttctc	chr19	64073201	64073259	+	0	1	0	0	0	1	2	1	3
chr20_37185_mature	aggaactgagaagagaa	chr20_37185	aggaactgagaagagaagaaatgttgcctttgtgtctctaattttcttg	chr20	52563600	52563649	-	2	1	2	1	4	1	4	1	2
chr9_17828_mature	aggaactgagaagagaa	chr9_17828	aggaactgagaagagaaggttataattttgttttaggttacctag	chr9	45139360	45139405	+	1	2	2	2	3	2	6	1	2
chr26_44260_mature	aggaactggaggagcgg	chr26_44260	aggaactggaggagcggggcggcggctggagtcgcccagaaaaaaaaaaaaagaactgccttatgatccag	chr26	40439247	40439318	+	1	0	1	1	2	0	5	6	2
chr12_24655_mature	aggaagaagaagaaact	chr12_24655	aggaagaagaagaaactgtatttctactttattttctga	chr12	78857978	78858017	-	0	4	1	1	6	2	4	4	5
chr19_35982_mature	aggaagaggaacagcatg	chr19_35982	gtgcttctgccctgaaggaggaagaggaacagcatga	chr19	47047947	47047984	-	2	2	0	0	0	0	2	0	0
chr15_28846_star	aggaagatgacagtcatgg	chr15_28846	aggaagatgacagtcatggagggctgattgtcattggcatct	chr15	45347756	45347798	-	0	0	1	0	0	0	0	0	0
chr18_33899_mature	aggaagatggcggagctgcgc	chr18_33899	aggaagatggcggagctgcgcgcgctcgtggctgtcaagagggtcatcgacttcgcagtgaaggtgaccggctcccctctcctct	chr18	57309901	57309986	-	9	7	2	5	15	7	22	7	9
chr13_24956_mature	aggaagcactgtattgga	chr13_24956	aggaagcactgtattggatccatttagaccaataacccagagctctgta	chr13	24649719	24649768	+	0	0	0	2	0	0	0	0	0
chr20_36303_mature	aggaagtgctgtggaggaggt	chr20_36303	catccccatggggaggcctgtcaaagaagaaggcacatgaataaatgcgaaattcagagagaggaagtgctgtggaggaggtg	chr20	873936	874019	+	1	0	1	0	4	3	1	1	0
chr2_3532_mature	aggaatagcttaagtaaact	chr2_3532	gttgtgagaagttttttacagcttgaaagccatctaaaagtctagcaataaggaatagcttaagtaaacta	chr2	4344452	4344523	-	20	1	0	2	8	2	0	0	5
chr21_38454_mature	aggaatgtatagaaata	chr21_38454	ggttcaaataggttccttaactcattactgcttgttgataactgtgttatgaaggaatgtatagaaatat	chr21	45882560	45882630	-	1	0	0	0	0	0	0	1	0
chr24_41745_mature	aggaatgtatagaaata	chr24_41745	atttctatagaactttgaagagatgattatattttatcaaggaatgtatagaaatat	chr24	13647537	13647594	+	2	0	0	0	1	0	0	0	0
chr1_1618_mature	aggaattatggtttactca	chr1_1618	ggagtgataatctctaagataaggaattatggtttactcat	chr1	86622450	86622491	-	0	0	0	0	0	0	0	1	1
chr23_40570_mature	aggaattgcagggaggg	chr23_40570	aggaattgcagggaggggaggagccctggggtagctttccatcaccccctccatcctcgccctcgtgcagtgtgacc	chr23	27913582	27913659	+	0	2	2	0	3	0	0	1	0
chr14_27671_mature	aggaattgtaggaaggt	chr14_27671	aggaattgtaggaaggttgcactgacctcagtgacactagtcttaaaagagaagcatggcaacttttattgaatatttact	chr14	79511408	79511489	-	2	1	1	2	4	0	1	2	0
chr9_18047_mature	aggaatttggaggatgg	chr9_18047	aatgctgttgatttatttatggtagcttaaggccaaaaaggaatttggaggatggg	chr9	84705124	84705180	+	2	0	1	0	0	0	1	0	0
chr9_18048_mature	aggaatttggaggatgg	chr9_18048	aggaatttggaggatgggagagattggcacacacagtcatggcaaagtaccaacggtgccctttccccacctgttccttt	chr9	84705162	84705242	+	0	0	0	0	2	0	0	1	1
chr5_10810_mature	aggacaaggaacagtgtgttt	chr5_10810	aacacactgttccttgtcttcatgataccagcttcatgaggacaaggaacagtgtgtttg	chr5	49687230	49687290	-	3	0	0	0	0	0	0	0	0
chr11_21955_mature	aggacaaggaggggaag	chr11_21955	cccctgactccaagtgcacccaggacaaggaggggaagg	chr11	90472761	90472800	+	2	1	1	0	3	1	4	4	1
chr10_19574_mature	aggacagacctgagaagaag	chr10_19574	aggacagacctgagaagaagccacactgaagttctttcagttggctttcatccagctctcatccacg	chr10	49559179	49559246	+	1	0	1	0	2	0	1	2	0
chr3_6754_mature	aggacaggaagatgaat	chr3_6754	tacctctgattgtttctactacattaagactggctggaaaatgtgaacagtcactctaccttaggacaggaagatgaatg	chr3	95588681	95588761	-	0	3	0	0	0	0	0	0	0
chr2_3078_mature	aggacaggagttgcagc	chr2_3078	aggacaggagttgcagcggatgcggccaacccctgtgtgtc	chr2	112531186	112531227	+	1	1	0	0	1	1	1	0	0
chr16_30188_mature	aggaccatagggcagtgc	chr16_30188	tgcgctctgtagtatctcggggtctgctgcagtgggtggggaggggagagaggaccatagggcagtgct	chr16	26739185	26739254	-	0	0	1	1	2	2	0	1	0
chrx_48949_mature	aggaccgggaaggacgc	chrx_48949	aggaccgggaaggacgcagcgctgggctcagctagagcagcagctggatttgctgttttccttttttttttttt	chrx	86981714	86981788	-	0	0	1	2	2	3	0	3	0
chr3_6899_mature	aggacggggacgcaggg	chr3_6899	aggacggggacgcagggacgcggtttgagctcaggctcccctcgacccgcgtcccgccgtctttg	chr3	107996299	107996364	-	2	2	1	1	2	1	1	1	3
chr5_9716_mature	aggacggggacgcaggg	chr5_9716	aggacggggacgcagggacgcggtttgagctcaggctcccctcgacccgcgtcccgccgta	chr5	64561810	64561871	+	0	0	1	0	1	0	1	2	2
chr4_8717_mature	aggactacaaacaggcacagt	chr4_8717	aggactacaaacaggcacagttaaaggtagcatgtgaagtgacctttccagctttgcctggtgtacatctgg	chr4	97449409	97449481	-	0	0	0	0	0	2	1	0	1
chr15_29147_mature	aggactactgcagggcgtgtt	chr15_29147	aggactactgcagggcgtgttgcacagagatggaaacacagtgtctcagaacccctg	chr15	76069973	76070030	-	1	0	0	0	0	0	0	0	0
chr15_29148_mature	aggactactgcagggcgtgtt	chr15_29148	acaaggccacgagcaaatatcctccagaacaatgcaaacaaaccagaggactactgcagggcgtgttg	chr15	76070008	76070076	-	0	1	0	0	1	0	1	1	0
chr19_34958_mature	aggactcaggagtgacc	chr19_34958	aggactcaggagtgacccctggtggcagcagaccagtggcccctggtcagctgtgagtcctct	chr19	54329568	54329631	+	1	0	1	1	0	0	2	0	1
chr23_40242_mature	aggactgagacgctggt	chr23_40242	aggactgagacgctggtggagcagaactcaggctgcggccgaacagagctgggcctgt	chr23	8135431	8135489	+	81	6	10	10	70	27	7	5	24
chr5_11346_mature	aggactgagctgggaag	chr5_11346	ctcctaggctaggggctggtgggcacaggactgagctgggaagc	chr5	113737606	113737650	-	2	1	3	2	3	1	2	2	3
chr4_7944_mature	aggactgtggtcagacgtgt	chr4_7944	aggactgtggtcagacgtgtgggtcttcgtgaccactggggaaaggcttggggaccacagacactgaccagctgga	chr4	115662668	115662744	+	1	1	2	0	0	1	1	0	0
chr14_27147_mature	aggactgtgtgcatgtgt	chr14_27147	aggactgtgtgcatgtgtgaccatgaactctggcctcctggccatacgcaatgctttggctaccataaacagacactcccta	chr14	3973650	3973732	-	1	0	0	1	1	0	0	2	0
chr14_27148_mature	aggactgtgtgcatgtgt	chr14_27148	cactgcatacgcctactgctcacacccaggactgtgtgcatgtgtg	chr14	3973713	3973759	-	1	0	0	0	0	0	0	2	0
chr12_24618_mature	aggagaaaatgtaggca	chr12_24618	gtcagatgaagcttcgcaaaggaggagaaaatgtaggcag	chr12	72604190	72604230	-	0	0	0	0	0	2	3	1	0
chr13_26249_mature	aggagaagcagtagagc	chr13_26249	aggagaagcagtagagcagcaggaagaagaggactgactgaccaggacagctgtcctca	chr13	70816237	70816296	-	2	0	1	1	4	3	2	0	1
chr5_10173_mature	aggagaatggaggacct	chr5_10173	tttccttttctcttgtcatgtcctgtcacccaggagaatggaggacctg	chr5	114675949	114675998	+	1	0	0	0	2	0	0	0	1
chr2_3416_mature	aggagacctaagggctgtgtt	chr2_3416	aggagacctaagggctgtgttatttcctgcgcacagcacagcgccctggcgtctctgtgc	chr2	139080910	139080970	+	1	0	0	0	3	0	2	2	2
chr7_15183_mature	aggagagctgacacctga	chr7_15183	aggagagctgacacctgaaggcaggttcttcatctctgcctca	chr7	50813453	50813496	-	0	0	0	1	0	0	0	0	1
chr7_15184_mature	aggagagctgacacctga	chr7_15184	tgggggcatttcctgcttgttcagaaatgagcatgtgactaggagagctgacacctgaa	chr7	50813477	50813536	-	0	0	0	0	0	0	2	0	0
chr6_12374_mature	aggagagctgttcactgtttcg	chr6_12374	aggagagctgttcactgtttcggtcactgcaagctgtcacttaacaactgagtgttgccgagcagtgactgctcagccgct	chr6	118368083	118368164	+	0	2	2	2	2	0	0	0	0
chr18_33200_mature	aggagaggcactgtcagagc	chr18_33200	aggagaggcactgtcagagctgagggcacacctctcacagggcgctctcttccagg	chr18	62895777	62895833	+	2	1	0	1	1	1	2	3	1
chr21_38786_mature	aggagagggccctgagg	chr21_38786	ctctggagctgcaggagccgtggtctgggagtcagaccaggagagggccctgaggt	chr21	69078100	69078156	-	8	1	3	2	4	2	5	2	2
chr19_34937_mature	aggagataagctggggaccgt	chr19_34937	cggccccaggccgcttgatgaaaggagataagctggggaccgtt	chr19	52445281	52445325	+	3	1	1	0	0	1	0	0	0
chr13_25316_mature	aggagatgaggcaactgag	chr13_25316	aggagatgaggcaactgaggcccagggaggtgaagtagcttgcctacgtgactgtg	chr13	62269066	62269122	+	0	0	1	2	1	1	0	2	0
chr22_39557_mature	aggagcaggaatgaatagct	chr22_39557	aggagcaggaatgaatagcttcatgaatgaatctattcattcctgctctca	chr22	1665481	1665532	-	3	0	0	0	1	0	0	0	0
chr22_39558_mature	aggagcaggaatgaatagct	chr22_39558	aatatttactcagttcctagtcatacatgccagatactgccgtggtccttggaggagcaggaatgaatagctt	chr22	1665511	1665584	-	1	0	0	0	0	0	0	0	0
chr28_45810_mature	aggagcgaaggtaggctg	chr28_45810	aggagcgaaggtaggctgtcaccgagacgctcgctggtttttgctctgtgcattctacctctatcgccctca	chr28	27890864	27890936	+	4	12	1	3	2	9	2	2	3
chr14_27652_mature	aggagcggaacaggagc	chr14_27652	gtcttagtttcatccatgttgttgcaaatggcaaggagcggaacaggagcg	chr14	75569729	75569780	-	2	1	0	1	1	1	0	0	2
chr29_46780_mature	aggagcggaacaggagc	chr29_46780	aggagcggaacaggagcgcgcatgcatagatggggcaaagccatgtctctgtcc	chr29	44606442	44606496	+	2	1	1	0	2	1	2	1	2
chr3_5457_star	aggagctgggacactgttca	chr3_5457	aggagctgggacactgttcatttctttgtccttgtcttcccagtatctag	chr3	88617188	88617238	+	0	0	0	0	0	1	1	0	0
chr5_11097_mature	aggaggaatgtggaagg	chr5_11097	aggaggaatgtggaaggcagcagactaggacccagatatttgtatactttcctcccac	chr5	82742734	82742792	-	2	3	5	4	9	3	10	7	14
chr10_20024_mature	aggaggactggagcaaag	chr10_20024	aggaggactggagcaaagtagtttgaggactaagccagtggtcctcaaacatctccgtgccccaagtccaccttt	chr10	101444049	101444124	+	7	1	3	2	9	2	2	6	2
chrx_48270_mature	aggaggagagagctgcaag	chrx_48270	aggaggagagagctgcaagttttggaattgtgtgtaacttggggctcgtatcccccacc	chrx	75778042	75778101	+	4	2	0	2	2	1	5	3	2
chrx_47723_mature	aggaggagggcacttat	chrx_47723	ggggtggtctccaccctttccccattatacacagctggggcaggaacaggaggagggcacttatt	chrx	5474620	5474685	+	0	0	5	4	3	11	3	2	3
chr5_10035_mature	aggaggagtaggaagag	chr5_10035	atgttctgcttgttctcagctgcctcactcaccctgagggtcctctggggcctcggaggaggagtaggaagagg	chr5	103780638	103780712	+	3	3	4	2	7	7	11	8	6
chr11_21726_star	aggaggctctggagaacctt	chr11_21726	ggggaaggttggggccagcacttttcatattcaggaagactggggttgtgggttgagtcagaaggaggaggctctggagaaccttt	chr11	66561322	66561408	+	2	1	0	1	1	1	1	0	0
chr7_15004_mature	aggaggcttttggagttg	chr7_15004	aattttaactgttgttgtctgcctgcctcggtgacaaggaggcttttggagttgg	chr7	38332723	38332778	-	2	2	0	0	0	1	2	0	3
chr10_19260_mature	aggagggactgtgaagatgagg	chr10_19260	aggagggactgtgaagatgaggaacgtggtggtgatggtggtggcaaagttttagtgtttggcaaagttctattttt	chr10	21202687	21202764	+	4	1	0	0	2	0	1	1	2
chr24_42287_mature	aggagggagcactggctgac	chr24_42287	aggagggagcactggctgactcgtgcttagcgtgaccaaccagagaattgtatagtccggagctttacttcactta	chr24	35193010	35193086	-	1	1	0	4	0	0	0	0	0
chr15_28751_mature	aggagggcagagcatgg	chr15_28751	cagcaggctctcactgtataggagggcagagcatgga	chr15	35431401	35431438	-	0	0	0	0	2	1	1	2	0
chr9_18252_mature	aggaggggaagggggga	chr9_18252	aggaggggaaggggggaaggctgccagcagacactccgtcctgccgtcctga	chr9	105938664	105938716	+	62	45	34	89	13	28	45	14	14
chr10_20309_mature	aggaggtaaggatgggc	chr10_20309	aggaggtaaggatgggcacagtttagactctagagccaaaacttttcccttgacattattcccgccacccccccc	chr10	22069780	22069855	-	0	1	0	0	3	1	0	0	0
chrx_48104_star	aggaggtaattcagtctttgtaggca	chrx_48104	gtttgcaaggagtacaagaatctgagaaagtcttagaggaggtaattcagtctttgtaggcat	chrx	53987583	53987646	+	0	0	0	0	0	1	0	0	0
chr6_12399_star	aggaggtgagggactctgg	chr6_12399	aggaggtgagggactctgggctccgtggggtcaggcggtgcctggggagccagctgctggcctgctca	chr6	119633311	119633379	+	0	0	0	0	0	0	0	0	0
chr7_15208_star	aggaggtgggctggggctggtta	chr7_15208	aggaggtgggctggggctggttaaagagacagccccttccccctgcaca	chr7	52225274	52225323	-	2	0	0	0	1	0	2	0	0
chr5_9654_star	aggaggtgggggcagctggtggg	chr5_9654	tgaccacggtcctggccccaggtgtgagagcctggtggacatttattcccagctgcagcaggaggtgggggcagctggtgggg	chr5	60557385	60557468	+	1	0	0	0	2	3	1	1	0
chr19_34138_mature	aggaggtgtgtgtgagt	chr19_34138	aggaggtgtgtgtgagtgtacaactttgatacattttgccaagttgctttctggatctgttgtgctaattaaacacttatcagctgt	chr19	12737001	12737088	+	0	0	0	0	2	0	1	1	2
chr28_46309_mature	aggagtcagctgagcact	chr28_46309	aggagtcagctgagcactacctcttttacactgtgcgtgtgcagcgtgcgcttctga	chr28	30223211	30223268	-	0	0	0	0	1	0	1	1	0
chr29_47228_star	aggagtctcccatcaggctcct	chr29_47228	aggagtctcccatcaggctcctgtctgtgccctgaggatggcagccagatgggcggctcgtcc	chr29	26323085	26323148	-	0	0	0	0	1	0	1	0	0
chr1_353_mature	aggagtgaatcaggcac	chr1_353	accctgatttaagctccagggaattcctgggccacagctaccagagtaaggggaaatcacaggagtgaatcaggcact	chr1	61112706	61112784	+	27	3	14	7	25	12	0	1	0
chr8_16931_mature	aggagtggttgggaagg	chr8_16931	aggagtggttgggaagggagtcaatatgtttcttccgcaaatagctttgag	chr8	47020065	47020116	-	0	0	0	0	1	2	0	2	0
chr4_7338_mature	aggagttaggggaaagt	chr4_7338	aggagttaggggaaagtaggaaatcatggccgtatgaacatatctcattctactactgc	chr4	41405396	41405455	+	0	0	1	0	5	1	0	1	1
chrx_48078_mature	aggataagaacaagcat	chrx_48078	aggataagaacaagcattgaggagcctagggaagctgtttgaccacctat	chrx	50693514	50693564	+	6	3	0	0	8	1	3	3	0
chr14_26658_mature	aggatattgtaatcaactctg	chr14_26658	aggatattgtaatcaactctgttcgtgtcattcttctaagtagaaacatccttccacttaaacaagttgctaataggattaatcctaa	chr14	24207031	24207119	+	2	0	0	0	0	0	0	2	0
chr10_19935_mature	aggatcaaggaacaggg	chr10_19935	tctgggtcgggccttccgggcgaggaggatcaaggaacagggg	chr10	87374992	87375035	+	0	0	1	1	0	1	2	1	0
chr9_17781_mature	aggatcagactgaagaggctt	chr9_17781	agcagcagacttcaatttaatctgaggccagcaccaagtgttctgcaggatcagactgaagaggcttc	chr9	41116460	41116528	+	3	0	0	0	3	0	1	0	1
chr7_13254_mature	aggatggcaggaagaaggaatt	chr7_13254	aggatggcaggaagaaggaattaggaagagacacaaggaaatttgggaaggatgatagactgttgattattgtaatgcttt	chr7	1294946	1295027	+	3	1	0	0	3	3	0	2	1
chr3_5759_mature	aggatgttgaaggctag	chr3_5759	tttgaaaatggacatcttgaaggagggtggaggatgttgaaggctagt	chr3	119297859	119297907	+	0	1	0	0	1	0	1	0	2
chr28_45620_mature	aggattgactgagagcgtcg	chr28_45620	aggattgactgagagcgtcggcttgataatggattctgaattaatgcatagtatagtcggaagctatcttaaacctcc	chr28	8029094	8029172	+	2	0	1	0	1	1	2	1	3
chr8_16004_mature	aggattgatagaggctctc	chr8_16004	aggattgatagaggctctcctgggatgctggcagtcatgattctga	chr8	49023604	49023650	+	0	0	0	0	0	0	0	0	2
chr6_12574_mature	aggattgttatggctattttgtg	chr6_12574	attgactgctgtacttgtcgtggtaagttttgaaattgggtgtgtaaatctctgttttccttttataggattgttatggctattttgtgt	chr6	21357362	21357452	-	0	0	0	1	2	0	4	0	1
chr2_3213_mature	aggatttgatttatggca	chr2_3213	gtccagtgattgcccagcctcccactgctgggaagtggcaggaaagggaggttgtgaggatttgatttatggcac	chr2	125890813	125890888	+	0	0	1	0	0	1	0	0	0
chr2_3214_mature	aggatttgatttatggca	chr2_3214	aggatttgatttatggcactctagacagtgtgagacagggtacacacttctgtacagggtgcagtgaacagtaaagat	chr2	125890869	125890947	+	0	0	1	0	0	0	0	0	0
chr4_7507_mature	aggattttagagatggctt	chr4_7507	tgtcatctttggagctgaacttgtgatcttctatattattgtgaagaagattccatttcagaggattttagagatggctta	chr4	61901780	61901861	+	4	1	1	0	5	2	1	0	1
chr10_20198_mature	aggcaaaaggaggactgt	chr10_20198	gagtgttctgcgctttaagaaaaattatccataacttggaaataggcaaaaggaggactgtg	chr10	11785695	11785757	-	1	0	0	1	2	0	1	0	0
chr6_11693_mature	aggcaaagcagggactcc	chr6_11693	gagacctgccacaccaagctaggcaaagcagggactccg	chr6	21064719	21064758	+	1	1	1	0	0	0	0	0	0
chr21_37466_mature	aggcaactgctgggacg	chr21_37466	aggcaactgctgggacgggacgggtggtcccagcacccctg	chr21	18946510	18946551	+	10	1	0	1	1	1	2	3	1
chr11_23239_mature	aggcaagaatactggagt	chr11_23239	ttcctaagttgtgtctggctcttctgtgaccccatggactgtagcctgccagtctcctctgtccacgggatttcccaggcaagaatactggagtg	chr11	95919199	95919294	-	36	23	12	39	44	21	16	26	36
chr24_41896_mature	aggcaagaatactggagt	chr24_41896	ccaagttgtgtctggctcttctgtgaccctatggactgtagcctgccaggctcctctgcccatggaatttcccaggcaagaatactggagtg	chr24	38998121	38998213	+	29	18	15	29	39	20	13	21	30
chr11_22653_mature	aggcaagatgctggcaata	chr11_22653	aggcaagatgctggcaataaagatttgcaaaggctccacgccttttaaagattcaagctagacactgaaaatgtca	chr11	33968320	33968396	-	7	4	8	0	8	1	3	0	1
chr4_8687_mature	aggcaattgctgttggacg	chr4_8687	aggcaattgctgttggacgtctggacgccaaaggagagacggtttctgttctccagagtaaggtccgagtctttatcgtgtatgtatgt	chr4	95563904	95563993	-	2	0	3	1	3	6	2	4	5
chr25_43323_mature	aggcacgaggcgagggg	chr25_43323	aggcacgaggcgagggggcgcgcgcgcgcgcgggggtgggtgggtgtccgccgggcccaggcgccggc	chr25	2494787	2494855	-	11	1	1	0	7	5	7	2	6
chr4_7786_mature	aggcactgtatggaaaag	chr4_7786	aggcactgtatggaaaaggcatcaggtcaagtaaggcctcaccctctttatcctcagccttc	chr4	96483986	96484048	+	0	1	0	1	0	0	3	4	0
chr2_3970_mature	aggcagaaagaatctctc	chr2_3970	tgtggttacctggatacctcttagaaaacagcctgaattgtggggctgaagaaggcagaaagaatctctcc	chr2	75574701	75574772	-	3	2	4	6	8	6	1	1	0
chr15_28045_star	aggcagacttctttaaacttt	chr15_28045	aggcagacttctttaaactttgtgtttttatgtttgcaattttccataatataaagtttaaagaagtctgccttg	chr15	37714894	37714969	+	2	0	0	0	0	0	1	2	1
chr15_28770_star	aggcagacttctttaaacttt	chr15_28770	aggcagacttctttaaactttatattatggaaaattgcaaacataaaaacacaaagtttaaagaagtctgccttg	chr15	37714892	37714967	-	0	1	0	0	0	0	1	6	0
chr18_33867_star	aggcagaggtccagt	chr18_33867	aggcagaggtccagtctcagaacttctggaactgc	chr18	55860398	55860433	-	0	0	0	2	1	2	1	0	1
chr6_12419_star	aggcagcaccttcttgta	chr6_12419	aggcagcaccttcttgtatagcttatttgctgattctccttattctccttgcttttgattgtctgtcttt	chr6	120029114	120029184	+	1	0	0	0	0	0	1	0	0
chr13_25056_mature	aggcagctcgatccctgg	chr13_25056	aggcagctcgatccctggggctgggaggcctcttccctccgcgggactcgggccccgacccg	chr13	36914450	36914512	+	0	1	0	0	1	1	1	4	1
chr11_21346_mature	aggcaggaacgtggacg	chr11_21346	aggcaggaacgtggacgtcgggtctctcgtttgcaccgcgaagacacctctactgcaaagatggtcaacgtacctaaaacccgc	chr11	15285468	15285552	+	31	5	14	11	47	11	23	38	10
chr7_13577_star	aggcaggcgggaggcggg	chr7_13577	aggcaggcgggaggcgggtgtgagaccctgggccggcctgcggacgtgctcactcaccctctgcccgctctctgtctta	chr7	16613707	16613786	+	3	0	1	1	1	0	0	0	5
chr21_38293_mature	aggcagggtctgaaggt	chr21_38293	aggcagggtctgaaggtggttagtcagaaattatagatactaagctacagtccagccaga	chr21	25629801	25629861	-	1	0	0	0	0	0	0	0	1
chr26_44505_mature	aggcagggtctgaaggt	chr26_44505	aggcagggtctgaaggtgatttgggcctgacagctcagtctcc	chr26	13107599	13107642	-	1	1	0	0	2	0	0	1	0
chr19_35195_mature	aggcaggttatctgggct	chr19_35195	aggcaggttatctgggctgccatctttgcctgtctgctgagtgagggccctgggcctgtgcagctgg	chr19	8516264	8516331	-	0	2	0	0	3	1	3	2	0
chr23_40471_mature	aggcagtgacactgagc	chr23_40471	cgaagcttcactgaacttttaactcaaacagggcatcaagcacaaaggcagtgacactgagcg	chr23	25252800	25252863	+	0	1	0	0	0	1	0	0	0
chr4_7418_mature	aggcagtgacactgagc	chr4_7418	aggcagtgacactgagcgggcgcagggggctgagtcggagactgtacctga	chr4	47791918	47791969	+	5	0	1	0	5	6	10	7	5
chr10_20730_mature	aggcagtgagtgtggag	chr10_20730	tccatacatccatcactcccagcgtccacacagttaaaccatcaacagcaggcggatccagcaggcagtgagtgtggagg	chr10	64319156	64319236	-	3	0	3	0	10	2	1	6	1
chr1_1197_mature	aggcagtgctgtagggg	chr1_1197	aggcagtgctgtaggggaaaggtaatttgcaaatactcagtttaaatgttgtagttgctttcctttttttaaatgagaattgtctta	chr1	24368263	24368350	-	1	1	0	0	1	0	0	0	0
chr8_16378_mature	aggcagtgtgtggagctga	chr8_16378	aggcagtgtgtggagctgagcttcaggctaattgtttccatttgctgtttat	chr8	93500584	93500636	+	0	0	2	0	0	1	0	0	1
chr22_39843_mature	aggccaaaaagttaacttggg	chr22_39843	aggccaaaaagttaacttgggtttttccgtaatgcacaagcaaacttttttgccaac	chr22	40528494	40528551	-	0	2	0	1	2	4	1	2	0
chrx_48798_mature	aggccaaatctcttcttt	chrx_48798	gagttgagctggtttctagctttataaggataccaccttcacataagctctaggccaaatctcttctttc	chrx	65014309	65014379	-	0	0	0	0	4	2	0	1	1
chr15_29215_mature	aggccacggaactagttgga	chr15_29215	aggccacggaactagttggaagggaaaagagttttaaggcttca	chr15	83076286	83076330	-	3	0	0	1	0	1	0	0	0
chr25_43272_mature	aggccaggccccagtgt	chr25_43272	gtgtggggtctcggcagctgaggccaggccccagtgtg	chr25	1614153	1614191	-	0	1	0	0	0	0	1	2	0
chr7_14547_mature	aggccaggggaaggaagcccag	chr7_14547	aggccaggggaaggaagcccagactcgctgagctgccggcccctggccacg	chr7	5011553	5011604	-	0	0	1	0	0	1	0	1	1
chr7_13615_star	aggccatcgctgagcgca	chr7_13615	aggccatcgctgagcgcatcaagccagtgctgatgatgaacaagatggaccggg	chr7	18654039	18654093	+	0	0	3	0	0	1	0	0	1
chr16_30713_star	aggcccacgtatctcaaagccaa	chr16_30713	aggctttgtgacgttggcatctgattccttcaggcccacgtatctcaaagccaac	chr16	77557356	77557411	-	2	0	0	0	0	1	0	1	0
chr28_46175_star	aggcccaggcactctc	chr28_46175	agagtgagcctgagaaaccctaggcccctgtctttgacgccaataaaagcagaaccaaggcccaggcactctcc	chr28	18827917	18827991	-	0	0	1	1	0	0	0	0	0
chr18_32649_mature	aggccccacccttctca	chr18_32649	ttcattggtgatggtcctaaattaagcacatttactcaggccccacccttctcat	chr18	36037380	36037435	+	1	0	0	1	0	0	0	2	1
chr15_28389_star	aggcccccttcctggccagac	chr15_28389	aggcccccttcctggccagacacaccagagcctggacaagaaggaggcccca	chr15	74198760	74198812	+	0	1	2	3	0	1	1	0	0
chr19_36216_mature	aggccctgggacaagagg	chr19_36216	ggcttgtctgcaaaaccctgtgatcacagaggccctgggacaagagga	chr19	57647805	57647853	-	1	0	0	0	1	1	1	2	0
chr19_36218_star	aggccggccgcacc	chr19_36218	aggccggccgcaccagcagggccgagctgggaagactggtgggcgcgaagcggggctgc	chr19	57800243	57800302	-	0	1	1	0	1	0	1	1	0
chr17_31314_mature	aggccggctgagatgga	chr17_31314	aggccggctgagatggacacaagccccgggctgggagtggagctggccatccagctcaggcctgt	chr17	67370370	67370435	+	2	0	0	0	0	0	0	0	0
chr4_7758_star	aggcctaactggcgactgccgg	chr4_7758	cggcagtgaccaaggctttgccgtcgagaggcctaactggcgactgccggc	chr4	93715051	93715102	+	0	1	0	1	1	0	1	4	1
chr5_9669_mature	aggcctagggacgtcct	chr5_9669	gcgatcctgctgccggggcctacaaagtgaggaaataccaaagaatgggggtctggaggcctagggacgtcctg	chr5	61238362	61238436	+	2	0	0	1	0	0	1	2	1
chr28_45994_mature	aggcctctgcaaccaggtgcg	chr28_45994	aggcctctgcaaccaggtgcgcatgcgcagtctcagcacggcctggctgcaggggctccg	chr28	45107664	45107724	+	11	8	17	3	6	5	11	15	3
chr29_47161_mature	aggcctgtaataaaaatata	chr29_47161	aggcctgtaataaaaatatattggtgtgatcagcaatatatttttattacaggcctaa	chr29	15438641	15438699	-	1	1	1	0	0	1	1	0	0
chr29_46558_star	aggcctgtaataaaaatatatt	chr29_46558	aggcctgtaataaaaatatattgctgatcacaccaatatatttttattacaggcctaa	chr29	15438643	15438701	+	1	0	0	0	2	0	0	0	0
chr13_25632_mature	aggcgacaagggctgcgt	chr13_25632	cccgtagcagcccccgccggtgacctcgccgcagaagattacttccggggcagagtccgccgctaggcgacaagggctgcgtt	chr13	10689001	10689084	-	1	0	0	0	0	0	1	1	1
chr21_37567_star	aggcgctgtgtgtgtgtggcgt	chr21_37567	aggcgctgtgtgtgtgtggcgtgtgtgaaggagaaaatgaatcacttcgactttgggcaaggactggaggtgtcgtg	chr21	26910275	26910352	+	2	1	1	1	3	0	2	2	1
chr20_36687_mature	aggcggacggaggaagg	chr20_36687	tttccaatgtctactttcagccccggctccttaggggacacaggggaaggcggacggaggaagga	chr20	43811932	43811997	+	0	1	0	2	2	1	1	1	1
chr17_32195_mature	aggcggaggacccgggctg	chr17_32195	aggcggaggacccgggctgcagagtctccgcgcggttctcggttccctacctcctcg	chr17	75632751	75632808	-	4	0	1	0	2	1	1	0	1
chr21_37745_mature	aggcggaggatggaatt	chr21_37745	cttcctgacctctggctcggtccgcagctgggcggggaggcggaggatggaattg	chr21	46140890	46140945	+	12	3	3	2	15	6	3	3	6
chr16_30424_mature	aggcggccggggcggcgg	chr16_30424	cctcccccaagcttcaccttttatggtaaggcggccggggcggcggg	chr16	49028370	49028417	-	8	1	4	5	10	4	11	3	7
chr15_27728_mature	aggcgggagccgagggct	chr15_27728	aggcgggagccgagggctggagtctcggttgacatagtaactccagcgcggtctcccgggctctcggctctcaggctccgc	chr15	5857574	5857655	+	4	1	7	0	1	2	1	1	0
chr23_40803_mature	aggcggtggcctactgactc	chr23_40803	gaagtcagtaagcaccgcggacctgagtgaccacaccagttttagcagcagaaggcggtggcctactgactct	chr23	42777471	42777544	+	2	0	2	3	5	0	0	2	1
chr11_21204_star	aggcggtgtcttgtccccgcag	chr11_21204	tgcgggcgcaggacgcggctgggccaggagcgaggcgaggcggtgtcttgtccccgcagc	chr11	4048420	4048480	+	0	0	1	0	0	0	0	0	0
chr6_13103_mature	aggcgtgggatgtggtggg	chr6_13103	aggcgtgggatgtggtgggtgggagaggggttaaggagggaggggatatatgtacacctatggctgatccacgctgtt	chr6	106021153	106021231	-	0	0	0	0	2	0	0	1	0
chr6_13104_mature	aggcgtgggatgtggtggg	chr6_13104	ttgctaaaaaaccagtgggtctgtgacaacctagaggcgtgggatgtggtgggt	chr6	106021211	106021265	-	0	0	0	1	1	1	1	2	0
chr13_25105_mature	aggctaagaactgatggg	chr13_25105	tcgttggtgaagcctgaagtgaggctaagaactgatgggg	chr13	41597628	41597668	+	0	0	0	0	0	0	0	1	0
chr13_25106_mature	aggctaagaactgatggg	chr13_25106	aggctaagaactgatggggtaaagtgtcagtgttggtttcc	chr13	41597649	41597690	+	0	0	0	0	0	0	0	1	1
chr10_19246_mature	aggctaggagctgtagcggt	chr10_19246	aggctaggagctgtagcggtcacatgtctagctattgacgttgaccgctgcatgaaactagccaga	chr10	20983138	20983204	+	2	1	1	0	0	3	1	2	1
chr7_15244_mature	aggctcaacttagagactccct	chr7_15244	gggttcttttgacatgacccttgaactctttcatagattatttgataataagatgttccaggctcaacttagagactcccta	chr7	56527895	56527977	-	2	0	0	0	0	0	0	0	2
chr14_26611_mature	aggctcagggactgaaaa	chr14_26611	cttcatgtctggcctgttctccctgcagaatctcttttacccatacatgaagaaattttgagtaaaattaggctcagggactgaaaag	chr14	18213607	18213695	+	17	4	11	5	12	1	22	11	24
chr2_4009_mature	aggctcattcatttccct	chr2_4009	aggctcattcatttccctggtgatttagaatgtatgtacactca	chr2	83811774	83811818	-	0	0	0	0	0	3	2	1	0
chr14_26721_star	aggctccccagcgtctcacacaa	chr14_26721	aggctccccagcgtctcacacaaaccccacatccccaaaagacctggggacttga	chr14	30566839	30566894	+	0	0	1	0	1	1	1	0	0
chr6_12547_mature	aggctccgggctgggga	chr6_12547	aggctccgggctggggaggggagcttcgcgccgggagctgca	chr6	16207282	16207324	-	50	7	15	10	68	48	13	8	50
chr6_12548_mature	aggctccgggctgggga	chr6_12548	acaggccggcggggctgcacgaggcaaggaggctccgggctggggag	chr6	16207306	16207353	-	52	10	16	5	75	42	17	2	55
chr25_43342_star	aggctccgtgggccc	chr25_43342	aggctccgtgggcccctgcgaacccacctcctggaacctga	chr25	3045394	3045435	-	0	1	0	0	0	0	0	0	0
chr19_36195_star	aggctcggtcctcaccctc	chr19_36195	ggggccgggagcgggcggggtgaggtaagaggctccctcctgccccaagggtggcccttctccaggctcggtcctcaccctct	chr19	56845358	56845441	-	0	0	0	1	0	0	1	0	0
chr22_39802_mature	aggctctgaggatggaat	chr22_39802	ttccaggcagagaaaatgccaagggcaaaggctctgaggatggaatg	chr22	32877939	32877986	-	0	1	0	0	0	0	0	5	1
chr11_23121_mature	aggctgaggacgaggctg	chr11_23121	aggctgaggacgaggctgcacctggcctgcaggggctctgctttcctctccagg	chr11	84580951	84581005	-	35	7	4	4	6	11	8	37	17
chr14_26442_mature	aggctgatgttttcccagcaggta	chr14_26442	aggctgatgttttcccagcaggtaggggccatgggtgtgcctttcccatcatccttggcatttctttccatctgaagatgccgccttc	chr14	1079013	1079101	+	1	0	0	0	1	3	1	2	3
chrx_47748_star	aggctgcaatggagtccaggt	chrx_47748	cctgacattgttgacatcacaaagcgccacttatgaaccttcatgggggaggggaggctgcaatggagtccaggtg	chrx	9417376	9417452	+	0	1	0	0	0	0	1	0	0
chr22_39206_mature	aggctgcagaggtgaggt	chr22_39206	aggctgcagaggtgaggtaaagcaacaatgcccagagcaacaacgctcagagcattcgcctaggtagtctta	chr22	41234314	41234386	+	0	0	0	0	2	0	1	0	0
chrx_48060_mature	aggctgcagaggtgaggt	chrx_48060	aggctgcagaggtgaggtggggactggagatttaattctctctctctctcggtgattg	chrx	49043403	49043461	+	2	0	0	0	3	0	1	0	0
chr2_2307_mature	aggctgcagatggaggg	chr2_2307	cctccaaagtcaggacatcagaggtttgtttcctggaggaattgagccagaggctgcagatggaggga	chr2	4086445	4086513	+	1	0	0	0	0	1	1	1	2
chr22_39621_mature	aggctgcagatggaggg	chr22_39621	aggctgcagatggagggaaaacatttgattgcctctatctcacaaaag	chr22	8897733	8897781	-	0	1	0	0	1	1	1	0	0
chr25_43785_mature	aggctgcagatggaggg	chr25_43785	aggctgcagatggagggacgtccagaatggttccctgaagggcagccctg	chr25	40149991	40150041	-	1	0	0	0	1	0	0	2	1
chr7_14846_mature	aggctgcagatggaggg	chr7_14846	tgcttgttcaggctggatagtgccaggctgcagatggaggga	chr7	19629989	19630031	-	0	0	0	1	0	2	2	2	0
chr2_3825_star	aggctgcctgtcttgcactc	chr2_3825	aaactccggcgtggcagtctcgagatagatgaggctgcctgtcttgcactcc	chr2	45283193	45283245	-	0	0	0	0	0	0	0	0	0
chr10_20802_mature	aggctgcgcgggcaagagct	chr10_20802	cttgctgtagtagcggtggtcgctcaggagccgagttgcaggctgcgcgggcaagagctg	chr10	73133262	73133322	-	1	2	0	0	1	0	2	5	2
chr6_12626_mature	aggctgctctgaaaacgg	chr6_12626	ctcccagcggccgcctccttgctctgtgcccagcgggcccataggctgctctgaaaacggg	chr6	27993585	27993646	-	0	0	0	0	0	1	2	0	0
chr9_18957_mature	aggctggagactggacgg	chr9_18957	aggctggagactggacggccggctggccgacggtcccaagggccagccccaccccgctcctcctcctcctct	chr9	100194098	100194170	-	0	1	2	0	1	1	1	1	1
chr7_13259_mature	aggctgggagaatcaaggc	chr7_13259	ccaaaggaaaggtccagcttgactgcagaaggctgggagaatcaaggca	chr7	1445805	1445854	+	0	1	0	0	0	1	3	1	0
chr5_10221_mature	aggctgggagggaagggttg	chr5_10221	tattctctttcctggttctgggagccccaggaggctgggagggaagggttgc	chr5	116316049	116316101	+	2	3	1	1	3	0	1	0	2
chr10_19219_mature	aggctggtaggggtggt	chr10_19219	ccggccagtacagagctgcttggaggctggtaggggtggtg	chr14	37704441	37704482	-	0	0	0	0	0	0	0	1	0
chr3_5353_mature	aggctggtaggggtggt	chr3_5353	gtaattctacgtctcttttttatgactaagatgcatataaaaccgattggaggctggtaggggtggtg	chr3	70171676	70171744	-	0	0	0	0	0	0	0	0	1
chr3_5354_mature	aggctggtaggggtggt	chr3_5354	aggctggtaggggtggtgaggcctgaagcagcttctggaatttctgagcagccctg	chr3	70084332	70084388	+	0	0	0	0	0	0	1	1	0
chr3_6563_mature	aggctggtaggggtggt	chr3_6563	aggctggtaggggtggtgaggcctgaagcagcttctggaatttctgagcagccctg	chr3	70171638	70171694	-	0	0	0	0	0	0	0	0	0
chr3_6564_mature	aggctggtaggggtggt	chr3_6564	gtaattctacgtctcttttttatgactaagatgcatataaaaccgattggaggctggtaggggtggtg	chr3	70084282	70084350	+	0	0	1	0	0	0	0	0	0
chr17_31105_mature	aggctgtgggaggtggt	chr17_31105	ccggtctccctgctccccctaccacgttctgttagcagaaggaaggtgcaggtcttagcaggctgtgggaggtggtg	chr17	55831198	55831275	+	4	3	2	1	4	1	7	11	0
chr17_31880_mature	aggctgtgggaggtggt	chr17_31880	ccggtctccctgctccccctaccacgttctgttagcagaaggaaggtgcaggtcttagcaggctgtgggaggtggtg	chr17	55527492	55527569	-	7	4	1	3	5	2	6	15	3
chr16_30012_mature	aggcttaagctggctggacgt	chr16_30012	aatcctgcagcaaacaaagtgcctccagtctgtacctcgtggagcaagagaaaacagacctcaggcttaagctggctggacgtt	chr16	2362093	2362177	-	8	1	0	2	0	0	0	1	1
chr23_41571_mature	aggcttctggcattgcaggtg	chr23_41571	aggcttctggcattgcaggtgttcctctgtcgtaagaggagctgcaatgtgaagccaga	chr23	44732790	44732849	-	1	0	0	1	0	0	2	0	0
chr20_36307_mature	aggcttgaagagggagt	chr20_36307	ctcgctctttagtggctggggggctgggcagaggcttgaagagggagtg	chr20	970147	970196	+	0	0	0	0	0	0	0	0	1
chr20_36308_mature	aggcttgaagagggagt	chr20_36308	aggcttgaagagggagtgcaggcagaatgcgagaggcgtgaaagacagcagtggagcttccagccttg	chr20	970178	970246	+	0	0	0	0	1	1	0	0	0
chr12_23730_mature	aggcttgagtaggaaat	chr12_23730	aggcttgagtaggaaatgctttcttgtacatgcttat	chr12	29739528	29739565	+	3	1	0	0	0	0	1	0	0
chrx_48900_mature	aggctttgagaagtatgc	chrx_48900	catatttggctgtaatcttgcttcattcaactagatttataatacatgcacttgaaaagcaaggctttgagaagtatgcg	chrx	81972574	81972654	-	1	0	0	0	0	1	2	1	0
chr16_30713_mature	aggctttgtgacgttggcatc	chr16_30713	aggctttgtgacgttggcatctgattccttcaggcccacgtatctcaaagccaac	chr16	77557356	77557411	-	2	2	0	0	0	1	0	1	0
chr10_20127_mature	aggcttttagaatcggc	chr10_20127	aggcttttagaatcggcgcggtcggaccagactggaaagggggcatctctgacgggggtatctggattcatggggtttgt	chr10	4382588	4382668	-	1	1	2	1	1	0	2	1	0
chr11_23340_mature	agggaaatggtgagcgt	chr11_23340	cgtctccagtacctgaagcgccagggaaatggtgagcgtg	chr11	101981667	101981707	-	2	0	1	1	0	0	3	1	3
chr14_26654_star	agggaagcccttggtctc	chr14_26654	aacctcgggccgctcgcattgggagtgtggagtcttagcctctggaccaccagggaagcccttggtctct	chr14	23462931	23463001	+	4	4	0	3	6	5	2	5	3
chr19_35977_mature	agggaaggaggtggagg	chr19_35977	agggaaggaggtggaggggtccaggacaaagagccacaaggccaggcttggcccatccctct	chr19	46859799	46859861	-	1	1	5	4	10	3	4	3	2
chr25_43640_mature	agggaaggaggtggagg	chr25_43640	ctccacgggaccttgaggatgaggagcctgtgaaggaacagaggaggtggagcctgagggaaggaggtggaggg	chr25	34999787	34999861	-	7	1	2	1	5	2	3	2	3
chr29_47620_mature	agggaaggaggtggagg	chr29_47620	cttcagctctgccctgggctggatggggactgagctaggggctgagctagggaaggaggtggaggg	chr29	46739053	46739119	-	1	3	0	0	1	1	1	1	0
chr19_34494_mature	agggaagtgactttaataagc	chr19_34494	agggaagtgactttaataagctctggtatataaatatataaggcttactaaagtcacttcccttg	chr19	32958827	32958892	+	1	0	0	0	0	0	1	3	0
chr11_23104_star	agggacacttccggcgttgccctcg	chr11_23104	agggacacttccggcgttgccctcgcatcgccgggcgtagtacgcctgcgcggacgtcggggttgctggtagagctcttg	chr11	81142737	81142817	-	0	0	0	0	0	1	0	0	0
chr29_47041_star	agggacatcgaccaggcctggg	chr29_47041	agggacatcgaccaggcctgggtgagtagctctcggctgtgtctgctcc	chr29	47903627	47903676	+	0	0	0	0	0	0	0	0	0
chr9_18553_mature	agggaccgtagagggactgt	chr9_18553	agggaccgtagagggactgtacttcccccaaggagctcaatcctctggtccctag	chr9	43477943	43477998	-	0	1	2	0	1	0	3	1	1
chr9_18554_mature	agggaccgtagagggactgt	chr9_18554	cagtcagtacggcccggcaaaaaacaacctctagggaccgtagagggactgta	chr9	43477977	43478030	-	4	2	3	1	2	0	6	3	3
chr26_44789_mature	agggacggctgggaagg	chr26_44789	agggacggctgggaaggctggtctctactccttgagcatggaggggactctggaggtctggcccccaccagccaagccgca	chr26	48788859	48788940	-	1127	167	252	83	840	431	116	87	703
chr19_35836_mature	agggacgtgaacggagtgacca	chr19_35836	tgcacgccgcagcgcccggccccggccgcacccgccggccccatgaggagggacgtgaacggagtgaccaa	chr19	40789894	40789965	-	1	0	2	0	1	0	1	0	0
chr13_25643_mature	agggactctgttgaatggca	chr13_25643	agggactctgttgaatggcagagagaccatggttggttcttgtgtggggtctgtgttactcaattttgcttc	chr13	11476223	11476295	-	0	0	0	0	0	2	0	0	0
chr2_4477_mature	agggactgcagggagggg	chr2_4477	agggactgcagggagggggcgctgcttgggaccctgaactcagaagcccacagcccagccctcaacctcaggaccagg	chr2	131416188	131416266	-	5	0	1	2	2	1	2	1	1
chr10_20251_mature	agggactggagaagcgg	chr10_20251	agggactggagaagcggcagagggtgggagagtcaaagacaggaagggtctccggtggggctgtgtcccagaaaggct	chr10	17527344	17527422	-	9	4	3	0	3	4	5	8	11
chr3_6299_mature	agggactggagaagcgg	chr3_6299	agggactggagaagcggcttagggcctggaccctgccctccatcccgcctgttc	chr3	34604319	34604373	-	1	0	1	1	2	1	3	1	2
chr1_994_mature	agggagacttgaacgctgtg	chr1_994	agggagacttgaacgctgtgctcgctgcgcttcttcgaagcatcctctcc	chr1	153020565	153020615	+	1	0	1	0	4	0	0	0	0
chr2_4035_mature	agggagattgcatacttta	chr2_4035	agggagattgcatactttatagatattatataaaaatatttacatatataaaatatgtaatcctccac	chr2	88941117	88941185	-	8	3	8	6	5	5	6	8	5
chr2_2336_star	agggagcaagtcctttgggtgtct	chr2_2336	gatggcctccttcttgctgagtcttcatatggcagagagagggagcaagtcctttgggtgtctc	chr2	5539348	5539412	+	1	0	0	1	0	1	0	0	0
chr15_28988_mature	agggagctaaggggaca	chr15_28988	gtccacaggaagcagcaaggaagggagctaaggggacaa	chr15	56081258	56081297	-	2	2	4	0	1	2	2	4	1
chr2_4582_mature	agggagcttgagaaacgg	chr2_4582	tgattcacgtcctgcacgaatgtggcttaaacagagtaatgactccaaagcgtgaacagagggagcttgagaaacggt	chr2	137052879	137052957	-	718	222	272	195	1471	692	226	175	600
chr21_38716_star	agggagggaggtggccgggcacgc	chr21_38716	ggagggaggtggccgggcacgcacagccgcctcatgtggcctgtctcctcccgctcagg	chr21	65329001	65329060	-	1	1	2	0	1	0	0	0	3
chr19_35983_mature	agggagtccctggtagttcag	chr19_35983	agggagtccctggtagttcagtggttaagactccatgcttttcattgcaggaggcatgggttcagtccctggtcagggaactaagaac	chr19	47213465	47213553	-	2	2	5	1	4	4	3	4	3
chr24_42322_star	agggagttccctagcagtccagt	chr24_42322	agggagttccctagcagtccagtggataggactcgttgctttcactgccagggccctgggttctatcgctggtaggggaacttagatc	chr24	38607906	38607994	-	2	1	1	0	0	2	0	2	0
chr11_21487_star	agggatagactatct	chr11_21487	agggatagactatctgttcttagtttttgtctttat	chr11	36287582	36287618	+	1	0	0	0	0	0	0	0	0
chr8_16551_star	agggatcagggctcaggcctcag	chr8_16551	agggatcagggctcaggcctcagactcgttgtatttggcagtggccacacacttcagagaactgagacgggcctcc	chr8	115511413	115511489	+	0	0	0	1	0	0	0	0	0
chr23_40989_star	agggatgccaggctaaggaa	chr23_40989	tccttattcgtggcacagtggctgtagaagagatgtcagggatgccaggctaaggaaa	chr23	8933904	8933962	-	0	0	0	0	1	0	0	0	0
chr21_38469_star	agggatgttaaggtcaccaag	chr21_38469	atggtgactttttatatgccctctatcccaagactatggccagagggatgttaaggtcaccaaga	chr21	46764484	46764549	-	0	0	0	0	1	2	0	0	1
chr8_17455_mature	agggattgttatgaaga	chr8_17455	agggattgttatgaagagctcactgaggcagcaggatactcagtttccatgacgacagcaat	chr8	107702502	107702564	-	0	0	0	0	1	0	3	1	0
chr8_15839_mature	agggatttggtgttttgt	chr8_15839	caaaggtacaaccccaattttttgacatatgtaaactggattgctgctgatggccaagggatttggtgttttgtc	chr8	31614532	31614607	+	2	0	0	1	3	1	0	0	0
chr11_22585_mature	agggcaaggaggacacagc	chr11_22585	agggcaaggaggacacagcacccatgtgtttcactaagcagcctctt	chr11	23279761	23279808	-	1	1	0	0	1	0	0	2	0
chr18_33046_mature	agggcagagaaggaaca	chr18_33046	agggcagagaaggaacaagaccagatcctggagagacaaggaacttgggactttgcagccctac	chr18	55941419	55941483	+	2	1	1	0	2	2	1	0	4
chr2_3618_mature	agggcagagaaggaaca	chr2_3618	caaccatttctgctccagaaaataagaattcttttagggcagagaaggaacaa	chr2	18076295	18076348	-	7	2	3	1	0	4	3	0	0
chr1_1431_mature	agggcaggttggaataa	chr1_1431	agggcaggttggaataaacttgaatttcagataaataattttttagtataagtatgttcccactagagacttcc	chr1	68692334	68692408	-	2	1	3	3	2	2	1	2	1
chr22_39725_star	agggcattgagtgaagag	chr22_39725	tctacagtatcacagtgatgtacgtatgacaattctgctcccggttgttgcattttaacagggcattgagtgaagaga	chr22	18486913	18486991	-	0	0	0	0	0	0	1	0	0
chr7_15063_mature	agggccacagccccaacccg	chr7_15063	agggccacagccccaacccggggtggggttctaggactcccgggtagggctgtgaccctcgg	chr7	42704176	42704238	-	2	2	4	3	8	2	0	5	5
chr12_23646_mature	agggccagcgcgctgcacgtc	chr12_23646	agggccagcgcgctgcacgtcgccatccgagccagagtgcagggcccgcggcccccg	chr12	19558821	19558878	+	2	0	1	0	1	3	0	0	0
chr12_23648_mature	agggccagcgcgctgcacgtc	chr12_23648	agggccagcgcgctgcacgtcgccatccgagccagagtgcagggcccgcggcccccg	chr12	19558821	19558878	+	0	0	0	0	2	1	1	0	0
chr18_33349_mature	agggccagctcgaggat	chr18_33349	agggccagctcgaggatggcactcgagcagtggacaagg	chr18	12779175	12779214	-	1	0	0	1	3	1	0	1	0
chr29_47096_star	agggccaggagatgattttctc	chr29_47096	agggccaggagatgattttctcgtttattcctttatccctggttgttg	chr29	3356471	3356519	-	0	0	0	0	0	1	1	1	0
chr5_10203_mature	agggccggagcatatggaacgtc	chr5_10203	agttccaagagctcgacagaacccaagaaaccttagggccggagcatatggaacgtcc	chr5	116101614	116101672	+	2	4	10	2	3	0	1	3	1
chr19_35676_mature	agggccgtgctgagaagctgc	chr19_35676	cagcctcagccggccctcccgccgtggcccaggagggccgtgctgagaagctgct	chr19	33588860	33588915	-	21	2	2	5	3	3	2	2	2
chr16_29466_mature	agggcctggagggtgtggct	chr16_29466	agggcctggagggtgtggctgggctgctccccgttcaggtacctaacaccccgaggaagcac	chr16	26476166	26476228	+	1	0	3	1	2	0	0	1	0
chr13_25526_mature	agggcgacgcaggcacc	chr13_25526	agggcgacgcaggcaccacgcaacccccacttacggagctggccctggctcggcttgt	chr13	79260608	79260666	+	1	0	0	0	1	0	1	0	0
chr18_32424_mature	agggcggctcgggaggatgtg	chr18_32424	agggcggctcgggaggatgtgcccccctacctgggagtgggcactgacctccccgccttgc	chr18	13714361	13714422	+	1	1	1	0	4	5	3	4	3
chr21_37579_star	agggcggggcagccta	chr21_37579	agggcggggcagcctagggtgtgcgctgagactgaccctaagccctct	chr21	27568561	27568609	+	0	1	0	1	0	3	1	1	1
chr7_14666_star	agggcgtggtggtcgggtggac	chr7_14666	agggcgtggtggtcgggtggacagggctgagtagagtcccacttcctccaaccccgcccagc	chr7	10929644	10929706	-	1	2	1	1	2	2	1	1	1
chr7_13355_star	agggctcagggaggggcgagaa	chr7_13355	agggctcagggaggggcgagaacccaggcacaggagtccaggttctgactctcccctctgacccagg	chr7	5704174	5704241	+	0	0	0	0	1	0	1	0	0
chr2_4636_star	agggctcctgcctggtgaggc	chr2_4636	agggctcctgcctggtgaggctgggcagagggcagtcatgccaggcagcacctcagg	chr2	140878229	140878286	-	2	2	1	0	0	0	0	1	1
chr29_47359_star	agggctctcttgcctcttgctg	chr29_47359	tgcaagaggagaggtgctttgtggcatcacagggctctcttgcctcttgctgcag	chr29	41708324	41708379	-	0	0	0	0	0	1	0	0	1
chr11_22817_mature	agggctcttggtaggatg	chr11_22817	agggctcttggtaggatgggtcagtctccaccaaagcctgga	chr11	50779516	50779558	-	6	1	0	0	0	1	0	0	0
chr29_47312_mature	agggctgagagggcaga	chr29_47312	ctgtcccatgctatggccggtgaataaaggaaaagggctgagagggcagaa	chr29	35636062	35636113	-	3	0	0	0	3	1	0	3	0
chr7_13419_mature	agggctgagagggcaga	chr7_13419	ctgacccatcaccatcccttccttgataccccctggtgagggctgagagggcagaa	chr7	9555867	9555923	+	1	2	0	0	1	0	2	1	2
chr7_13579_mature	agggctgctgacggtggg	chr7_13579	tcattcatcgaggccctgatccagggctgctgacggtgggt	chr7	16911887	16911928	+	1	0	1	1	0	0	1	2	0
chr25_43358_star	agggctggagggggagactcggg	chr25_43358	agggctggagggggagactcgggagataccaatagttggggtccctgactcatccctcctgccctca	chr25	4050857	4050924	-	4	3	2	6	5	4	13	7	5
chr6_12495_mature	agggctggctgttaatcc	chr6_12495	agggctggctgttaatccactgacaacagaagtacttagagtaactagctatgctctgg	chr6	7378353	7378412	-	0	0	0	0	0	0	0	0	1
chr6_12496_mature	agggctggctgttaatcc	chr6_12496	gacaaatatggcctggtatctctgtgcgaacgaactctactgcctcgagaacagggctggctgttaatcca	chr6	7378393	7378464	-	0	1	0	0	2	0	0	1	0
chr4_8662_mature	agggcttgaatgaaacgt	chr4_8662	cgtgtgaaagccgctacaaagggcttgaatgaaacgtg	chr4	91655046	91655084	-	0	0	0	1	1	1	1	0	3
chr7_14680_star	aggggaagcagggccctggagga	chr7_14680	aggggaagcagggccctggaggaatgatagatggtgtctcacaccaggacttgtctccccaga	chr7	11475132	11475195	-	5	1	0	0	2	0	2	4	5
chr6_12218_mature	aggggacggtagacataaacgg	chr6_12218	aggggacggtagacataaacggaatttagaggcagggaagactgcagagtagaaaggtgatgtgccacaagctcccgaca	chr6	95075225	95075305	+	0	0	0	0	0	0	0	0	2
chr3_5507_mature	aggggactgcaggagagg	chr3_5507	caactcagcaggaccaggaccacgaggagcgaaggccaaggggactgcaggagaggg	chr3	96638489	96638546	+	5	0	2	2	3	0	4	1	1
chr9_17632_mature	aggggactgcaggagagg	chr9_17632	aggggactgcaggagagggtatcaggtttctttggtcagtctgttcttcccctctagatcctcgga	chr9	20204900	20204966	+	3	1	1	1	0	0	0	3	1
chr16_29607_star	aggggagcgcaccctgggttt	chr16_29607	aggggagcgcaccctgggtttgtgtggcagaaatcctaacccatgctgctttgactcc	chr16	40812870	40812928	+	1	0	0	1	1	1	1	0	0
chr2_4482_star	aggggaggaaacggggaccgagg	chr2_4482	aaggggaggaaacggggaccgagggagagatgggcaggactctcatggtccctgttctctgccccaga	chr2	131460690	131460758	-	1	0	0	0	2	2	1	2	2
chr13_24723_star	aggggaggctgctgtgtttttc	chr13_24723	aggggaggctgctgtgtttttccttttggatctgactttgggaaatacctgctgcccccttgc	chr13	843903	843966	+	0	1	0	0	0	0	0	0	0
chr19_35550_star	aggggaggggtggggcttgggag	chr19_35550	aggggaggggtggggcttgggagaagggtcacacctctggctccgcccctcctcaga	chr19	26741983	26742040	-	0	0	1	0	2	1	1	1	0
chrx_48406_mature	aggggagtagagcaacagagg	chrx_48406	cttgctagctttacttcctgatgctgctgaggggagtagagcaacagagga	chrx	7678309	7678360	-	0	2	2	0	2	0	1	3	1
chr3_5808_mature	aggggatgagcatctgt	chr3_5808	aggggatgagcatctgtgctcaggtccagcatccgtctt	chr3	124168725	124168764	+	0	0	2	0	2	0	2	0	0
chr2_3351_mature	aggggcaggctgtgtga	chr2_3351	ccacgggctccagcatcctccagagcgaatggatgacagacaggactgaggggttaaggggcaggctgtgtgat	chr2	133901337	133901411	+	2	0	0	3	1	0	1	1	0
chr10_19619_star	aggggcagtttctagaa	chr10_19619	aggggcagtttctagaagacactgggattatgctgaactcg	chr10	55122679	55122720	+	1	0	0	0	1	0	0	1	2
chr2_3799_mature	aggggctgagaaagtgg	chr2_3799	aggggctgagaaagtggttcttggctcacaatcaggacaaaatattatagtgaagaattgcctgggccggttttcaggttttaa	chr2	41054773	41054857	-	18	10	9	4	21	10	31	25	13
chr29_46783_mature	aggggctgagaggatgg	chr29_46783	cacccccagccctatgagctggcagggctttgccatgaaccaggagaggggctgagaggatggc	chr29	44757701	44757765	+	2	0	0	1	3	1	0	0	1
chr2_3269_star	agggggagctggggttgggcatg	chr2_3269	agggggagctggggttgggcatggaggggtccttccttactcccctggcctcccccagg	chr2	129780886	129780945	+	1	0	0	0	2	0	4	6	0
chr19_34533_star	agggggagggcccatccga	chr19_34533	agggggagggcccatccgagcagccctctgagatggcctctcccccagc	chr19	35015721	35015770	+	0	0	0	0	2	1	0	2	0
chr2_4364_star	agggggtgcgggggg	chr2_4364	agggggtgcggggggcgcgcggaggagggtggagccgccggcgcgccccctcc	chr2	125630898	125630951	-	2	2	1	1	2	0	2	5	2
chr19_36179_mature	aggggtaagcggtagatgagac	chr19_36179	aggggtaagcggtagatgagacactgtattctccagtggacatcatcctggccccaga	chr19	56415072	56415130	-	1	0	0	0	1	2	1	0	0
chr11_23359_mature	aggggtgggggggcggc	chr11_23359	aggggtgggggggcggcgaggggggaagtcccgattcctagccacattcgctcgccccacctccacccctgc	chr11	102743929	102744001	-	14	5	1	13	38	26	7	8	5
chr22_40067_mature	aggggtgggggggcggc	chr22_40067	aggggtgggggggcggcgatgctctattgaactttcaggagagccatgagcagtcacagagcccccttgtaac	chr22	55878317	55878390	-	9	3	2	7	17	10	3	6	5
chr26_44453_mature	aggggtgtagctcagtggtaga	chr26_44453	aggggtgtagctcagtggtagaacatgtgctttgcatatacttaaaactgaggctgcattccaca	chr26	5869506	5869571	-	13	71	25	84	53	35	33	23	62
chr7_13295_star	agggtagagactgaggcccaa	chr7_13295	tagagactgaggcccaaggcagacccaagatccaaggcctatgtctccatcccac	chr7	3427695	3427750	+	0	0	0	0	1	0	0	0	0
chr20_36381_mature	agggtaggtaaggatga	chr20_36381	tttccttacctggtctttcctcctcagttaggctcttcccaagggtaggtaaggatgac	chr20	6102032	6102091	+	2	1	0	0	3	2	0	0	1
chrx_48661_mature	agggtaggtaaggatga	chrx_48661	agggtaggtaaggatgaccaccccactaggctccagatcaatactttactttttg	chrx	46954117	46954172	-	0	0	0	0	0	0	0	0	0
chrx_48662_mature	agggtaggtaaggatga	chrx_48662	tgtccagcctgccgcagtcggccattttaaaccctctgcagaacaaaaagcatagaagacaagggtaggtaaggatgac	chrx	46954154	46954233	-	0	0	0	0	0	0	0	0	0
chr18_33667_star	agggtcctactagaagaa	chr18_33667	tctctaattaaggacttgtagttcctggccatcctgggatctcttgggtccagctgagggtcctactagaagaaa	chr18	48149762	48149837	-	0	0	0	0	0	0	0	0	0
chr18_33669_star	agggtcctactagaagaa	chr18_33669	tctctaattaaggacttgtagttcctggccatcctgggatctcttgggtccagttgagggtcctactagaagaaa	chr18	48204608	48204683	-	0	0	0	0	0	0	0	0	0
chr26_44030_star	agggtctgggcatcgcaccttga	chr26_44030	tctggctgctatggccccctcccagggtctgggcatcgcaccttgac	chr26	20409642	20409689	+	0	0	0	0	0	0	0	2	0
chr5_10499_mature	agggtgaatgggccgggggct	chr5_10499	agggtgaatgggccgggggctgcttccatgcctaggaggaatcccctccccctcacccctt	chr5	10855053	10855114	-	1	1	0	0	2	0	0	1	0
chr5_11293_mature	agggtgaatgggccgggggct	chr5_11293	agggtgaatgggccgggggctgcttccatgcctaggaggaatcccctccccctcacccctt	chr5	10855053	10855114	-	1	0	0	0	0	0	0	0	0
chr4_8911_mature	agggtgacattttcagaagctggt	chr4_8911	agggtgacattttcagaagctggtgaacagaaccagcatgttgaagattggtcacttattctga	chr4	118252593	118252657	-	0	0	0	2	0	1	1	1	0
chr29_47600_mature	agggtgagagggctggc	chr29_47600	tcggccctagcgccagcgtcagctgagtcaggcagggtgagagggctggcc	chr29	45568119	45568170	-	0	1	0	0	2	1	2	1	0
chr15_28676_star	agggtggggatggaggtggagctga	chr15_28676	cagggtggggatggaggtggagctgagacccaccgaacccttctccccttcctccctgcccagg	chr15	28284744	28284808	-	2	0	0	0	1	1	0	1	2
chr19_35379_mature	agggtgtgggtttggtcgtggga	chr19_35379	agggtgtgggtttggtcgtgggagctttagcgtcccacgtgtgctgcccacttcctcc	chr19	18212419	18212477	-	42	48	80	87	172	145	35	202	87
chr9_19022_mature	agggtgtgtgagggttgga	chr9_19022	gtgctgagccctgcttctctgtgaggtgaggtgctggcgtcctcgcctgcagggtgtgtgagggttggag	chr9	107800047	107800117	-	7	7	2	9	8	6	2	3	8
chr10_20100_star	agggttagtacctcggcgcca	chr10_20100	agggttagtacctcggcgccacgcagtattgcttatgctgtgttcttaccgcctttgtgttgcccatt	chr10	1268236	1268304	-	0	0	0	0	0	0	0	0	0
chr8_16283_star	aggtaatattaatactttgc	chr8_16283	aggtaatattaatactttgctaatggacaaagttcactgtgttggcatt	chr8	79891755	79891804	+	1	0	0	0	1	0	0	0	0
chr14_27615_star	aggtacataagagtgcgttcgg	chr14_27615	tgaagtagttttgtacagtattatttttactttggttaggtacataagagtgcgttcggg	chr14	68661221	68661281	-	0	0	0	0	0	0	0	0	0
chr13_26202_mature	aggtactgtcggacaagc	chr13_26202	ctgtggtacagtagcgctggctgccctgccttcataggtactgtcggacaagcc	chr13	66157201	66157255	-	1	0	0	0	0	0	1	2	1
chr9_18930_mature	aggtagaaaaagggagt	chr9_18930	ctcctatgacaaggcactagaaataaggtagaaaaagggagtg	chr9	97470599	97470642	-	2	0	0	1	0	1	0	0	2
chr17_31366_mature	aggtagcggctcgaaaa	chr17_31366	aggtagcggctcgaaaagcggcaggcccgctgtctttctgacttctccccg	chr17	71785979	71786030	+	3	0	0	1	0	0	0	1	0
chr5_9304_mature	aggtatcgtggatttatg	chr5_9304	aggtatcgtggatttatgttcgtttgtccgggtcattctgccttttcgtgttaattacgcgctgcctgc	chr5	28826423	28826492	+	0	0	0	0	1	1	1	0	0
chr17_32153_mature	aggtcacttcggggtca	chr17_32153	aggtcacttcggggtcacggctggccaagccgacacgaagcacgtgttgcggacggggccgcagggccctggagtgcggga	chr17	74396944	74397025	-	104	51	29	58	289	113	38	30	55
chr23_41592_star	aggtcattaccac	chr23_41592	aggtcattaccacacacacacacttttctgggtaatcttgtatggtgacagatgatgaca	chr23	47914276	47914336	-	0	0	0	0	0	0	0	1	1
chr3_6158_star	aggtccacaagttattgaa	chr3_6158	aggtccacaagttattgaataaaacacaattcttaactcaggttgtgcatttttcagtggacaaatggaatcga	chr3	22082652	22082726	-	0	0	0	0	0	0	0	0	0
chr11_23490_mature	aggtcccgaggcgccgcagat	chr11_23490	tccggaagccttttgcccgcgcaggcgccccaggtcccgaggcgccgcagatc	chr11	109113709	109113762	-	14	5	5	3	12	9	4	5	7
chrx_47822_star	aggtcccggccctcg	chrx_47822	gaggagcgcggtgggcaatgcgcgacgccggtgtccccgctcccggcgcgcgaaggtcccggccctcgg	chrx	20267761	20267830	+	2	0	0	0	1	0	0	1	0
chr3_5883_mature	aggtccctgtttgggcgcc	chr3_5883	aggtccctgtttgggcgccacttgttgtggtctttacagaccaggacctgg	chr3	2993806	2993857	-	189	294	111	140	1727	934	342	306	558
chr14_27216_mature	aggtcgactctgaagctagac	chr14_27216	tgtaggcttctgggttatcataggatgttctctgagggtcctataaaaggtcgactctgaagctagact	chr14	14375076	14375145	-	2	2	1	1	0	0	3	0	1
chr3_5817_mature	aggtcgcagggaggagg	chr3_5817	tttctctatgcttccgcccctctggccttccagccaggagaggtgcccagaggtcgcagggaggaggg	chr3	124596605	124596673	+	2	1	0	1	2	2	2	4	2
chr17_31886_mature	aggtgaaagatggactg	chr17_31886	ggctgtttttcttccacctcagcggcgttcctggggagaggtgaaagatggactgc	chr17	55790630	55790686	-	0	1	0	0	2	0	1	1	0
chr18_32577_star	aggtgaattttagtatatgtacatt	chr18_32577	aggtgaattttagtatatgtacattacacctcactgtgtgtgtgctttgtcactcag	chr18	30132119	30132176	+	0	0	0	0	0	0	0	0	0
chr9_17574_mature	aggtgagtgtgggtcatt	chr9_17574	aggtgagtgtgggtcatttggagagtcattaccattatagacttgtcctgattttgcagtctccgta	chr9	10946337	10946404	+	1	0	1	1	3	0	1	5	1
chr1_996_mature	aggtgataatggagact	chr1_996	aggtgataatggagactgccttctcttctaatcccttcc	chr1	153185114	153185153	+	6	1	0	0	4	2	2	5	0
chr28_46376_star	aggtgatctatcttctttt	chr28_46376	aggtgatctatcttcttttccacacttaatgctctctcagttttcatcaaactagtggatgtgcagtagtatctcactgt	chr28	41337072	41337152	-	1	0	0	0	2	0	0	2	0
chr19_35014_mature	aggtgatggaagtagct	chr19_35014	aggtgatggaagtagctgcgaggagagggtcccgcgctgtctccgcgcctga	chr19	57602161	57602213	+	2	0	0	0	1	0	1	0	0
chr12_24531_mature	aggtgcaacaaataggc	chr12_24531	aggtgcaacaaataggcaggactctcccctttgtaacttga	chr12	54054464	54054505	-	2	0	0	0	0	0	0	0	0
chrx_48883_mature	aggtgcacctgattgttgga	chrx_48883	aggtgcacctgattgttggaatctacatcaactagaagccttgctatggagtgtagtttt	chrx	79854266	79854326	-	2	0	0	0	0	0	0	1	0
chr19_35493_star	aggtgcagccttttctc	chr19_35493	actgaaggccttgcacctctgaatgctctctgaggtgcagccttttctcc	chr19	23270323	23270373	-	8	0	1	0	2	0	2	0	1
chr24_41674_star	aggtgcggctccacctcga	chr24_41674	cggggtggggccggcggggcgtaggtgcggctccacctcgac	chr24	818916	818958	+	0	0	0	0	0	0	0	0	0
chr20_36391_mature	aggtggacaaggctgtt	chr20_36391	acaaacccttgtgctagtcttttgtgtgcattggtgtgtagtaagagaaaggagaggtggacaaggctgttg	chr20	7346945	7347017	+	11	4	3	3	2	4	0	25	11
chr20_36392_mature	aggtggacaaggctgtt	chr20_36392	aggtggacaaggctgttggtttttatattaaatattctagttgcttct	chr20	7346999	7347047	+	12	5	2	0	4	2	4	19	7
chr2_3434_star	aggtggccaacgagcccgtg	chr2_3434	gcgcctctgttccccgccaggctgtgtcggaggtgcgtctcctccctccaggtggccaacgagcccgtgc	chr2	139620728	139620798	+	0	0	0	0	0	0	0	0	0
chr26_44090_mature	aggtgggaagtctagtaggc	chr26_44090	aggtgggaagtctagtaggcagccaagactctactcgagagaaagcactgagagctgccatctggattctctgccatc	chr26	23608717	23608795	+	0	0	0	0	2	1	1	3	0
chr23_40888_star	aggtggggccggg	chr23_40888	ctggaggagccggacctggaaggggcacccagcaggccactgcatggagtccgtgcctaggtggggccgggc	chr23	50738571	50738643	+	2	0	0	0	0	0	0	0	0
chr25_43341_star	aggtggtcagggcgtggtgca	chr25_43341	aacccacctcctggaacctgaggtctgactcggcgccccaggtggtcagggcgtggtgcat	chr25	3045354	3045415	-	0	0	0	0	0	0	0	1	0
chr5_11261_mature	aggtgtaggagggaggt	chr5_11261	aggtgtaggagggaggtgctttgaaactatgtttgtacctgg	chr5	106960394	106960436	-	0	1	1	0	0	1	0	0	0
chr10_21129_mature	aggtgtgaagggctcgctgc	chr10_21129	aggtgtgaagggctcgctgctccccaggcgtggtctgcagccagcccttcccaccccc	chr10	104540083	104540141	-	2	4	0	1	9	4	3	1	4
chr2_4422_mature	aggtgttggtctttggcgg	chr2_4422	cgtctctccaccgactccccacgcggtgatcctgggcgcgcaggtgttggtctttggcggt	chr2	129839350	129839411	-	4	0	0	1	2	0	0	2	2
chrx_48835_star	aggttactaaatatttag	chrx_48835	taaaaattagaatagtagagatggaatacatggaagatttttttcaaaggttactaaatatttaga	chrx	72571533	72571599	-	0	0	0	0	1	0	0	0	0
chr3_5144_star	aggttcctccacttca	chr3_5144	aaggatggaggagacatgcagcccgggtagaagaatggcctgggaggttcctccacttcag	chr3	44723148	44723209	+	0	0	2	0	0	0	0	3	0
chrx_48176_mature	aggttgactcccttatgtt	chrx_48176	aggttgactcccttatgttctggacctagtagccttagtctggggacccaaacatgaaccaaatcttt	chrx	59410498	59410566	+	0	0	0	0	1	0	0	0	2
chr11_23230_mature	aggttgcaggacgggatg	chr11_23230	gttttgagtctctcgaccccatgcagtggtccagaagtgactgcggctcgaggttgcaggacgggatgt	chr11	95289774	95289843	-	3	1	0	0	0	1	1	0	0
chr21_37993_star	aggttgcccgtggcccgttc	chr21_37993	aggttgcccgtggcccgttcgcattcttcatgacgcacaatacacggtcggcctct	chr21	66030723	66030779	+	0	1	0	0	0	0	0	0	0
chr9_18105_star	aggttgcctgctctcggatgc	chr9_18105	aggttgcctgctctcggatgcagctgtggtaatttttgggttgactgatgttgcatgtagagggacacaggtgtc	chr9	90912198	90912273	+	0	0	0	0	0	0	0	0	0
chr9_18101_star	aggttgcctggttctgccccttc	chr9_18101	aggttgcctggttctgccccttccacccaaccgtcggaacagggcactgtgc	chr9	89627900	89627952	+	1	0	0	0	0	1	0	0	0
chr24_41967_mature	aggttggaagtgtggca	chr24_41967	aggttggaagtgtggcatggctacagcaccaacaggc	chr24	45468063	45468100	+	3	0	0	0	0	1	1	0	0
chr13_26114_star	aggttggccaaaaaggt	chr13_26114	aggttggccaaaaaggtcgttcgggtttttgtagcagatgttctggaaagacctgaatgaactttttggccaacccaa	chr13	60494393	60494471	-	2	0	1	1	4	2	2	5	1
chr1_319_star	aggttggtgataaagagttatag	chr1_319	aggttggtgataaagagttatagttttcattgaattattatttgtggatactatctgttatttgtagagcactac	chr1	56655942	56656017	+	0	0	0	0	0	0	2	0	0
chr24_41852_mature	aggttgtggacaatggttggc	chr24_41852	aggttgtggacaatggttggccctgcaggctgtggctcccaggatctga	chr24	35026498	35026547	+	1	0	0	0	0	0	0	0	2
chr25_43058_star	aggtttgcggcttcca	chr25_43058	gagaagcagaaacagaccatgtaggccatgcgtcctagaggtttgcggcttccag	chr25	35569973	35570028	+	0	0	0	0	1	2	0	0	0
chr19_35428_star	aggtttgggtgactctgcccttcat	chr19_35428	aggtttgggtgactctgcccttcatctaatgataaaggactcacccaaaccggc	chr19	20616369	20616423	-	0	0	0	0	0	0	0	0	0
chr17_30987_mature	aggttttgctttgatcctcg	chr17_30987	caggatttgtttaaaccttgggaaactggttcaggtccaggttttgctttgatcctcgg	chr17	44265622	44265681	+	1	1	2	4	2	3	3	4	1
chr5_11232_star	agtaaaaccagcagggcctgg	chr5_11232	agtaaaaccagcagggcctggacatgttagtttcataatatcctctttaacacagggcattgtttacata	chr5	103901248	103901318	-	0	0	0	1	0	0	0	0	2
chr29_47321_star	agtaaacacttaaaga	chr29_47321	cttttcagaaactgttcctcctgtcatgggtgcttacattgtagttgtaggggtcagggggagtaaacacttaaagaa	chr29	37848561	37848639	-	0	0	0	0	0	0	0	0	0
chr16_29837_star	agtaaactggatagatgct	chr16_29837	agtaaactggatagatgctttcagaatttggaaccaggctga	chr16	62837173	62837215	+	0	0	0	0	0	0	0	0	0
chr15_27753_star	agtaaagtaacacccgtgaa	chr15_27753	agtaaagtaacacccgtgaaaaacagcctggcagtctggctggccgccagcgcccgtaatcatcttgttatatgctgc	chr15	8147151	8147229	+	0	0	0	0	0	0	0	0	0
chr27_45141_mature	agtaaataatgtctggagag	chr27_45141	tttttcagattcttttcttcttttaaaaagtaaataatgtctggagagg	chr27	38645172	38645221	+	0	0	0	0	1	0	0	0	2
chr3_5484_mature	agtaactatgactctctta	chr3_5484	agtaactatgactctcttaagtgtgactttagagagttctaattagttaaaag	chr3	92789222	92789275	+	131	25	16	20	133	51	27	19	60
chr5_11228_mature	agtaaggaaaagagggacg	chr5_11228	gtccactcctttactactcgattcgctgaattctcagagaattcacggcagacacacagtaaggaaaagagggacga	chr5	103615111	103615188	-	1	0	1	1	0	2	1	1	2
chr6_12557_star	agtaaggatgtagaagtc	chr6_12557	atttttactttccttattgtaactatttcagttcagagatgatgttgctatcggtatataaaatagtaaggatgtagaagtca	chr6	17935216	17935299	-	0	0	0	0	1	0	0	0	1
chr7_15215_star	agtaagttctaccatgtgcac	chr7_15215	tgttctgtctgacactgttcgtatgtatagtacattcccatcagtaagttctaccatgtgcact	chr7	52403477	52403541	-	0	0	0	0	1	0	0	0	0
chr10_20352_star	agtaatcacaagagaat	chr10_20352	agtaatcacaagagaatttatacaaatagtttttcaaatcttctcaagttttctttctgtgtctcttcc	chr10	25421489	25421558	-	0	0	0	0	0	0	0	0	1
chr18_32358_mature	agtaatgatagtctctg	chr18_32358	agtaatgatagtctctggttgtatctgtgttgctgc	chr18	10405271	10405307	+	0	0	0	1	1	0	0	2	0
chr12_23657_star	agtacaagccccgcccctgg	chr12_23657	agtacaagccccgcccctgggggccagccgggcccaagagcgcccccgggttgggtcgtggttg	chr12	20657595	20657659	+	0	0	0	0	1	1	0	0	0
chr14_26890_star	agtaccacctctgagccatgaa	chr14_26890	ttataatcagtaaagttggactattcatttatttatttagcaaattaagtaccacctctgagccatgaac	chr14	48642768	48642838	+	0	0	0	0	0	0	0	0	0
chr1_707_star	agtacccataactcttgaaac	chr1_707	agtacccataactcttgaaacactaggaactatctagatgctgtttagagattgagagccat	chr1	111488969	111489031	+	0	0	0	0	0	0	0	0	0
chr3_4998_star	agtaccctctgtcccttcaa	chr3_4998	actggggaagttgtgcctggacacaagtcttaagtaccctctgtcccttcaac	chr3	23638752	23638805	+	0	0	1	0	0	0	0	0	0
chr5_10788_star	agtagagcaggggtctgtgg	chr5_10788	agtagagcaggggtctgtgggaaatggaaggacagacttgatgtcagagtgctgtatcatccttttgttgttgttgttcacttag	chr5	47663077	47663162	-	0	1	0	0	0	0	0	0	1
chr22_40053_mature	agtagaggatttgtttgc	chr22_40053	agtagaggatttgtttgcaaattgggtaacagttgacctttgaacaaca	chr22	54736479	54736528	-	1	0	0	0	0	0	2	0	0
chr6_12206_mature	agtagcagggaggtagtttt	chr6_12206	agtagcagggaggtagttttgaggctctgcaaagattgtttctcctcaaactatctcccactga	chr6	94784069	94784133	+	0	0	0	0	1	0	0	2	0
chr9_18189_mature	agtagggcaggcctgaagcccag	chr9_18189	tggctgagtcagctgtgctgcatacgcatacctgcccctgaacagctgtgcacatagtagggcaggcctgaagcccagt	chr9	99275735	99275814	+	0	3	1	0	0	0	0	0	1
chr9_18190_mature	agtagggcaggcctgaagcccag	chr9_18190	agtagggcaggcctgaagcccagtgtgagtgtgagggatcaggtctgccctgccat	chr9	99275790	99275846	+	2	1	0	0	1	2	1	1	0
chr9_18040_star	agtataattgcgttacaatatt	chr9_18040	gactgaacgcctctaattcccttctctctctctttttagattggagtataattgcgttacaatatta	chr9	84248024	84248091	+	0	0	0	1	3	4	0	5	1
chr27_44898_star	agtatatacatgtcagat	chr27_44898	atagaacatgatgattgggaaagcaagttaaaattcttgttacctttaaataaattctcagtatatacatgtcagatt	chr27	11053651	11053729	+	0	0	0	0	0	0	0	0	0
chr22_39077_star	agtatcaccttcagtggtatg	chr22_39077	agtatcaccttcagtggtatggcaggtgtcataatattagtgagatgctgt	chr22	29003879	29003930	+	1	0	0	0	0	0	0	0	0
chr18_33213_star	agtatcaggttgcctgtt	chr18_33213	agtatcaggttgcctgttttcaggacaaggggagtctggtcactgt	chr18	65023950	65023996	+	0	0	0	0	1	0	0	0	0
chr23_40900_star	agtatgtaaaaggaaaggcag	chr23_40900	tccgcactaggacagagctgtttgaaaccatgttagtgatgaatttcctgaaaaacagtatgtaaaaggaaaggcagg	chr23	51460229	51460307	+	0	1	1	0	0	1	0	0	0
chr1_2231_mature	agtatgtttaggcctgtga	chr1_2231	agtatgtttaggcctgtgatccattttgagtaaatttttatatgaagtgagaggtcacaattaattatttttg	chr1	158148355	158148428	-	0	0	0	0	2	1	0	0	0
chr17_30938_star	agtcaaaaattctgttaaggaa	chr17_30938	tccaagtgaactttttggctaacccaatatgcctttgataagtagattaaaaaaaaaattaagtcaaaaattctgttaaggaaa	chr17	33299408	33299492	+	0	0	0	1	0	0	0	0	0
chr26_44591_star	agtcaaatcagtatgctgta	chr26_44591	acagcatactgatttgacttacatcatgaaatgtatgtaagtcaaatcagtatgctgtac	chr26	21732273	21732333	-	7	5	2	4	11	11	0	1	1
chr6_13201_star	agtcagcctgcccaggagtcttcgt	chr6_13201	ggggggcagggggggggttggcgctccctgctagggccagtcagcctgcccaggagtcttcgtc	chr6	119765395	119765459	-	3	2	1	0	0	0	0	0	1
chr28_46094_star	agtcatactcttttaatgcccaaatgtt	chr28_46094	agtcatactcttttaatgcccaaatgttttcattttgaaaaactgcatgaaaacactgtaaaacttttatgactcc	chr28	7607145	7607221	-	0	0	1	0	0	0	1	0	0
chr21_38038_star	agtcatcgccgcggcggggcgg	chr21_38038	cgccgccgcccggggctgactcaggcctaattgctgcatttatgagtcatcgccgcggcggggcggg	chr21	68133873	68133940	+	4	5	3	7	39	12	4	5	4
chr3_5206_star	agtccctacgcttt	chr3_5206	gggtgtggaaaaggactgctggctccgccttcagtccctacgctttg	chr3	53291708	53291755	+	2	0	0	0	0	0	0	0	1
chr2_3914_star	agtcctaaccctcta	chr2_3914	agtcctaaccctctaatcacatggttggtgtttctggtgggactaa	chr2	67522921	67522967	-	0	0	0	0	0	1	0	0	0
chr23_41555_mature	agtccttctgatcgaggcc	chr23_41555	agtccttctgatcgaggcccccagcctgtggatggtgtgaggc	chr23	44116209	44116252	-	1435	6415	1769	4664	7280	6441	5617	1632	3507
chr16_30001_star	agtcctttcagaactttctag	chr16_30001	tagggagggctgtggggcggggaggagactcagtcctttcagaactttctagg	chr16	1213949	1214002	-	0	1	2	1	0	0	0	0	0
chr6_12602_star	agtcctttcagctgggaaagc	chr6_12602	agtcctttcagctgggaaagccctccccggctcccccagattgatcggacagc	chr6	23869802	23869855	-	1	0	1	1	1	0	1	1	0
chr11_22955_star	agtcgagatgcccccg	chr11_22955	ggtcggcgtcccccaacttcgtgcggggctaagcagcattctgccaccccagactgagcaacatggagtcgagatgcccccgg	chr11	70179746	70179829	-	5	0	1	0	1	2	3	0	0
chr5_10502_mature	agtcggggtgcaggactgcat	chr5_10502	tgcagatggccgcccgccacagcaaacattggaggaggacagtcccagaaagggaaggaaccgctggagtcggggtgcaggactgcatg	chr5	110085140	110085229	-	1	2	0	0	0	0	0	1	1
chr5_11296_mature	agtcggggtgcaggactgcat	chr5_11296	tgcagatggccgcccgccacagcaaacattggaggaggacagtcccagaaagggaaggaaccgctggagtcggggtgcaggactgcatg	chr5	110085140	110085229	-	0	0	0	0	0	0	0	0	0
chr23_41624_mature	agtcgtactggagtcgggtgtc	chr23_41624	acatccgactctttgcgacttctctagccaagagtactggagtcgtactggagtcgggtgtca	chr23	50172564	50172627	-	2	0	2	8	6	3	4	3	0
chr7_15502_star	agtcgtctcaggaaataggcaat	chr7_15502	cagtcgtctcaggaaataggcaataactctggttcatattgatatgtcctgagacgcgga	chr7	95849803	95849863	-	1	0	0	0	1	0	0	0	0
chr10_19656_star	agtctccacaccccctgaata	chr10_19656	actcagggaatgtgcagattgaaatatttgagtctccacaccccctgaataa	chr10	59369743	59369795	+	0	0	0	0	0	1	0	0	0
chr1_394_star	agtctctcccaggaggaa	chr1_394	actttctggcagaaactcaaggattatgaagataagtgctcctgagtctctcccaggaggaag	chr1	67296692	67296755	+	0	0	0	0	0	0	0	0	0
chr14_27189_star	agtctgcccaagttctagagga	chr14_27189	acctggaacctggcctagctgatgaaacacctgcagtatctaggcaggccctcggaagtctgcccaagttctagaggac	chr14	11919231	11919310	-	0	0	0	1	0	3	1	3	1
chr25_43140_star	agtctgccttctctctctccc	chr25_43140	gtgagtgagaaggcccgccctgcctgccgcacacgaaggtcaccctgtggccacactggaggctaagtctgccttctctctctccccag	chr25	40642256	40642345	+	1	0	0	0	2	0	1	0	0
chr20_36641_star	agtcttcaaaaagc	chr20_36641	agtcttcaaaaagccccctaattttatttttgtttctgatttc	chr20	39795020	39795063	+	0	0	0	0	0	0	0	0	0
chr1_95_star	agtcttcctgtattgat	chr1_95	agtcttcctgtattgattaacatacactattctcattttgatacagatgcagtagacttt	chr1	9573063	9573123	+	1	0	0	0	0	0	0	1	1
chr23_41282_mature	agtgaacctgaacaccctgc	chr23_41282	caggaggggccggagtattgggatcgggagacgcgaaacttaaaggacgccgcacagactttccgagtgaacctgaacaccctgct	chr23	27637812	27637898	-	9	12	1	4	8	3	10	2	7
chr20_36485_mature	agtgacagagctggaga	chr20_36485	cttcagtttttaaagagtaactctgtgtgtgagagagtcagacagtgacagagctggagag	chr20	22769901	22769962	+	1	0	0	0	3	0	1	0	1
chr25_43016_mature	agtgacagagctggaga	chr25_43016	agtgacagagctggagagaatagccagttattaccccactattccttccactccactag	chr25	33211129	33211188	+	3	1	1	0	2	1	0	1	3
chr7_13828_mature	agtgactcgaggaactgcagg	chr7_13828	agtgactcgaggaactgcaggccgagggggccctgcactcctccccctcctcaaccctgttccctgggtcagaag	chr7	42503243	42503318	+	0	0	1	1	1	0	1	2	1
chr2_2717_mature	agtgactgtatgatagactctctg	chr2_2717	agcaagcattgagcatatacacacgataagcatctagtgactgtatgatagactctctgt	chr2	62962285	62962345	+	0	0	0	0	1	4	0	3	0
chr16_29674_star	agtgagcaggtgccag	chr16_29674	tgtgtcgccagctgcagactgtcatctgagagtgagcaggtgccagc	chr16	48211215	48211262	+	0	1	0	0	1	0	0	0	0
chr21_38704_mature	agtgagtggactgcggtgg	chr21_38704	ccccagcccgaggtaactccgggcacctggagcacagaggtgacctctgccacaggatgctctcagagtgagtggactgcggtgga	chr21	64403777	64403863	-	2	0	2	0	0	0	0	1	0
chr7_15100_mature	agtgagtgtggaaggggccattg	chr7_15100	acgttgcacctgaccaaccatgtgaccaggatgtaccaaagccaaataacagcatccaagccaagaaagtgagtgtggaaggggccattgg	chr7	44042612	44042703	-	0	1	0	0	0	0	0	0	2
chr8_16807_mature	agtgatgggttggacagggc	chr8_16807	agtgatgggttggacagggcttcggatgtatgtctctggttacaaagacatttcccttcccactgtacaacaaaccctctttga	chr8	32324384	32324468	-	0	0	0	0	1	0	0	4	1
chr8_16808_mature	agtgatgggttggacagggc	chr8_16808	tcattctaagtcacacagtcagtgatgggttggacagggct	chr8	32324447	32324488	-	0	0	0	1	0	0	0	0	1
chr5_9411_star	agtgctcaggtagtgagagctg	chr5_9411	agtgctcaggtagtgagagctgctggtggtggcggctctcactaactgagcagggt	chr5	33952689	33952745	+	1	0	0	1	1	1	1	1	0
chr28_46235_star	agtgctcctgcggtccctgcagtt	chr28_46235	tattcagggactgccggctgactgaataactgcgcaaacgcggtccagtgctaagttctcagcagtgctcctgcggtccctgcagttc	chr28	27162612	27162700	-	0	1	0	0	0	1	0	2	0
chr23_40906_star	agtgctgtatagatctgcctg	chr23_40906	aacttgatctagacgtgtgcatagaagcgtgagtgctgtatagatctgcctgg	chr23	52080816	52080869	+	1	0	0	0	0	0	0	0	0
chr17_31745_mature	agtggagagagacctgggcgg	chr17_31745	agtggagagagacctgggcggcgaaggctgcggcgcgggcggctttcccttc	chr17	31595320	31595372	-	0	0	0	0	0	0	0	0	3
chr17_31746_mature	agtggagagagacctgggcgg	chr17_31746	cgcgcaggcgcagaccccagtaactgccggttggaggctgccgaaccgcagtggagagagacctgggcggc	chr17	31595350	31595421	-	1	0	1	0	1	0	1	1	1
chr7_13356_star	agtggaggagcttcagggtgagaa	chr7_13356	tctgactctcccctctgacccaggtgaccctgagggactctctgaagaaggagcaggcacgagtggaggagcttcagggtgagaaa	chr7	5704217	5704303	+	0	0	0	1	2	0	0	0	0
chr22_39355_mature	agtggaggctgaggtcatggc	chr22_39355	ccaggacccaagggtgaccagggcgagaaaggggagcgggtaagtggaggctgaggtcatggcg	chr22	52261640	52261704	+	1	0	1	1	2	0	2	1	0
chr22_39356_mature	agtggaggctgaggtcatggc	chr22_39356	agtggaggctgaggtcatggcgaactgaggggcctggggtctctggaagctctcatcactgaccctgatctctccctccccagg	chr22	52261682	52261766	+	0	1	0	1	2	0	0	1	1
chr3_7109_mature	agtggaggctgtgagcggcat	chr3_7109	agtggaggctgtgagcggcatgccggcgggcaggcgccctgggcatggggaccccgcgggcgctgtggccactcgtctgggccgtgc	chr3	125787635	125787722	-	5	1	2	0	1	0	1	1	4
chr29_47042_star	agtggcatcctcctggg	chr29_47042	tctcggctgtgtctgctcctcgtgtggctctctgatctgcggtctttgccaggagtgagtggcatcctcctgggt	chr29	47903657	47903732	+	0	0	0	1	0	0	0	0	1
chr5_9359_mature	agtggctctgtgagaag	chr5_9359	aacttacctagtgattctatcaagacaatgaaatatggtgaataagtggctctgtgagaagt	chr5	31556236	31556298	+	9	2	1	14	27	24	0	1	0
chr5_9360_mature	agtggctctgtgagaag	chr5_9360	agtggctctgtgagaagtggttgtgatgtttgttctaacaatccagatgatctttttgactgatctatagctta	chr5	31556280	31556354	+	7	2	1	13	33	16	0	0	0
chr5_11061_mature	agtgggaacattggcaaagc	chr5_11061	agtgggaacattggcaaagcgaaggggaattggtaacgcttgttttgaaagtgtggctgg	chr5	79291771	79291831	-	6	2	0	0	2	4	4	5	1
chr12_24251_mature	agtgggatgatgtgagctggtat	chr12_24251	agtgggatgatgtgagctggtatcagtagtggaacttgccctcaaactcatggtacatttc	chr12	16924900	16924961	-	2	0	0	0	1	0	0	0	1
chr12_24252_mature	agtgggatgatgtgagctggtat	chr12_24252	cacctccctcacaacagtacagctggagagtgtcagtgggatgatgtgagctggtatc	chr12	16924937	16924995	-	0	0	1	1	0	0	0	0	0
chr19_35803_mature	agtggggactgtgaaggatgga	chr19_35803	agtggggactgtgaaggatggatgtggaccataaacaactcctttctctccccacagc	chr19	39681407	39681465	-	4	3	2	2	3	3	4	2	4
chr21_37651_mature	agtggttaggattcggc	chr21_37651	gatggaaccttagaacagagatgataataaaactcaggggattccctggcagttcagtggttaggattcggcc	chr21	33487517	33487590	+	1817	684	835	726	1365	850	937	918	1266
chr16_30210_star	agtgtacttcctggggcctctg	chr16_30210	agtgtacttcctggggcctctgggcatataattcctgtggcctctgggtgtgtaccct	chr16	29541771	29541829	-	0	0	1	0	0	1	0	2	1
chr10_19807_star	agtgtagagtagagctttcatg	chr10_19807	agtgtagagtagagctttcatgggtggaaaatggaggatagtagattgcaggct	chr10	77932166	77932220	+	2	0	0	0	1	1	0	0	1
chr11_23414_star	agtgtcagcccagggccctgg	chr11_23414	agtgtcagcccagggccctgggagctgagaaccggagcgggcgggaggaggg	chr11	105536278	105536330	-	1	0	1	1	0	1	1	2	0
chr26_44744_star	agtgtcaggttgcctatc	chr26_44744	agtgtcaggttgcctatctcaggacaaggggagtctggtcactgt	chr26	43085338	43085383	-	0	1	0	0	0	0	0	0	0
chr26_44691_star	agtgtgcattcttatttt	chr26_44691	gaataaaggaagcacaactacattacctgcaaatggagttgcagtgtgcattcttatttta	chr26	35400240	35400301	-	1	0	0	0	0	0	2	0	0
chr3_5447_star	agtgtggttacta	chr3_5447	agtgtggttactatacccgtttcagagatgaggaaaactgaggttcagaagactgtcgaacttg	chr3	88006981	88007045	+	0	0	0	0	0	0	0	0	0
chr3_6696_star	agtgtggttacta	chr3_6696	agtgtggttactatacccgtttcagagatgaggaaaactgaggttcagaagactgtcgaacttg	chr3	88079495	88079559	-	0	0	0	0	0	0	0	0	0
chr13_24874_mature	agtgtgtcactaaatggaat	chr13_24874	agtgtgtcactaaatggaatgttgtaggccttcttcaaagtccgtattgccttgcctttgtcagttcactatttgttaagcacctgg	chr13	17572441	17572528	+	3	0	0	0	0	0	0	2	1
chr10_20160_star	agtgtgttagatttggtcctcg	chr10_20160	agtgtgttagatttggtcctcggctgcagctggcagattcctacaatggatgcagttgagtgtggtctgggctgt	chr10	7979925	7980000	-	0	0	0	0	0	0	0	1	0
chr27_45136_star	agtgttccctaggggatga	chr27_45136	cgcccccggggagcctggacagagtgttccctaggggatgag	chr27	38200980	38201022	+	0	0	0	0	0	0	0	0	1
chr3_5837_star	agtgttcggctacaaga	chr3_5837	agtgttcggctacaagaggcatgtacagtggctgaaggactgg	chr3	125750891	125750934	+	0	0	0	0	0	0	0	0	0
chr4_8381_star	agtgttgtttggatccttaa	chr4_8381	ttaggatccaaacaacactgaataacacagttctttaggatctcagtgttgtttggatccttaaa	chr4	48281574	48281639	-	7	4	4	0	8	2	2	3	0
chr11_21315_mature	agttagtggcatctgattc	chr11_21315	aatcagatgccactaactaaggtcttttctatatttagttagtggcatctgattct	chr11	12708402	12708458	+	0	0	0	0	0	0	1	0	0
chr11_22463_mature	agttagtggcatctgattc	chr11_22463	agttagtggcatctgattctaactactacataaatgactactacagtactgccattaagagg	chr11	12708358	12708420	-	0	0	0	0	0	0	0	0	1
chr11_22464_mature	agttagtggcatctgattc	chr11_22464	aatcagatgccactaactaaatatagaaaagaccttagttagtggcatctgattct	chr11	12708400	12708456	-	1	0	0	0	1	0	0	0	1
chr5_10486_star	agttcagcaggg	chr5_10486	agttcagcagggagctctcggtgaccacacagatgccaaggtccttagattgggtggattc	chr5	10655732	10655793	-	0	0	0	0	1	0	0	0	0
chr27_45047_star	agttcagcgagcttgct	chr27_45047	agttcagcgagcttgctggggagggcttttaggaccgcccttgagggagggagggctacagaggaagatggactgagcttt	chr27	30099706	30099787	+	0	0	1	0	0	0	1	0	0
chr7_14455_mature	agttcagtcagacaccagtactt	chr7_14455	aaactgtgtgttttgcaaaaatctttgttcctagtcattaaagttcagtcagacaccagtacttt	chr7	111926722	111926787	+	2	0	0	0	1	0	1	1	2
chr5_10203_star	agttccaagagctcgacagaacccaa	chr5_10203	agttccaagagctcgacagaacccaagaaaccttagggccggagcatatggaacgtcc	chr5	116101614	116101672	+	0	0	0	0	0	0	0	1	0
chr13_25274_star	agttcccttccgaaatcagtc	chr13_25274	actgggtgggggaagaggacagagatgatcatcagttcccttccgaaatcagtcc	chr13	59081665	59081720	+	0	0	0	0	0	0	0	0	0
chr3_6800_star	agttcgtacaggtttttctgt	chr3_6800	agttcgtacaggtttttctgtactatcttaccggaaaacttgtacgaatttt	chr3	100079681	100079733	-	3	1	1	3	5	1	2	1	1
chr25_42882_mature	agttctgtaaaacttgatgg	chr25_42882	agttctgtaaaacttgatggttctctaaacgtttgagtgctcaggcttg	chr25	23379572	23379621	+	0	0	0	0	1	2	0	0	2
chr1_2236_mature	agttctttgagttctgttta	chr1_2236	gagtcctactcatctgagagtctaagtatgccttctacaaattgaaatagttctttgagttctgtttac	chr1	158266467	158266536	-	0	0	0	0	2	3	0	1	0
chr12_24094_mature	agttgaggctccgagcttcgg	chr12_24094	agttgaggctccgagcttcggtgtcaggctggagtttcccgaggcccgcagccccagcccc	chr12	83448036	83448097	+	2	0	0	2	3	1	1	4	0
chr18_33516_mature	agttgagtagaagccgcggc	chr18_33516	ccccgcctagacagcgaactagttgagtagaagccgcggcg	chr18	33761121	33761162	-	12	6	8	4	18	6	7	8	12
chr9_18752_mature	agttgatctctgtttggt	chr9_18752	ctatttggtctctgctgtctctttatgctctaaaataaaaagagttgatctctgtttggtc	chr9	73983216	73983277	-	1	0	0	1	1	1	0	0	0
chr16_29280_mature	agttgctttccttatagat	chr16_29280	agttgctttccttatagatattcctgtctactttccctattggaagaaattttggtgtatgctcaggggtatgaatatttt	chr16	1292590	1292671	+	0	0	0	2	0	0	0	2	0
chr4_8249_star	agttggaaagagttctcatg	chr4_8249	aaaagaactttgaagatagaatctgttagttggaaagagttctcatgg	chr4	23816427	23816475	-	0	0	0	0	1	0	0	0	0
chr3_5718_star	agttgggagactccagg	chr3_5718	ctggcgtgactcagggagaagtccctctgctgaacagagggagaaacagttgggagactccagga	chr3	115453425	115453490	+	0	0	2	0	1	0	0	0	0
chr6_12384_mature	agttgtaaaattaggcagttggt	chr6_12384	agttgtaaaattaggcagttggtttgatctttttctttaaatgtaagtgtttatagctataatttc	chr6	118995279	118995345	+	0	0	0	0	1	0	1	2	1
chr22_39863_star	agttgtactccactagaacata	chr22_39863	gtgtgaggtagctgggtagagaagaatagtacttatgttttgattgctaaagttgtactccactagaacatat	chr22	44107964	44108037	-	0	0	0	0	1	0	0	0	1
chr10_19248_mature	agttgtagactgaatttcaag	chr10_19248	agttgtagactgaatttcaagttggatattctgataggaagtctagaaattaagtctacaaccta	chr10	21083244	21083309	+	2	0	0	1	1	1	0	1	3
chr1_80_star	agtttacagctactttatca	chr1_80	ggtaaaattgctgagcaaggagtttacagctactttatcat	chr1	6736531	6736572	+	0	0	0	0	1	0	0	0	0
chr27_45459_star	agtttagaatcaagaac	chr27_45459	tttgtatggatttgagcctcctcgtggtcgttgcccatcctacatggtacccggggctggcagaagactcggagtttagaatcaagaact	chr27	35577800	35577890	-	0	0	0	0	0	0	0	0	0
chr8_16992_star	agtttagtattacctctctgatgg	chr8_16992	agtttagtattacctctctgatggcctttattagaaaggcagttttagaagct	chr8	55878861	55878914	-	0	0	0	0	0	1	0	0	0
chr9_18755_mature	agtttcccggccaatgc	chr9_18755	agtttcccggccaatgcatcaaatgttgtacccacgcgttctgggaaacaaa	chr9	74212612	74212664	-	663	268	162	128	1907	1095	274	361	561
chr11_21519_star	agtttcgtttccgcg	chr11_21519	agtttcgtttccgcggtaccgaggggaacgccggggaaacggatagctgg	chr11	39855667	39855717	+	1	0	0	0	0	0	0	0	0
chr3_5138_mature	agtttgatgaaatagatggtcg	chr3_5138	agtttgatgaaatagatggtcgttattattaaagggaagtacatttcttataagataaaagacaaattatataaagcttc	chr3	42959332	42959412	+	0	0	0	0	0	1	0	2	0
chr24_41978_mature	agtttgccctactgatgagtc	chr24_41978	agtttgccctactgatgagtctgcctcccttgttggactcagtcacttggggaacagt	chr24	45853535	45853593	+	1	0	0	0	1	0	1	1	1
chr9_18387_star	agtttgttcctctagttg	chr9_18387	ctgtagttgggttggacttgcataagaagtttgttcctctagttga	chr9	15347105	15347151	-	0	0	0	0	0	0	0	0	0
chr23_40654_star	agttttaaaccatatgtgg	chr23_40654	cagtatgggagaggatggtgtttaaagctaattaaaggtgtggttgagcagttttaaaccatatgtggg	chr23	30596800	30596869	+	0	0	0	0	0	0	0	0	0
chr3_4933_star	agttttagtgacagaagca	chr3_4933	agttttagtgacagaagcacttagtgtttttataatagacggacttt	chr3	21447086	21447133	+	1	0	0	0	1	0	0	0	0
chr9_18864_star	agttttgagaatgcat	chr9_18864	agttttgagaatgcatttgctatgtgttgttctctgaatatt	chr9	89099544	89099586	-	0	0	0	0	0	0	0	0	0
chr15_28484_mature	ataaaaagatgctcatta	chr15_28484	gaagacatctagatggtcaataggccataaaaagatgctcattat	chr15	574758	574803	-	4	0	0	0	1	3	0	2	0
chr7_13701_mature	ataaaagccatttttccttt	chr7_13701	gaggaaaagtgctcttataaatgtgaaatcacttataaaagccatttttcctttt	chr7	21593142	21593197	+	0	1	0	0	0	1	1	1	1
chrx_48579_star	ataaaatatgggcctggt	chrx_48579	tcagacccatattctcataggccatcttaactgtcggcctataaaatatgggcctggta	chrx	30823376	30823435	-	0	1	1	0	1	0	0	0	0
chr22_39265_mature	ataaaatgttcgggaaca	chr22_39265	ttttctgtacatttaaagaaatttatcataaaatgttcgggaacac	chr22	47895457	47895503	+	0	0	0	0	0	0	0	2	0
chr2_2397_star	ataaagaaaccaaga	chr2_2397	ataaagaaaccaagattcagagttgagtagattgcagatttactcctcagagttttagagaattgaatatcc	chr2	14570836	14570908	+	0	0	1	0	0	0	0	1	1
chr18_33789_mature	ataaattcgtttggatttt	chr18_33789	ataaattcgtttggatttttccttaagatgtaacggaaaaacccaaatgaattttttg	chr18	52591511	52591569	-	2	1	2	1	4	4	3	8	7
chr18_33790_mature	ataaattcgtttggatttt	chr18_33790	gagtccaaaatattgggttggccaataaattcgtttggattttt	chr18	52591549	52591593	-	1	0	1	0	5	7	7	5	10
chr10_20312_star	ataacgcgtctgact	chr10_20312	ataacgcgtctgactacggatcagaagattccaggttcgactcctggctggctcggtgggacgcgtgcgttttt	chr10	22097285	22097359	-	83	29	39	27	83	94	34	30	112
chr22_39077_mature	ataatattagtgagatgctg	chr22_39077	agtatcaccttcagtggtatggcaggtgtcataatattagtgagatgctgt	chr22	29003879	29003930	+	0	0	0	0	0	0	0	0	2
chr1_1684_star	ataatatttcatcagtgtttggc	chr1_1684	ataatatttcatcagtgtttggctgtaacagatgtgaagagaaaggagattgagaagtaatattt	chr1	96811624	96811689	-	0	0	0	0	1	1	1	1	0
chr16_29865_star	ataatgagggacagcaac	chr16_29865	ataatgagggacagcaaccccagctatggcaaatgaagtggtagtgactgtatttgaactttcaatatcc	chr16	64434334	64434404	+	0	0	0	0	0	1	0	0	0
chr12_23899_mature	ataatgcacatgtatgaacat	chr12_23899	tgtatgcttgtttatgtatatatacataatgcacatgtatgaacata	chr12	50859515	50859562	+	1	0	0	0	0	0	0	1	0
chr12_23900_mature	ataatgcacatgtatgaacat	chr12_23900	ataatgcacatgtatgaacatatgtactatgtaaattatgtcatatataggcatttatgt	chr12	50859540	50859600	+	0	0	0	0	1	0	1	1	1
chr28_45912_mature	ataattattgctattccaacagg	chr28_45912	ataattattgctattccaacaggggtaaaagtttttagttgattagcaatacttcaag	chr28	34826184	34826242	+	1	0	2	1	1	17	0	0	0
chr1_139_mature	atacaacctactacctcaac	chr1_139	gaaagctagaaggttgtacagttaactcccagggtgtaactctaaaccatacaacctactacctcaacc	chr1	20103405	20103474	+	25	15	18	6	10	14	19	26	14
chr15_27971_mature	atacaacctactacctcaac	chr15_27971	gaaagctaggaggctgtacagttatctcccttgatgtaattctaaactatacaacctactacctcaacc	chr15	31319924	31319993	+	55	40	39	38	71	58	91	119	32
chr28_46130_star	atacaagacttccctg	chr28_46130	atacaagacttccctggcagtccagaaggtaaggctctgtgt	chr28	12685022	12685064	-	3	0	1	0	0	2	1	1	2
chr4_8757_mature	atacagaacactagatacagt	chr4_8757	atacagaacactagatacagtatatgtacctaatgtacagtatatgaccactgtacctagtgttctgtatat	chr4	102174233	102174305	-	0	0	0	0	1	0	2	3	0
chr13_25539_mature	atacaggcctcagtttc	chr13_25539	aaagaagtgggcctggcagtggtgatacaggcctcagtttcc	chr13	80508097	80508139	+	1	0	0	0	0	1	0	0	1
chr7_14549_mature	atacaggcctcagtttc	chr7_14549	atacaggcctcagtttccccatctaaacgaatcatgggggagggggagtcggtgtgt	chr7	5102958	5103015	-	5	1	1	2	3	1	0	0	1
chr11_21979_star	atacatataggtctgta	chr11_21979	atacatataggtctgtagttgtgtctcatttaatttcatttatctgatgacacatgaagtgaagtatcttttcgtgtgc	chr11	91902365	91902444	+	0	0	1	0	0	0	0	0	0
chr12_23836_star	ataccagtgtatgtgtgttt	chr12_23836	tctggaggtagatggtatattcgtatagtatatttttttcaactttgtacctgatgataccagtgtatgtgtgtttc	chr12	36467382	36467459	+	0	0	0	0	0	0	0	0	1
chr22_39080_mature	atacccccattttagataagttgg	chr22_39080	atacccccattttagataagttggccttccctttatcgagccccagagcagactataaatttgaaataaattaagac	chr22	29024410	29024487	+	2	0	0	0	0	1	0	0	0
chr1_866_star	ataccccctcatggtgttgctg	chr1_866	agcagcattctgacaactgtattaaataccccctcatggtgttgctgc	chr1	137489831	137489879	+	0	1	0	0	0	0	0	0	0
chrx_48605_mature	ataccctaggacctgagagtctca	chrx_48605	ataccctaggacctgagagtctcaattgcatgccctgactccaggaacccatcagtgacactctggaattccctatggcacag	chrx	37380244	37380327	-	0	0	0	0	0	0	0	2	0
chr10_19306_star	atacctgtaataatctttccaaag	chr10_19306	attggaaggaaataggcagatgtaggactatgtaaattaatagagaaaagaagatacctgtaataatctttccaaaga	chr10	25065458	25065536	+	0	0	0	0	0	1	1	0	1
chr7_14677_mature	atactagcttcagttgtccag	chr7_14677	atactagcttcagttgtccagaatgactgattcactatgctggacaactgaagctagcaca	chr7	11367533	11367594	-	1	0	3	1	2	2	1	1	0
chr24_42460_star	atactctcagctgcaagtgct	chr24_42460	atactctcagctgcaagtgctaaattctgctgttgtagcggttgtagctgtaggtaacc	chr24	56654355	56654414	-	0	0	1	0	0	0	0	0	0
chr10_19147_mature	atactctggtttctcttc	chr10_19147	atactctggtttctcttcaaaacgtataaatctttcgccttttactaaagatttccgtggagagaaacaattttgagttt	chr10	12018554	12018634	+	57	82	17	101	107	87	176	200	32
chr11_23294_mature	atactcttttggcaaggaatg	chr11_23294	atctccctggcaaacggagcagccattctgttttcacacatctctcaaactcatactcttttggcaaggaatgc	chr11	99771744	99771818	-	0	0	0	0	0	0	0	0	2
chr23_40458_mature	atactgaagaactggcagt	chr23_40458	atactgaagaactggcagtgtaatttattttgacctgagtagtgattatatgatcagttactttgaaactgttc	chr23	24188648	24188722	+	3	0	1	0	0	0	0	3	1
chr8_16918_mature	atactgaccaagggatagacac	chr8_16918	tgtcttcccttaaatattactaggggtaatactgaccaagggatagacact	chr8	45974760	45974811	-	0	1	1	0	2	0	0	0	1
chr5_9595_mature	atactggactgtttgtgcaagttt	chr5_9595	cactagcccgatcaatccaggtcacaatttaatgatccttctaaggaaacttgttcctgagaggagataatactggactgtttgtgcaagtttc	chr5	53193294	53193388	+	0	0	0	1	0	0	2	2	0
chr13_25575_star	atactttatcaaaaatgga	chr13_25575	atactttatcaaaaatggacactgcttactggaggttttggttggtgggtagtc	chr13	83122503	83122557	+	1	0	0	0	3	0	1	0	0
chr27_44898_mature	atagaacatgatgattg	chr27_44898	atagaacatgatgattgggaaagcaagttaaaattcttgttacctttaaataaattctcagtatatacatgtcagatt	chr27	11053651	11053729	+	12	1	9	1	4	12	1	4	12
chr14_26617_mature	atagacacactgaggcctgagatg	chr14_26617	atgtccagacagtgggtctgtgtgcacagcatagacacactgaggcctgagatgg	chr14	18795857	18795912	+	1	0	0	0	0	0	0	2	0
chr7_13254_star	atagactgttgattattgtaatgctt	chr7_13254	aggatggcaggaagaaggaattaggaagagacacaaggaaatttgggaaggatgatagactgttgattattgtaatgcttt	chr7	1294946	1295027	+	1	0	0	0	0	0	0	1	1
chr2_4224_star	atagagtaattagagctagagt	chr2_4224	atagagtaattagagctagagtgatcgtagtagagagaaatattctttctttcactaagatgtcaaattcttcctgcaagaactttattgc	chr2	105556169	105556260	-	0	0	0	0	0	0	0	0	0
chr9_18788_star	atagataaaacatttacagaa	chr9_18788	atagataaaacatttacagaatttttttctagaaattattagttattc	chr9	77070104	77070152	-	1	0	1	0	1	0	0	0	0
chr21_37325_mature	atagcagaggagtaggaggac	chr21_37325	ttgtcctacttctcagctgtcttgactccctaacaagatagcagaggagtaggaggaca	chr21	173382	173441	+	24	16	23	11	28	8	38	40	27
chr25_42890_star	atagcatgtttctttttgtca	chr25_42890	tctggaaagaactgtttgactatagcatgtttctttttgtcac	chr25	23727105	23727148	+	0	0	0	0	0	0	0	0	0
chrx_48844_mature	atagctggcgcccgggt	chrx_48844	cccgcagccccgtgactggctcctgcttccgctgtattttaactgagctgccgcaggcggccatagctggcgcccgggtg	chrx	73154449	73154529	-	1	1	0	0	1	0	1	0	0
chr9_18414_mature	ataggtttggtcccagccttcct	chr9_18414	gaaaatgcctagatgagtatatcaactccataaacacataggtttggtcccagccttcctg	chr9	21595999	21596060	-	80	196	235	269	196	386	292	328	498
chr4_7380_mature	atagtactgaactctatat	chr4_7380	atagtactgaactctatatatacgatgtttttcctatatgtacatacatatct	chr4	44819843	44819896	+	0	0	0	0	2	0	0	0	0
chr6_11632_star	atagtccaaataaccaatgtat	chr6_11632	cccatggctgaagacatctgtgattaaaagataataaacattagagctaatagtatagtccaaataaccaatgtatg	chr6	7378658	7378735	+	0	0	0	0	0	0	0	0	0
chr5_9807_star	atataagtgaaagagcttggg	chr5_9807	atataagtgaaagagcttggggttgaatcctggttttaattactacacttaaactaatattctattttcattgt	chr5	74930627	74930701	+	1	0	0	0	1	0	0	0	0
chr18_33848_star	atataatgtgtttgggacagcacctgc	chr18_33848	atataatgtgtttgggacagcacctgctacattctaagtgttgcgggactgttagctactgtgtat	chr18	55283522	55283588	-	0	0	1	1	0	0	0	1	0
chr1_127_star	atataggtatatatgtaggtat	chr1_127	atataggtatatatgtaggtatatatatacctatatgtatgtgtgtatat	chr1	15054871	15054921	+	0	0	0	0	0	1	0	0	0
chr15_28839_star	atatatatctctcatga	chr15_28839	gatgacagattgatagctggattataatttaagaaaccagtaatttaaatccaatacaaactaaatatatatctctcatgaa	chr15	44484968	44485050	-	0	0	0	0	0	0	0	0	0
chr11_21880_star	atatatatttgcatgtat	chr11_21880	tacctatatgtatgtgtgtatatatatatatatttgcatgtata	chr11	82279884	82279928	+	0	0	0	0	0	0	0	0	0
chr4_7240_star	atatattccaatattagtac	chr4_7240	tggaaatatggcaactttctcttatgattaacataccaacatagataaatatattccaatattagtact	chr4	27125037	27125106	+	0	0	0	0	0	1	0	1	0
chr29_46558_mature	atatatttttattacaggccta	chr29_46558	aggcctgtaataaaaatatattgctgatcacaccaatatatttttattacaggcctaa	chr29	15438643	15438701	+	1	0	1	0	1	0	0	0	0
chr25_42775_mature	atatcaaagagctgtaagtg	chr25_42775	acttacagctcttttatttattttctgggagcatatatcaaagagctgtaagtgt	chr25	12322467	12322522	+	2	0	0	0	1	1	0	2	0
chr25_42776_mature	atatcaaagagctgtaagtg	chr25_42776	atatcaaagagctgtaagtgttgcagcagatcccgcatgccacaacactcaaagctctttggtaatt	chr25	12322501	12322568	+	1	0	0	0	0	1	0	0	0
chr23_40704_star	atatcattacattttgcatgta	chr23_40704	ttgtgctgaatgttgggactgactatgctaaataaaatttgttgcattaaaaaaaatatcattacattttgcatgtat	chr23	31029204	31029282	+	0	0	0	0	0	0	0	0	0
chr4_7168_star	atatccatgttctgcat	chr4_7168	tgtttgaattggaatttttttatatccatgttctgcata	chr4	10809285	10809324	+	0	0	0	1	0	0	0	0	0
chr26_44255_mature	atatccgagtcacggcacc	chr26_44255	ctgttgtgcttggcctcttccacgcagaggttgtttcagccaggttatatccgagtcacggcacca	chr22	22821162	22821228	+	2079	648	828	198	3157	2359	418	529	1280
chr7_15402_star	atatgattagactggttagtttt	chr7_15402	atatgattagactggttagttttctgtgattgttgatttcagtctgtctgttg	chr7	74238168	74238221	-	4	1	0	0	4	12	1	8	1
chr16_29993_mature	atatggagggacggggt	chr16_29993	atatggagggacggggtgttgctgctcccagccacctccactccgaagcc	chr16	875007	875057	-	1	0	0	0	0	2	0	0	0
chr3_6471_mature	atatgggttctcaaagctcac	chr3_6471	atatgggttctcaaagctcacaaagaaatagatctaattaactgaaattcatctcatgtctttgtctaacttctctggaatacattttg	chr3	56741322	56741411	-	0	0	0	0	2	0	0	0	0
chr15_27886_star	atattaagtgccacaattt	chr15_27886	tattgtattgcttctggatgtgagctatgtgacgatttctgctatcatattaagtgccacaatttt	chr15	25499590	25499656	+	0	0	0	0	0	0	0	0	0
chr20_36392_star	atattctagttgcttc	chr20_36392	aggtggacaaggctgttggtttttatattaaatattctagttgcttct	chr20	7346999	7347047	+	0	0	0	0	0	0	0	0	0
chr5_9807_mature	atattctattttcattg	chr5_9807	atataagtgaaagagcttggggttgaatcctggttttaattactacacttaaactaatattctattttcattgt	chr5	74930627	74930701	+	1	0	0	0	2	0	0	0	1
chr25_43826_mature	atattgagttgccagtagttcca	chr25_43826	ccctctgctgtgtaatctcttcctggggtacagctgcctctcagaatattgagttgccagtagttccag	chr25	42009655	42009724	-	2	0	1	0	0	2	2	0	0
chr26_44736_mature	atattgtccaaactggggta	chr26_44736	atatcccagtttggacaataaaatatgtgattaccctagttatatattgtccaaactggggtag	chr26	42357018	42357082	-	0	1	2	0	1	2	1	3	0
chr19_34090_mature	atatttggtccataaatt	chr19_34090	atatttggtccataaattatcgtatgctaatctctgacagaaaggacgggttaaagttaatcaggacctggtgatgagg	chr19	9505338	9505417	+	0	0	0	0	0	0	0	2	1
chr13_25675_mature	atatttttagtttgttgaggaac	chr13_25675	atatttttagtttgttgaggaacctccatgctgttttccataatggctgcagcaatttacgttccctccaacaatgtaggagaattt	chr13	15911814	15911901	-	0	0	0	1	2	3	2	4	0
chr29_47161_star	atatttttattacaggccta	chr29_47161	aggcctgtaataaaaatatattggtgtgatcagcaatatatttttattacaggcctaa	chr29	15438641	15438699	-	1	0	0	0	0	1	0	0	0
chr10_21007_mature	atcaaagaaggaggggtaga	chr10_21007	atcaaagaaggaggggtagataatctgagagaagaggttaaaaaacaaaacaacactccagattccccactgctttttttttttttt	chr10	90846443	90846530	-	1	0	3	0	0	0	0	0	0
chr19_36276_mature	atcaagagcacagattctgc	chr19_36276	ccactctgttaccttttcatttcttttaatgaaagaaagttttaattgagggatcaagagcacagattctgca	chr19	63350413	63350486	-	1	1	0	2	2	0	3	2	2
chr1_657_mature	atcaagtatgtatctctat	chr1_657	tttagataccgagtacaaaaatgatcaatgtccactatatcaagtatgtatctctatc	chr1	99471003	99471061	+	4	0	0	0	0	0	1	3	0
chr17_31002_mature	atcaagtgtgggtcaaggactag	chr17_31002	atcaagtgtgggtcaaggactagaagtatgattccttggccccacactggaagg	chr17	46481101	46481155	+	0	2	1	0	3	1	1	2	2
chr25_42749_mature	atcactgccctgcagaggcccc	chr25_42749	cgagctctcagaggcccagttattcttaaatcactgccctgcagaggcccca	chr25	10761251	10761303	+	2	0	3	1	0	5	0	1	2
chr12_24359_star	atcacttgtcaggggg	chr12_24359	tccctggtcgtctagtggttaagagtttgccttccatcacagggcatgtaggtttcaatcacttgtcagggggc	chr12	29550105	29550179	-	0	0	0	1	0	0	1	1	2
chr19_34201_mature	atcagagagggatgaaatgc	chr19_34201	ctgtttccttcctccaaggagcttgcaattctggtttgggaagatagagctgaatatactggaggcatcagagagggatgaaatgct	chr19	18882256	18882343	+	0	0	0	0	2	0	0	1	0
chr19_34202_mature	atcagagagggatgaaatgc	chr19_34202	atcagagagggatgaaatgctgaatctttgacttggcactgatatgggcacccctcagtttctgaaga	chr19	18882322	18882390	+	0	0	0	0	1	1	0	1	0
chr2_4528_mature	atcagatctgtcagggct	chr2_4528	ggacctcgtcggtttggggagccggcagctcggctcagccgcgtcgagggcttccttcctcttttatcagatctgtcagggctg	chr2	133751638	133751722	-	0	1	0	0	2	0	0	1	2
chr3_6918_star	atcaggacccccttgaag	chr3_6918	atcaggacccccttgaagtgagcagcatgagtttatagtgaggtcagtcaggatggccgagtgt	chr3	108691731	108691795	-	0	0	0	0	1	0	0	0	0
chr19_34090_star	atcaggacctggtgatgag	chr19_34090	atatttggtccataaattatcgtatgctaatctctgacagaaaggacgggttaaagttaatcaggacctggtgatgagg	chr19	9505338	9505417	+	1	0	0	0	1	0	0	0	0
chr14_26491_star	atcaggagtctgaaagacagag	chr14_26491	atcaggagtctgaaagacagaggaggtttcaagttcctctgaaggctgttgatat	chr14	7260706	7260761	+	1	0	0	1	0	0	0	0	0
chr3_7044_star	atcaggtcgtagctggg	chr3_7044	atcaggtcgtagctgggcctctcatacctggacatgtgacagccagcacgtgggtgcctgctgcagaaatgggac	chr3	120101079	120101154	-	0	0	0	0	0	0	0	0	0
chr5_9473_star	atcagtttcctttccgggcata	chr5_9473	atcagtttcctttccgggcataggaggggccggccgggcgaagagcttgggagtcaaatgccagtggacgggtgtgc	chr5	36979682	36979759	+	0	1	0	1	0	1	1	1	1
chr16_30363_star	atcatcaccctggg	chr16_30363	tcaatgtcgggtgatgaaagtggttggctgtcaagggcacaggatttccagggaagttgactatcatcaccctgggg	chr16	45176403	45176480	-	0	0	0	0	0	0	0	1	0
chr28_46064_star	atcatgtcacctgggtaattaca	chr28_46064	atcatgtcacctgggtaattacagtccagtggattctttcttcaatattttcttggggacagttgattagtaagggaaatgctag	chr28	6503839	6503924	-	0	0	0	0	0	0	0	0	1
chr4_7775_mature	atcattggagtagaatagg	chr4_7775	gtaagtttcatggttagtggaagccttggcagcctagggcatcattggagtagaataggg	chr4	95912695	95912755	+	1	0	0	0	0	1	0	0	1
chr22_39482_star	atccaaaacgggacctttctg	chr22_39482	tgagagttccctgttctggatgttctctacaagcgcagtcatccaaaacgggacctttctg	chr22	57349839	57349900	+	0	0	0	0	1	1	0	1	0
chr6_11895_star	atccaaggagaaaggagcacc	chr6_11895	atccaaggagaaaggagcaccgcggatgtgattgtttccgagggtgg	chr6	59422100	59422147	+	0	0	0	0	0	1	0	0	0
chr5_11381_mature	atccagaggactgccctttacac	chr5_11381	atccagaggactgccctttacacctcgtatggtggggaaccagaactgaagtgtacaggtgggggtcatggggatca	chr5	115632870	115632947	-	1	0	0	1	0	1	0	2	2
chr6_12961_star	atccatgtttcatcctct	chr6_12961	gaggttgatgttggactgtgcctcaggccataagactgtgggccacaatccatgtttcatcctctc	chr6	88369365	88369431	-	1	0	1	0	1	1	0	0	0
chr14_27036_mature	atcccaggcactgtcgcc	chr14_27036	atcccaggcactgtcgccctcgtatgtttgtgatgtatctgtttgg	chr14	75215235	75215281	+	0	0	0	0	0	0	0	0	0
chr14_27044_mature	atcccaggcactgtcgcc	chr14_27044	atcccaggcactgtcgccctcgtatgtttgtgatgtatctgtttgg	chr14	74872476	74872522	+	0	1	0	0	2	0	0	0	0
chr26_44736_star	atcccagtttggacaataaaatatg	chr26_44736	atatcccagtttggacaataaaatatgtgattaccctagttatatattgtccaaactggggtag	chr26	42357018	42357082	-	0	0	0	0	0	0	0	0	1
chr1_326_mature	atccccagatgtgctgttttt	chr1_326	atccccagatgtgctgtttttgagttaattccatccacatgcacacagaaaggggagat	chr1	57334988	57335047	+	0	0	0	0	0	0	0	2	0
chr2_4399_mature	atccccccgctgccccc	chr2_4399	atccccccgctgcccccaattatttttaagcaggctgcaaaattcaggccatggctgctgttcagtagaggggaggagggggctca	chr2	127276066	127276152	-	5	22	1	19	92	37	89	90	1
chr23_40363_star	atccccctcttctggccttt	chr23_40363	atccccctcttctggcctttctccctttctggtggtgtggtctgtggatggcatcatga	chr23	16865521	16865580	+	0	0	0	1	1	1	1	0	0
chr2_4031_mature	atcccggacgagccccc	chr2_4031	atcccggacgagcccccaagatgaaaggttgttgtttggacctc	chr2	88063109	88063153	-	1978	518	682	248	4528	3094	753	939	1191
chr20_36762_mature	atcccggacgagctccc	chr20_36762	atcccggacgagctcccaagatgaaaggttgttgttgaatcatgcgaagacaccgggattc	chr20	63321204	63321265	+	58	9	13	1	123	62	15	21	30
chr17_31412_star	atcccggagcctggcgggc	chr17_31412	gcggcggcggcgccggggcgcgcaccagggcggcagcgcgggccggatcccggagcctggcgggcg	chr17	73373273	73373339	+	2	1	4	0	1	0	1	1	0
chr7_14521_star	atccctgatcagggag	chr7_14521	tccctgtggtctagtggctaaaactctatgcccccaacgcagggggccctggttcaatccctgatcagggagcta	chr7	4251825	4251900	-	1	2	1	0	4	5	4	6	1
chr8_15908_star	atccctggcttattcccagtaacgt	chr8_15908	attctttgtgttgggtggggtttgctctgagtattgtagaatgtgtagcaacatccctggcttattcccagtaacgtt	chr8	38091503	38091581	+	0	0	0	0	0	0	0	0	0
chrx_48506_star	atccggttgaggccccggaaccaga	chrx_48506	atccggttgaggccccggaaccagaggatctggcctctgcggagctcccgctcggcgtggtcaatctcttcttctccttcagccagctcc	chrx	23284072	23284162	-	0	1	2	0	3	1	0	0	0
chr16_30261_star	atccgttgttctctgaatgcata	chr16_30261	gagtggttaaggcaatggactgctaatccgttgttctctgaatgcatag	chr16	36586064	36586113	-	1	0	0	0	0	0	0	0	1
chr19_35048_mature	atcctacccctacaccccccaag	chr19_35048	atcctacccctacaccccccaagaagctgagtgaaatattcacatattcctcccacttcgttagggctgcataagaagggtgggttt	chr19	59333164	59333251	-	1	0	1	0	2	1	1	0	0
chr19_36229_mature	atcctacccctacaccccccaag	chr19_36229	atcctacccctacaccccccaagaagctgagtgaaatattcacatattcctcccacttcgttagggctgcataagaagggtgggttt	chr19	59333164	59333251	-	0	0	1	0	0	1	0	0	0
chr16_30688_star	atcctccaacatgtgaa	chr16_30688	atcctccaacatgtgaaagtaagtatgttgtcggaatg	chr16	73761895	73761933	-	0	0	1	1	1	0	1	0	0
chr22_39017_mature	atcctccccgagacccagcgcc	chr22_39017	gcgggtcggcggggaggcggtcgttggtacgatcctccccgagacccagcgccg	chr22	17675369	17675423	+	9	10	3	6	30	16	12	12	14
chr16_29307_star	atcctgcagagttattggggggaa	chr16_29307	atcctgcagagttattggggggaagtgaattgacatctcccctcagctttgtgggcttga	chr16	3314593	3314653	+	0	2	0	0	1	0	1	2	1
chr2_4233_star	atccttacataggcataaggtg	chr2_4233	atgtgtgagacttgtagggagtggatagcccatccttacataggcataaggtga	chr2	107729925	107729979	-	0	0	1	0	0	1	0	0	0
chr22_39063_star	atccttcccctacg	chr22_39063	atccttcccctacggcggccttcaaggcggggcccgtttcaggccacgagggcggagccggggacgcggaagattct	chr22	25991484	25991561	+	0	0	0	0	0	0	0	0	0
chr29_47112_star	atcctttccaattttaacg	chr29_47112	atcctttccaattttaacgttttatagagggctagaattttctagcagattaaatagattcttttttttggttggactgggtct	chr29	7443546	7443630	-	0	0	0	0	1	0	0	0	0
chr28_46392_star	atcctttcctggcagagg	chr28_46392	atcctttcctggcagaggtcagccgcacccgcggaatatttcctgagccgaggctgcggcagcctcttagcaggccaaggacgg	chr28	42767444	42767528	-	0	0	0	0	1	1	0	0	0
chr16_29603_mature	atcgatgtggtgtggtc	chr16_29603	actacaagtgtctatcaagaagaaaatgggatcgatgtggtgtggtcg	chr16	40309958	40310006	+	35	28	18	9	35	46	67	88	45
chr20_36828_star	atcgccccccacagagctgc	chr20_36828	caggtccctgccgggcggagaaaggccgccatcgccccccacagagctgct	chr20	75184210	75184261	+	0	0	1	0	0	2	0	0	1
chr13_25411_star	atcggagctactgtcatt	chr13_25411	atcggagctactgtcattaaagatctagaagacaaaaagggaagagagggacaaggtggcttgaaga	chr13	69704130	69704197	+	0	0	0	0	0	0	0	0	0
chr21_38003_mature	atcggccttccaccgctccc	chr21_38003	caggaacgggcggccgacctcggggccagggacgggatcggccttccaccgctcccc	chr21	66962000	66962057	+	22	11	20	8	22	2	31	16	8
chr10_19547_mature	atcgtggctgctgggga	chr10_19547	cacctagttcatgggtgccatcgtggctgctggggag	chr10	48370186	48370223	+	0	0	0	1	2	0	0	0	0
chr12_24233_star	atctaagagccatgtgtgtatatga	chr12_24233	gataggataatggacctgatgaacctcacaatgtctcttctgggcatgagaatctaagagccatgtgtgtatatgat	chr12	15258640	15258717	-	0	0	0	0	0	0	0	0	0
chr10_20126_mature	atctaccaccagatatgtta	chr10_20126	gtcatttttgttgtttgggtttattctatgatctaccaccagatatgttat	chr10	3975601	3975652	-	0	2	0	0	0	0	0	0	0
chr16_29554_star	atctacttagttcagatc	chr16_29554	acaggataggagaaagatagtgtcattttctcatctgagattatgacttgatactcatctacttagttcagatct	chr16	36833936	36834011	+	0	0	0	0	0	0	0	0	0
chr6_12606_star	atctccacccgcacacttc	chr6_12606	atctccacccgcacacttccagcagccctaggcgagccgctggcagttgaggaaaagtttgcggtaggattga	chr6	26109609	26109682	-	0	0	0	0	1	1	0	0	2
chr11_23294_star	atctccctggcaaacggagcagc	chr11_23294	atctccctggcaaacggagcagccattctgttttcacacatctctcaaactcatactcttttggcaaggaatgc	chr11	99771744	99771818	-	1	0	0	0	0	0	0	1	0
chr11_22415_mature	atctcggaagctaagcaggg	chr11_22415	atctcggaagctaagcagggtcaggcctggttagaacttgaatgggagaccacctgggaataccgggtgccctgggctttttttctttg	chr11	7264910	7264999	-	7918	2241	1015	2405	10683	12157	1313	1291	11493
chr17_31661_mature	atctcgtctgatctcgga	chr17_31661	atctcgtctgatctcggaagaagtatttgaggttacccagttcaggcattgagaaca	chr17	15475249	15475306	-	265	67	67	37	405	175	46	62	175
chr17_31662_mature	atctcgtctgatctcgga	chr17_31662	ccagccatatcagcgggaaggcacccaatctcgtctgatctcggaa	chr17	15475287	15475333	-	216	63	70	52	417	160	54	55	130
chr21_37474_mature	atctcgtctgatctcgga	chr21_37474	atctcgtctgatctcggaagcatttggatgggagatggttg	chr21	19194583	19194624	+	738	282	281	245	1906	973	294	263	991
chr22_39251_star	atctctgcttgtgcccagtggaa	chr22_39251	atctctgcttgtgcccagtggaattgtgcatgtggacaaagtcccaggcatcagcagagctaa	chr22	45653048	45653111	+	0	0	0	0	0	0	0	0	0
chr19_34833_star	atctcttatcagaaccaggattggc	chr19_34833	atctcttatcagaaccaggattggctctcagagtactggttaagatttgagaaga	chr19	49029090	49029145	+	21	1	3	1	2	1	4	1	5
chr1_1208_mature	atctgaaactgttgatatt	chr1_1208	tcatcaataggctcttcagtttccctttattttacaaccattagagtggtaaaatctgcatatctgaaactgttgatattt	chr1	27810247	27810328	-	411	39	89	76	58	37	81	88	49
chr1_784_star	atctgaattctttatagttct	chr1_784	gagctgagttccagtctatcgtgtgccttatctgaattctttatagttctt	chr1	126979455	126979506	+	0	0	0	0	0	1	0	0	1
chr4_8591_mature	atctgagagcactttgtcaag	chr4_8591	atctgagagcactttgtcaaggttgcattccttggcagagagctcttagtaac	chr4	81628618	81628671	-	0	0	1	0	4	1	0	1	0
chr26_44358_mature	atctgatgtgcatgcattt	chr26_44358	atctgatgtgcatgcattttctctactccattacactagaatccatgtctatcttacac	chr26	49283610	49283669	+	0	0	0	0	2	0	1	0	0
chr18_33700_star	atctgccacagccagggggg	chr18_33700	atctgccacagccaggggggcctgtgatggttcagctcccctcggtcaggcagatct	chr18	49170884	49170941	-	1	0	0	0	0	0	0	0	0
chrx_48572_star	atctgcttcaaagatga	chrx_48572	atctgcttcaaagatgactgggcagtcactgcatggaagtggagcc	chrx	29871401	29871447	-	0	0	0	0	1	0	0	0	0
chr24_42500_star	atctgggctcagcaagcttttt	chr24_42500	atctgggctcagcaagctttttccataaaaacacagatagtatctcgggctctgatag	chr24	63151697	63151755	-	1	0	0	0	0	0	1	0	0
chr20_36696_mature	atctggggtagggcctggga	chr20_36696	atctggggtagggcctgggaatttgtgtttttaaacaaataacttcaggtgattctgatgtca	chr20	44389373	44389436	+	0	0	0	1	0	1	0	1	0
chr8_16431_mature	atctggggtagggcctggga	chr8_16431	gctgggtcctcctcctagagagtttgattcagtagatctggggtagggcctgggaa	chr8	104298623	104298679	+	0	0	0	0	0	1	1	1	0
chr12_23537_mature	atctgtataatgggaaggtg	chr12_23537	accttcccattttacagatgggtaagcaaaggcccatctgtataatgggaaggtgg	chr12	10234464	10234520	+	1	5	5	3	9	6	11	12	6
chr23_40944_star	atctgtcctgaaaccagt	chr23_40944	atctgtcctgaaaccagtatggcagctgctactttatgctggtttcaggacagatct	chr23	3765688	3765745	-	3	0	2	2	3	0	1	2	6
chr16_30289_mature	atctgtggggtccaccttcctgg	chr16_30289	atctgtggggtccaccttcctggtcagagctcatgaccagtgttgctccccacaggcct	chr16	38732632	38732691	-	1	1	2	0	0	1	1	1	2
chr10_19663_mature	atctgtgtctaactttat	chr10_19663	taattttatggcacccatgttcttccttttagaatatttatctgtgtctaactttatt	chr10	60831234	60831292	+	0	1	0	0	0	1	1	1	2
chr17_30898_star	atcttaaagatctcagagcccgatact	chr17_30898	gttaatgcagtggacttagaggtaggtgtgagtatttcagtccatcttaaagatctcagagcccgatactg	chr17	19905385	19905456	+	0	0	0	0	0	1	1	0	0
chr7_14908_mature	atcttggaggcgggcgc	chr7_14908	gggcggcgcgccggggacgtggcagcctcagggacaggcgcctccggtggccatcttggaggcgggcgcg	chr7	25423109	25423179	-	1	0	0	0	2	1	1	1	1
chr21_37718_star	atctttggcccatgttttgattgct	chr21_37718	gcctcttttcatgtgcttttggtcatcagtatgtcttctttgaagaattgtctgttcagatctttggcccatgttttgattgctt	chr21	44263485	44263570	+	0	0	0	0	0	0	0	0	0
chr3_5256_mature	atgaaaggacgtgttagtagctca	chr3_5256	atgaaaggacgtgttagtagctcagtcgtgttggagtctttgcggccccatggactgagactcgccaggctcttctgttcatgg	chr3	56084950	56085034	+	4	0	1	0	1	2	3	2	0
chr10_19596_mature	atgaaatgactggcaattct	chr10_19596	atgaaatgactggcaattctaatgtcttgaggcttgaggtttgctaattttttttcattt	chr10	51585232	51585292	+	2	0	0	0	0	0	0	0	0
chr7_13615_mature	atgaacaagatggaccgg	chr7_13615	aggccatcgctgagcgcatcaagccagtgctgatgatgaacaagatggaccggg	chr7	18654039	18654093	+	18	5	2	8	7	11	5	11	16
chr4_7980_star	atgaacagacatttgct	chr4_7980	gccaagaatgttttcattcattttatttaaaaaaaggaaccagatagataaatacagatgaacagacatttgctt	chr4	117153849	117153924	+	0	0	0	0	1	0	0	0	0
chr12_24449_mature	atgaagatggtttgacttggc	chr12_24449	atgaagatggtttgacttggctagtaggctgcttttgggtcaaggtgttttttttt	chr12	40665196	40665252	-	2	0	0	0	2	0	1	0	0
chr10_19245_star	atgaaggctccttatctgctcca	chr10_19245	atgaaggctccttatctgctccacaacgtctggtgagagacttgaaggctaggagctgtagcggtca	chr10	20983093	20983160	+	0	0	0	1	0	0	0	0	0
chr20_36526_mature	atgaagtgttaggatagg	chr20_36526	atgaagtgttaggataggtgggtagcagtactattcatggattccccatcctgtctggggaggtcataa	chr20	26684057	26684126	+	0	0	0	2	3	1	1	1	0
chr9_18054_mature	atgaatggatgaaggaa	chr9_18054	atgaatggatgaaggaatgaatgaaaaggcctcacttgaaaaccaaagacatttttttttattgtccttttgtttattt	chr9	84906127	84906206	+	112	12	10	7	76	36	7	8	15
chr27_45073_mature	atgaattgattgttggag	chr27_45073	tcccacaaaggggcatgaagaggaccaaataacacctggatccaccatgaattgattgttggaga	chr27	34262680	34262745	+	4	0	4	0	3	4	0	0	1
chr3_5589_mature	atgacacagaacttcgaatactc	chr3_5589	agaattggtcacgtgttttgtgcaaaaccaggatgacacagaacttcgaatactcc	chr3	104320206	104320262	+	0	0	0	2	0	1	0	0	0
chr28_46086_star	atgaccatcagtgatgcca	chr28_46086	atgaccatcagtgatgccagagcctttgtgaaaactgaaaaaacaggaagagactgaacagaggtctgggactcggaaatgtcatgc	chr28	7147183	7147270	-	0	0	0	0	0	0	0	0	0
chr1_1193_star	atgactcaggaagactac	chr1_1193	tttcctaaccagtcatttatataatgcttcattatttttataacaatgactcaggaagactact	chr1	23149869	23149933	-	1	0	0	0	0	0	0	0	0
chr11_21902_star	atgactgtcacaggattcagg	chr11_21902	ctgaaaatggatggggctgtcttagtcgtaagtgctgagatgactgtcacaggattcaggc	chr11	84574797	84574858	+	0	0	0	1	1	0	1	0	0
chr22_39688_mature	atgagctttttaaccctgagca	chr22_39688	tctcaattaaaccttcaagtagaaatacatgagctttttaaccctgagcaa	chr22	15950000	15950051	-	7	0	0	5	3	3	1	1	3
chrx_47752_star	atgaggtcaggtggg	chrx_47752	acactctgcacattggttggaaaaatgaggtcaggtgggt	chrx	9435772	9435812	+	0	0	0	0	1	0	0	0	0
chr17_31178_mature	atgatcaagaactgttgga	chr17_31178	atgatcaagaactgttggatctctgttgctgtatacagcagagatccaacagttcttgatcagat	chr17	60798348	60798413	+	2	0	0	3	0	1	0	0	0
chr1_1341_star	atgatcacaggtgcctaagatg	chr1_1341	aacataggtctgggctgcatgtaaaatagacatcctattagctaaatagtgagtcccatgagacatgatcacaggtgcctaagatgc	chr1	59703507	59703594	-	0	0	0	0	0	0	0	0	0
chr5_10091_mature	atgatgtgttgtttccat	chr5_10091	tgtgacactgtcaaattctctctcaacaatgatatgagctttcacatcattgcccatgatgtgttgtttccatt	chr5	109777559	109777633	+	36	5	15	2	70	41	13	6	12
chr9_18686_mature	atgattgtagagggggcatgta	chr9_18686	ggatggccgtttcctttggaagacaaagagggtatgattgtagagggggcatgtat	chr9	63849042	63849098	-	1	0	0	0	0	0	1	3	0
chr6_12350_star	atgcaagaatcccttgagtc	chr6_12350	gcttatcggtctgattctgtttcctcgcatgcctgctgcctttttgttgtgagtgcatatctggatgcaagaatcccttgagtct	chr6	115255063	115255148	+	0	0	0	0	0	0	0	0	0
chr21_38309_star	atgcacccacagtgcccccagg	chr21_38309	cgctctaaggctgcgttcaggaaaaacccctgaaatgcacccacagtgcccccagga	chr21	27288083	27288140	-	0	0	0	0	1	2	0	0	0
chr9_18154_star	atgcactctttcct	chr9_18154	gggacggcgggggggtggggggccggtgctttgggtggggaatggtgggttggtgctggcaaccacatgcactctttcctg	chr9	96753077	96753158	+	0	0	0	0	0	1	0	1	0
chr29_47569_mature	atgcaggcagtggagggagc	chr29_47569	atgcaggcagtggagggagcgcgggccagtggagccagagagcgtgtgcctggcatcctgccacggccttgttg	chr29	44926209	44926283	-	1	2	0	0	0	0	2	1	2
chr23_40351_mature	atgccactgtggtgaaga	chr23_40351	cctcacccgggctaagggacggaccaaatgccactgtggtgaagaa	chr23	16482894	16482940	+	1	0	1	0	2	3	0	0	0
chr5_9473_mature	atgccagtggacgggtgtg	chr5_9473	atcagtttcctttccgggcataggaggggccggccgggcgaagagcttgggagtcaaatgccagtggacgggtgtgc	chr5	36979682	36979759	+	0	0	0	0	0	0	0	2	0
chr4_8244_star	atgccatatcaccctga	chr4_8244	atgccatatcaccctgaacgtgtccaatcttgtctgatctcagaacctaatcagggtcgggcctggttag	chr4	22217115	22217185	-	7	2	0	3	5	4	1	2	2
chr4_7222_mature	atgccctttgcagaactcttg	chr4_7222	atgccctttgcagaactcttgttttgtcatatcatttgtcagaatcctgtgagtcagaaaaggagggtggtag	chr4	20828295	20828368	+	0	0	0	0	1	0	0	2	0
chr16_30613_mature	atgcggacttattctaaggt	chr16_30613	atgcggacttattctaaggtctcgaggctgacttccctgtgctttcggaatgcttcgtgatctcacgtggagctcgctgg	chr16	66830590	66830670	-	30	1	1	1	8	4	1	0	7
chr18_32385_mature	atgcgtcggaacttggt	chr18_32385	ccccggcgcactcaccctcccggcagcgccgcctccagatggtgtcagtgtgcaggatgcgtcggaacttggtg	chr18	12134744	12134818	+	2	2	0	1	1	0	3	3	2
chr11_21194_star	atgctcacttagaaactcttctcaag	chr11_21194	ttatccaggatcagtgggcgtgaaggccaaaaacagtggcatgctcacttagaaactcttctcaagg	chr11	3093554	3093621	+	2	0	0	0	1	3	0	0	4
chr28_45888_star	atgctcagcttcagct	chr28_45888	gctgaactggcagagcacttcaaaggcctgcgggtcattcatcatccccatgacgctccggcaaatgctcagcttcagctc	chr28	34238431	34238512	+	0	0	0	0	0	0	0	0	0
chr2_3480_star	atgctctggtctcccccgaca	chr2_3480	accgggggatcaccatggtttgaagtgtgggggctcctttgtcatgctctggtctcccccgaca	chr2	141849581	141849645	+	0	1	0	0	0	0	1	0	1
chr7_14316_mature	atgctgctgctgtgggtgt	chr7_14316	atgctgctgctgtgggtgtcggtggttgcagcctcggcgctggcagcaccagctcc	chr7	97126833	97126889	+	2	1	0	1	1	0	1	2	0
chr20_36981_mature	atgctggtggaatgggt	chr20_36981	atgctggtggaatgggtgagggcctgcttatttgaaacccttttgccacatga	chr20	17159034	17159087	-	2	1	2	5	2	3	1	2	5
chr21_38319_mature	atgctgtgttgaagtcta	chr21_38319	atgctgtgttgaagtctagtcgatttgcagttttgtgcttgtcctctgtgtacaatgaattgattcaattatgacagatattca	chr21	27793573	27793657	-	0	0	0	0	0	1	0	1	0
chr11_22895_star	atgctgttctgctgatctat	chr11_22895	tgggtctgtttctgcactctcaatgctgttctgctgatctatt	chr11	64808369	64808412	-	0	0	0	0	0	0	0	0	0
chr11_22728_star	atgctgttgtta	chr11_22728	atgctgttgttactccacccagacccctgtccccgggaggcagccctcccccaactgctgggagtattagctgctcaagatcc	chr11	42931721	42931804	-	0	0	0	0	0	0	0	0	0
chr16_29910_mature	atgctttgcagtcgggcct	chr16_29910	atgctttgcagtcgggcctcgcggccccgcgtctagtgatggggagcccccggtgcttgacgccgccaaatcggcc	chr16	68318089	68318165	+	1	0	1	0	0	1	2	2	0
chr18_33798_mature	atggaaggagcagtaga	chr18_33798	atggaaggagcagtagagcccacagccctctccgtgc	chr18	52863345	52863382	-	2	0	0	0	2	1	1	0	1
chr15_27802_mature	atggacgacgaggggcaagaggc	chr15_27802	atggacgacgaggggcaagaggctgaggccgaaacctcggccgccctgggcccccggcccccgggc	chr15	14225563	14225629	+	2	1	1	0	2	0	2	0	0
chr18_33553_mature	atggagaagtagggcat	chr18_33553	atggagaagtagggcatgcggtggaaagaaggtgaaatctgatattagaagatccagctttgagtgtgtggcttacaagcctggt	chr18	38184841	38184926	-	2	0	0	0	1	0	0	0	0
chr18_33554_mature	atggagaagtagggcat	chr18_33554	tccctctcattgtagaatgtgtaagtctgcctttgataaggctcacatggagaagtagggcatg	chr18	38184908	38184972	-	0	0	0	0	1	0	0	0	0
chr10_19807_mature	atggaggatagtagattgcaggc	chr10_19807	agtgtagagtagagctttcatgggtggaaaatggaggatagtagattgcaggct	chr10	77932166	77932220	+	0	0	0	0	0	0	0	2	0
chr13_25649_star	atggagtcgagctat	chr13_25649	cagctttgggggttgatggacagttatctcctccacagaaatgtggggaaactgcaggtccatggagtcgagctatt	chr13	11718286	11718363	-	2	0	0	2	1	0	0	0	0
chr13_24895_mature	atggataaggctctgat	chr13_24895	gcagagctgactatgacccccaaaatccctgggatgagaatgaggagaaatggataaggctctgatt	chr13	19408190	19408257	+	2	0	4	2	5	4	3	6	3
chr11_22981_mature	atggatgcaggatggat	chr11_22981	atggatgcaggatggatgcatgaaaggggaagggtgttggtccttaggcagcctgttct	chr11	72761451	72761510	-	1	0	1	0	3	1	1	2	1
chr10_20527_mature	atggatgtgagacgtgt	chr10_20527	atggatgtgagacgtgtgcagtcacatggggcccggcgcttagaaggaccctgggcttggtttaaggctccactgtcaccagtttga	chr10	42782638	42782725	-	0	0	1	0	0	1	3	2	1
chr1_975_mature	atggattgatcgtctctt	chr1_975	ggaaattgacagccatgcgcagagaattcattttgttcattccctctctatttatggattgatcgtctcttg	chr1	151721888	151721960	+	0	0	0	0	0	0	0	2	0
chr4_7374_mature	atggcagatagaagaagca	chr4_7374	atggcagatagaagaagcaagcattggaattcccagaaacaatacatttcactatcttcctaaa	chr4	43774960	43775024	+	0	0	0	0	0	0	0	0	2
chr1_2239_mature	atggcaggtatatagaaaca	chr1_2239	atggcaggtatatagaaacacaactaatttttgtgttttgatctcgtaccctgcaactt	chr1	158489155	158489214	-	0	0	0	0	2	1	0	0	0
chr19_35416_mature	atggcatctcccatccttgca	chr19_35416	gcctgggcagagtggtgggggccctgaagccaaggcctcatggcatctcccatccttgcag	chr19	20055179	20055240	-	4	0	1	2	4	1	1	2	0
chr20_36693_mature	atggcatggccggtcagcg	chr20_36693	actgacctggcggcagccccttggcgtgcccggggccgcacgggggccaatggcatggccggtcagcgc	chr20	44176974	44177043	+	0	2	0	0	0	0	0	0	0
chrx_48282_mature	atggctcaggatggtagatct	chrx_48282	atggctcaggatggtagatcttggctacataataaaacttcagccaactggaattgattcattctaagctgtga	chrx	77175296	77175370	+	2	0	0	1	0	0	0	0	0
chr18_33373_mature	atggctgaggagcaggag	chr18_33373	atggctgaggagcaggagggcacagtcctacagcctagcttggaattggcccactatcacttccacccacat	chr18	14025125	14025197	-	0	1	1	1	0	0	0	0	3
chr18_33374_mature	atggctgaggagcaggag	chr18_33374	tcattctcttcccatggtgatggctgaggagcaggagg	chr18	14025178	14025216	-	1	1	1	0	1	1	2	2	2
chr19_35813_star	atggcttatctgggaccct	chr19_35813	tggtacccaggttagtcgtttactgactttgaccatagattagtaatggcttatctgggaccctc	chr19	40229152	40229217	-	2	0	2	1	0	3	1	0	1
chr3_5832_mature	atgggacaagtaggagg	chr3_5832	atgggacaagtaggaggacagacgctggtcgtgaagtcccattc	chr3	125407768	125407812	+	1	0	0	0	0	0	2	0	2
chr1_1993_mature	atgggacctgggagaca	chr1_1993	atgggacctgggagacagaggactgacacctgcatgaagcccatgttgcttgc	chr1	137641957	137642010	-	2	1	1	2	0	1	2	1	1
chr4_8827_mature	atgggaggaaggctgct	chr4_8827	atgggaggaaggctgcttatgccccctggtttcatag	chr4	107170458	107170495	-	0	1	0	0	0	0	0	2	2
chr15_28653_mature	atgggcagagctggagg	chr15_28653	atgggcagagctggagggctctccaggtgctgccggtgc	chr15	27833418	27833457	-	3	0	0	0	1	1	1	3	1
chr13_25925_mature	atgggctacaggcagaatct	chr13_25925	atgggctacaggcagaatctggggccagccactgattcctgtctgtttccctaga	chr13	42554496	42554551	-	7	5	4	2	6	8	7	5	2
chr11_22748_star	atggggccatttttcagccaactg	chr11_22748	atggggccatttttcagccaactgagctccccccactggatgcccccaggcttggaatctctgtgtcc	chr11	46070858	46070926	-	0	0	0	0	1	0	0	0	0
chr25_42918_mature	atgggggaggctggcagtgcgg	chr25_42918	atgggggaggctggcagtgcggacaagaccctcaccggtccctgctgccttttatgtctccctcaggc	chr25	27791826	27791894	+	1	1	1	1	2	1	2	0	2
chr19_35399_mature	atggggtaaggatggagagga	chr19_35399	atggggtaaggatggagaggacctttgagcgcaacgagatacctctccattctcatccccagag	chr19	19816739	19816803	-	0	1	4	0	2	2	1	1	3
chr19_34664_mature	atggggttgtgaggggtcagggt	chr19_34664	atggggttgtgaggggtcagggtctctggctggccatcacagctgaggccggccccacactgccccagg	chr19	40235534	40235603	+	0	0	1	0	1	2	0	0	1
chr1_1100_mature	atgggtttaggactaagaa	chr1_1100	tctgacaaccaaatacgtaagttttatgggtttaggactaagaat	chr1	2911949	2911994	-	0	0	2	0	0	0	0	0	1
chr23_41499_mature	atggtacaagaagggctgac	chr23_41499	atggtacaagaagggctgactataaattatactcagattttccactgcagtgg	chr23	38045077	38045130	-	2	1	0	0	0	0	1	0	0
chr22_39145_mature	atggtatgtagtccttaccgccat	chr22_39145	tggttgtgaggattaaatgagaaaacatatgcaaaacagtttatcctgtgcttggtgtgtatggtatgtagtccttaccgccata	chr22	36076270	36076355	+	0	0	0	0	0	0	0	0	3
chr17_31306_mature	atggtcagtaggacagagggt	chr17_31306	atggtcagtaggacagagggtaacactggtgactcgctccttggtggctgtgc	chr17	67307536	67307589	+	28	29	9	28	62	25	12	14	15
chr21_38469_mature	atggtgactttttatatgccctc	chr21_38469	atggtgactttttatatgccctctatcccaagactatggccagagggatgttaaggtcaccaaga	chr21	46764484	46764549	-	1	2	3	0	1	1	1	6	3
chr21_38470_mature	atggtgactttttatatgccctc	chr21_38470	aaatcatatttaattccagtaaaccatgtgttaaaatggtgactttttatatgccctct	chr21	46764525	46764584	-	2	1	1	1	4	2	1	5	1
chr2_3541_mature	atggtggctgatgtgaagtagg	chr2_3541	atggtggctgatgtgaagtaggctcgtgtgtcgatgtccatcccaactgtga	chr2	4871214	4871266	-	13	5	10	4	34	91	14	7	21
chr14_27635_star	atggttatcctctaagactagagag	chr14_27635	ttttggggctttaggcttatctacttgtatgttactttcatttggtcttagtattttatttgtatggttatcctctaagactagagagg	chr14	72654873	72654962	-	0	0	0	0	0	0	0	0	0
chr7_15460_star	atgtaaaagaatcccattgattg	chr7_15460	atgtaaaagaatcccattgattgaattattttaatatcggttggacttttaggtgg	chr7	90210019	90210075	-	0	0	0	0	0	0	0	0	0
chr18_32225_mature	atgtagaataagtggga	chr18_32225	tctattattgttacattgtgatatataacaaaataattgtacaactcaccataatgtagaataagtgggag	chr18	271791	271862	+	2239	526	591	301	2028	1190	304	334	1067
chr5_10526_star	atgtagcagaaggaaatat	chr5_10526	atgtagcagaaggaaatatatggcattttccttctcttggtat	chr5	14280874	14280917	-	0	0	0	0	0	1	1	0	0
chr10_19811_mature	atgtagctgtagttcattaact	chr10_19811	gtttctttgaatcagccctgtatttctgaaattatttcatgttacatgtagctgtagttcattaactc	chr10	78407255	78407323	+	0	0	0	0	0	2	1	0	1
chr1_130_mature	atgtagtattttcagttt	chr1_130	atgtagtattttcagtttctatcactgcattaagatgactggagagcaaag	chr1	15182867	15182918	+	454	222	485	275	516	550	706	826	558
chr4_7787_star	atgtattatttgccatgtgt	chr4_7787	atgtattatttgccatgtgttgtatgtgtctgacttattgctgataattgtgg	chr4	96632210	96632263	+	0	0	0	0	0	0	0	0	0
chr21_37991_mature	atgtcactcggcccactacc	chr21_37991	gtaagtgtgtctcgggtgagcatgcaatgaacgtgctcgcatgtcactcggcccactaccc	chr21	66020143	66020204	+	10	6	11	4	20	11	32	18	13
chr9_17804_star	atgtccacgtcctgctcag	chr9_17804	ttggacaggtatgtggggcatggggagggaggtcgtggggattccagcccatgtccacgtcctgctcagt	chr9	43012432	43012502	+	15	5	2	0	4	1	3	2	2
chr14_26617_star	atgtccagacagtgggtctgtg	chr14_26617	atgtccagacagtgggtctgtgtgcacagcatagacacactgaggcctgagatgg	chr14	18795857	18795912	+	0	0	1	0	1	0	0	0	2
chr5_10248_mature	atgtccgcgggttccctgtccca	chr5_10248	atgtccgcgggttccctgtcccaggttggttgagttcacgggtgcggaacccgcggatacgga	chr5	118128394	118128457	+	0	0	0	0	1	0	0	2	2
chr7_13394_star	atgtcctctctctctccacag	chr7_13394	actggagagcggaggatgtagagtaacacacacacacaccccgccccctactcaggcagtctatgtcctctctctctccacagt	chr7	9017247	9017331	+	0	0	1	1	1	1	0	0	2
chr29_47173_mature	atgtctctgtctgcatc	chr29_47173	atgtctctgtctgcatctgtgtgatcaggagcagcagctagagcagga	chr29	18728673	18728721	-	3	0	0	1	1	2	4	10	2
chr29_47175_mature	atgtctctgtctgcatc	chr29_47175	atgtctctgtctgcatctgtgtgatcaggagcagcagctagagcagga	chr29	18728673	18728721	-	2	0	0	0	0	4	4	4	3
chr14_27472_mature	atgtctgaactgggaggga	chr14_27472	ctccgccctattctattttccgtaagaatgtctgaactgggagggat	chr14	52805765	52805812	-	2	0	0	0	2	1	1	3	0
chr24_42441_star	atgtctgagctaatcagag	chr24_42441	acagaggagcttttgacatgaactgatctttacattcaagttcatgtctgagctaatcagagg	chr24	55926452	55926515	-	0	0	0	0	0	0	0	1	0
chr13_25358_mature	atgtctggatattttgtattt	chr13_25358	atgtctggatattttgtatttctcagtgttgtcttctgtcacttttatgaattaccaaggtgactgatgcttaatgttcaagattttgt	chr13	64411959	64412048	+	2	0	0	0	1	1	2	0	1
chr29_46669_star	atgtctgttcaacacacag	chr29_46669	atgtctgttcaacacacaggtgaacctacacgtttggtcgtctccatgagtgggatcgggggtct	chr29	35760891	35760956	+	0	0	0	0	1	0	0	0	1
chr17_31686_mature	atgtgactgcaacaatactcac	chr17_31686	tgagtattgttgcagttacattatatattgggctccccaggtggctccaaatataatgtgactgcaacaatactcaca	chr17	18413933	18414011	-	0	1	2	0	0	0	0	0	1
chr6_11707_star	atgtgaggtgatatctcatt	chr6_11707	atgtgaggtgatatctcattttgcatttgcatttagcatttagttttgatttgcatttagcactgttgaacatcttctcatgtgt	chr6	23647425	23647510	+	0	0	0	0	0	0	0	0	0
chr13_24928_mature	atgtggcatagtggaaatc	chr13_24928	atgtggcatagtggaaatctcaaatttaagaattgcttttacaattgtaaacaatggaatttaccctctctgtaaagtct	chr13	22899767	22899847	+	1	0	0	0	1	0	0	1	0
chr20_36466_star	atgtggtaataggtatataat	chr20_36466	ttatatacctattcccacatttttggtgtgaacattaaatgtggtaataggtatataata	chr20	20793735	20793795	+	0	0	0	1	0	0	0	0	0
chr2_4233_mature	atgtgtgagacttgtagggagtg	chr2_4233	atgtgtgagacttgtagggagtggatagcccatccttacataggcataaggtga	chr2	107729925	107729979	-	3	1	0	0	1	0	1	1	0
chr11_22585_star	atgtgtttcactaagcagcctct	chr11_22585	agggcaaggaggacacagcacccatgtgtttcactaagcagcctctt	chr11	23279761	23279808	-	0	0	0	0	0	0	0	0	0
chr28_46291_star	atgttacagtgttaagcagtgaaatag	chr28_46291	tctgattgctagatatagatcttctcgtatttgaatgttacagtgttaagcagtgaaatagg	chr28	28724914	28724976	-	0	0	0	0	1	0	0	0	0
chr29_46443_mature	atgttatgatgatgggcaaaat	chr29_46443	aacagcccattacgtgttctactgttttttcagggatgttatgatgatgggcaaaatt	chr29	664459	664517	+	226	104	271	122	96	116	157	222	96
chr29_46444_mature	atgttatgatgatgggcaaaat	chr29_46444	atgttatgatgatgggcaaaattgttcaactgctctgaatgggctgagtgaaaatagcctttctgaacatcc	chr29	664494	664566	+	200	86	272	118	82	108	135	191	118
chr6_11893_star	atgttattcacctgactatat	chr6_11893	tatgttattcacctgactatatctggtgatatagtcaggtgaataacagga	chr6	59335610	59335661	+	2	0	2	1	2	0	1	1	1
chr23_41070_star	atgttcacaagcacttgt	chr23_41070	atgttcacaagcacttgtcccccaccctccagatgagagttttgagagaccccatccagggggcagatgaaggggttgtgggttt	chr23	14343155	14343240	-	0	0	0	0	0	0	0	0	0
chr5_9795_mature	atgttctagaccccagtgt	chr5_9795	tgctgtgagctggtcgggtgctgcttcgtggctttttaaaacggcagtgcatgttctagaccccagtgtg	chr5	72967433	72967503	+	0	0	1	1	0	0	1	0	0
chr5_10035_star	atgttctgcttgttctc	chr5_10035	atgttctgcttgttctcagctgcctcactcaccctgagggtcctctggggcctcggaggaggagtaggaagagg	chr5	103780638	103780712	+	0	0	0	0	1	0	0	0	0
chr19_34025_mature	atgttctgtatcttgctt	chr19_34025	agcatctgcacacatgtgtgtacgctttaaaaattaaaagtggacttatgccaatcaatgttctgtatcttgcttg	chr19	5008509	5008585	+	185	82	117	81	182	159	176	210	85
chr24_41709_mature	atgttgaggtcaaggaact	chr24_41709	attctaccattgattgagaatagtcatcgaaatcttcttatatgttgaggtcaaggaactg	chr24	5338814	5338875	+	3	1	0	0	0	0	0	0	0
chr24_41710_mature	atgttgaggtcaaggaact	chr24_41710	atgttgaggtcaaggaactgagtacaagagacaaagtccctgagatgactttgacattg	chr24	5338855	5338914	+	10	0	0	0	1	0	0	2	1
chr29_47650_mature	atgttggctgtgtgggatc	chr29_47650	gttgtagccacattcatccctttctgtttgtatgttggctgtgtgggatct	chr29	48445891	48445942	-	0	0	0	0	1	5	2	0	0
chr19_34450_star	atgtttccgccctgccct	chr19_34450	gtggcaaggcctgagacatgacccatgtttccgccctgccctc	chr19	28205829	28205872	+	0	0	1	1	0	0	0	1	1
chr10_20567_mature	atgtttgtctttttcct	chr10_20567	atgtttgtctttttcctgataagtgaaaaaatcctaatataa	chr10	45891622	45891664	-	1	0	0	0	2	0	0	1	0
chrx_48656_mature	attaagactgtttttctgtag	chrx_48656	tccaggatgtccagctctaggtgagtgactacaccattgtggttatctgggtcattaagactgtttttctgtagt	chrx	46410412	46410487	-	0	0	0	2	5	9	4	8	1
chr23_40852_star	attaagcttgctatgttccaag	chr23_40852	gtggaatgaggtagataagacaccttaaagaatataactatcaagaaattaccagacttattaagcttgctatgttccaaga	chr23	48731815	48731897	+	0	0	0	0	0	0	0	0	0
chr1_1739_star	attaatgaattgctgac	chr1_1739	gaggcttttgcttaattagacaagctttgttgttaacaagtatgaacaggagtataattaatgaattgctgaca	chr1	103992964	103993038	-	0	0	0	0	0	0	0	1	0
chr9_18062_star	attaccaatctgtgggatat	chr9_18062	tgtcaaacagatttctgatagtcaagtaagtaaggctcattagttactttctggcattaccaatctgtgggatatg	chr9	85127599	85127675	+	0	0	0	0	0	0	0	0	0
chr15_28785_mature	attactggactgtggaaataa	chr15_28785	attactggactgtggaaataaagaaaaatggttgtgactattaggcgaatttattcgcacatttcagaaactc	chr15	39331594	39331667	-	12	8	3	4	8	1	5	1	5
chr13_25161_star	attactggtctcttggggtttgg	chr13_25161	attactggtctcttggggtttgggagtgctgtcagtgggttgtgagcttatttcctgtcgcaatgggatcgtaattc	chr13	46456175	46456252	+	0	0	0	0	1	0	1	0	0
chr11_22728_mature	attagctgctcaagatc	chr11_22728	atgctgttgttactccacccagacccctgtccccgggaggcagccctcccccaactgctgggagtattagctgctcaagatcc	chr11	42931721	42931804	-	0	0	0	0	0	1	0	2	0
chr4_7369_star	attagtactgtttgtagag	chr4_7369	attagtactgtttgtagagattgccatgaacttcataaaagatacagaagagggttctctgtgaagcttctctgacttcc	chr4	43314078	43314158	+	0	0	0	0	0	1	0	0	0
chr13_24767_star	attataactgcaccat	chr13_24767	attataactgcaccatactaggctttgcagttcataaatg	chr13	6233081	6233121	+	0	0	0	0	0	0	0	0	0
chr4_8130_star	attattatgaagcattatgtt	chr4_8130	attattatgaagcattatgtttttacatattttgcaataataatgg	chr4	2748490	2748536	-	0	0	0	0	0	0	0	0	0
chr2_4235_mature	attatttttgtagaactaa	chr2_4235	attatttttgtagaactaattcatatatctctgcatgcttgttaaagtatgtggataattgagtttactaaaggtgctag	chr2	108103289	108103369	-	0	0	0	0	0	2	0	0	0
chr20_37160_mature	attcaaaggttgtgggaa	chr20_37160	tcagaaatagcctttggcacatatattcaaaggttgtgggaaa	chr20	44811605	44811648	-	0	0	1	0	3	0	1	2	1
chr11_23037_mature	attcaaggatgtcatcaagg	chr11_23037	attcaaggatgtcatcaaggacagcccagctcagcagcctgttggctgttacctcatgtctcaaggtggctcttagttg	chr11	74672772	74672851	-	0	0	2	0	0	1	0	0	0
chr1_450_mature	attcaggtagaaagaaaatc	chr1_450	attcaggtagaaagaaaatcatctcgaatggaaagtctgagatgctttttttttttcttttccat	chr1	72073458	72073523	+	2	0	0	0	1	0	1	1	1
chr13_25285_star	attcaggtttggcaacttt	chr13_25285	attcaggtttggcaactttggcaaaactctcaaatcagaagaaagtagctcaaatctgaagaa	chr13	60341773	60341836	+	0	0	0	0	0	0	0	0	0
chr13_25287_star	attcaggtttggcaacttt	chr13_25287	attcaggtttggcaactttggcaaaactctcaaatcagaagaaagtagctcaaatctgaagaa	chr13	60297915	60297978	+	0	0	0	0	1	0	0	1	0
chr20_36557_mature	attcagttaatttcagttgctca	chr20_36557	tagcaactttcaagtgtacaatactgtattacgcatagttactatgctgagtattcagttaatttcagttgctcag	chr20	30687274	30687350	+	44	31	27	18	24	29	89	85	55
chr9_18697_mature	attcattactgcaagagaacta	chr9_18697	attcattactgcaagagaactaataggggagacctaagtgtttgatcaaacccatattaacatttgccaggcatgaaatt	chr9	64975322	64975402	-	1	0	0	0	0	0	0	0	0
chr9_18698_mature	attcattactgcaagagaacta	chr9_18698	attttcttttccaggaaaagttaaaactattacaagattgattcattactgcaagagaactaa	chr9	64975379	64975442	-	1	0	0	0	0	0	0	0	0
chr11_23267_star	attccaggctgaaggctggt	chr11_23267	gcggcgtgaacctgcgggcatccaggcacacctggaattccaggctgaaggctggtc	chr11	98432964	98433021	-	0	1	0	1	0	1	0	0	0
chrx_47718_star	attccagtattcttg	chrx_47718	gaggagacatgagaggtgggtttgatccttgggtcaggaagatcccctgaaagagggcatggcaacccattccagtattcttgc	chrx	3767494	3767578	+	22	12	10	22	37	27	26	24	35
chr3_5216_star	attccatcagctatatagcat	chr3_5216	tgctgtgcagctgatggaatacgttatacacacataccatattccatcagctatatagcatt	chr3	53733888	53733950	+	0	0	0	0	0	0	1	0	0
chr7_13368_star	attcccgtcatcttcgtca	chr7_13368	gcagaggagctgggaaggaccccggggctcaggaaacttggcagcttctcccgcccacgattcccgtcatcttcgtcag	chr7	6892292	6892371	+	0	0	0	0	0	0	0	0	0
chr25_43753_star	attccctccctgtcttgggcaca	chr25_43753	tcccccgaggccagaagggatgctgacctgcattccctccctgtcttgggcac	chr25	38744608	38744661	-	0	1	1	1	1	0	1	0	1
chr18_32544_star	attccctgatagcg	chr18_32544	gttacattaaggctgattgttatgcattgaacagcgtcctccaattccctgatagcgc	chr18	24444280	24444338	+	1	1	1	0	2	1	1	1	3
chr14_27143_star	attccttctgcctttgcacac	chr14_27143	cttgtcaggaagaaaggaaactcttctgaaattccttctgcctttgcacacg	chr14	2292742	2292794	-	1	0	1	0	0	0	1	0	0
chr15_28089_star	attccttgctagtggtatacagac	chr15_28089	attccttgctagtggtatacagactcttcatgaacctggcctcggcaaatctcc	chr15	41515776	41515830	+	0	0	0	0	1	1	0	1	0
chr29_47096_mature	attcctttatccctggttgtt	chr29_47096	agggccaggagatgattttctcgtttattcctttatccctggttgttg	chr29	3356471	3356519	-	0	0	0	0	0	2	0	0	0
chr22_39206_star	attcgcctaggtagtctt	chr22_39206	aggctgcagaggtgaggtaaagcaacaatgcccagagcaacaacgctcagagcattcgcctaggtagtctta	chr22	41234314	41234386	+	0	0	0	0	0	0	0	0	0
chr6_11725_mature	attctaaggtcattgagggc	chr6_11725	ccctcaaggaccttaggaccttttaggggagaaaagattctaaggtcattgagggca	chr6	25068458	25068515	+	0	0	0	2	1	0	0	0	1
chr24_41709_star	attctaccattgattga	chr24_41709	attctaccattgattgagaatagtcatcgaaatcttcttatatgttgaggtcaaggaactg	chr24	5338814	5338875	+	1	0	0	0	0	1	0	0	1
chr28_45810_star	attctacctctatcgccctc	chr28_45810	aggagcgaaggtaggctgtcaccgagacgctcgctggtttttgctctgtgcattctacctctatcgccctca	chr28	27890864	27890936	+	0	1	1	0	0	0	0	0	0
chr13_26207_star	attctctctgctcttcctcag	chr13_26207	cgaggaagaccagagtgcttgctctgtataaggcatcttccactaagccattctctctgctcttcctcagg	chr13	66417041	66417112	-	0	2	0	1	3	2	1	0	0
chr4_8536_mature	attctcttttgttggttt	chr4_8536	aattctgtaaggagagcttctgtgatcacacacttgtggcggaaggaaatgacattctcttttgttggtttt	chr4	73103504	73103576	-	29	8	46	4	36	39	7	6	79
chr16_29891_mature	attctgctgaatgatctgaa	chr16_29891	tcagtcgggagtagagcttctactgagccccctagggtctggaattctgctgaatgatctgaaa	chr16	66937064	66937128	+	23	13	14	7	43	21	14	21	3
chr16_30522_star	attcttcttccttacctat	chr16_30522	attcttcttccttacctatgggacctgccctcagaagctgaaaattctggatacttgctgagtttcacaatttgaggaggacactgg	chr16	58815886	58815973	-	0	0	0	1	0	0	0	0	0
chr7_15601_mature	attcttgcccgtggactctggc	chr7_15601	attcttgcccgtggactctggcctcgtatgcgcggtggagtgataaagctgtgttgctaggcagagttctgccaggcagctcatg	chr7	109462464	109462549	-	0	0	0	0	0	0	1	0	2
chr8_15908_mature	attctttgtgttgggtggggtt	chr8_15908	attctttgtgttgggtggggtttgctctgagtattgtagaatgtgtagcaacatccctggcttattcccagtaacgtt	chr8	38091503	38091581	+	1	0	0	0	1	3	0	1	0
chr26_44725_mature	attgaaggctaattagcagta	chr26_44725	attgaaggctaattagcagtataactaaatagtaatactgccagtctccttcagaca	chr26	39796581	39796638	-	6	1	2	1	3	5	0	2	2
chr6_12574_star	attgactgctgtacttgtcgtg	chr6_12574	attgactgctgtacttgtcgtggtaagttttgaaattgggtgtgtaaatctctgttttccttttataggattgttatggctattttgtgt	chr6	21357362	21357452	-	0	0	0	1	0	0	0	0	0
chr3_5715_mature	attgaggggcagcgctgga	chr3_5715	ccagtgcctcccctcagcctgctccaactggccagattgaggggcagcgctggat	chr3	115331681	115331736	+	0	0	1	0	2	1	0	0	0
chr7_14342_mature	attgatatttgcagataat	chr7_14342	attgatatttgcagataattcatatggtgcattttgataagaacatgaattatctgcaaatatcaataa	chr7	98351873	98351942	+	0	0	0	0	1	0	0	0	0
chr7_15531_mature	attgatatttgcagataat	chr7_15531	attgatatttgcagataattcatgttcttatcaaaatgcaccatatgaattatctgcaaatatcaataa	chr7	98351871	98351940	-	0	0	0	0	1	0	0	0	2
chr13_24727_star	attgcaaagtcaagcaca	chr13_24727	attgcaaagtcaagcacaggtggtgtggagtgactttgctggtg	chr13	1211784	1211828	+	0	0	2	0	0	0	0	1	0
chr15_28959_star	attgcagctgagga	chr15_28959	ctttggctggatttgttctgggtggtatcagagaactggcagcaggattgcagctgaggag	chr15	54164268	54164329	-	2	0	0	1	0	0	0	1	1
chr9_18238_star	attgctctcacaaacttgaagaat	chr9_18238	ttctttcggacttctgcagttctgatttgctttcttgtgcatatgtttataccatgaaagctaagaattgctctcacaaacttgaagaatt	chr9	104524987	104525078	+	0	0	0	0	0	0	0	0	0
chr29_47313_mature	attgctgtcatcaactc	chr29_47313	attgctgtcatcaactcctggctgtatcttctgtctaaggcgtggctaagtatagggctttgcagggctgtggggagcaacca	chr29	36064526	36064609	-	0	0	0	0	0	2	0	2	0
chr8_17472_star	attgcttaagctactacacttc	chr8_17472	attgcttaagctactacacttcctaaattgtttggctaaggtacagt	chr8	109193428	109193475	-	0	0	0	0	0	0	0	0	0
chr15_28973_mature	attggaagccatgcatgttccc	chr15_28973	attggaagccatgcatgttcccctctgtgcccctgcctgcctgctgagatgtacaaccgagtgaaaggtgtgatttctgagaa	chr15	55359035	55359118	-	0	0	0	0	1	1	1	1	0
chr10_19306_mature	attggaaggaaataggcagatgta	chr10_19306	attggaaggaaataggcagatgtaggactatgtaaattaatagagaaaagaagatacctgtaataatctttccaaaga	chr10	25065458	25065536	+	3	0	1	0	0	2	0	0	1
chr18_32813_mature	attggaagtatggcatct	chr18_32813	gggccacacagcctgtgggatattcgttccctgaccagggaccgaacctgtgccccctgcattggaagtatggcatctc	chr18	49247465	49247544	+	11	2	1	1	1	2	3	0	4
chr10_19232_star	attggagccagtctgcagaag	chr10_19232	ttctgtagataagccccagttacatatccaattacatatctgtaattggagccagtctgcagaag	chr10	19685170	19685235	+	1	0	0	0	0	2	0	2	0
chr7_13264_mature	attggagtagagacattaagt	chr7_13264	attggagtagagacattaagttccttgcttaatgtctctactccaaggc	chr7	1898305	1898354	+	2	0	0	0	0	0	0	0	1
chr1_588_star	attgtgacagggacccgaag	chr1_588	catttgtctatgttgttgtctataggctgtctttgtgctacagtgacagcactgagtaattgtgacagggacccgaagg	chr1	91503922	91504001	+	0	0	0	1	0	0	0	0	0
chr21_38392_star	attgtgcaatttttccaaag	chr21_38392	attgtgcaatttttccaaagttctagggagcaaatgtggtcttatggaggtagagggacaaaca	chr21	35148480	35148544	-	0	0	1	0	1	0	0	0	1
chrx_48593_mature	attgtgctagaaatggggtga	chrx_48593	attgtgctagaaatggggtgaatgccttgtatttagagagtacttagtactttaacaaaggaagaacattatttttaaaactatttgt	chrx	35983997	35984085	-	0	0	0	0	2	1	0	0	0
chr8_15666_mature	atttaaagtgtatttgtt	chr8_15666	atttaaagtgtatttgtttatatcactatattgaaatactctatgatcaatattagtccattaaagatacacatattatga	chr8	4326958	4327039	+	0	0	0	0	2	0	0	0	0
chr13_24928_star	atttaccctctctgtaaagtc	chr13_24928	atgtggcatagtggaaatctcaaatttaagaattgcttttacaattgtaaacaatggaatttaccctctctgtaaagtct	chr13	22899767	22899847	+	0	0	0	0	0	0	0	0	0
chr21_38609_mature	atttacccttttttatga	chr21_38609	cttagaaaataaatgttaatttacccttttttatgac	chr21	56677000	56677037	-	17	5	7	19	6	3	1	0	0
chr17_31621_mature	atttactgtctagagtttctgt	chr17_31621	atttactgtctagagtttctgtttggtagctgtcttctagatgtaccaca	chr17	10296445	10296495	-	0	0	0	0	1	0	0	2	0
chr6_12817_star	atttagaatctccactttcat	chr6_12817	ttttggtgccaagactctgaaatatagtatgtattttacatttagtacatcttaatttagaatctccactttcata	chr6	63772607	63772683	-	0	0	0	0	0	0	0	0	0
chr2_4136_mature	atttagttactgttgttaat	chr2_4136	gtgataatagttctattttaaatttagttactgttgttaatc	chr2	96750179	96750221	-	0	1	0	0	0	2	0	1	0
chr12_23865_mature	atttatggatttgttggatgct	chr12_23865	gcctgatagagatgtaaataatttctatacaataaaagagataacctgaaatattgtgatttatggatttgttggatgcta	chr12	41498028	41498109	+	1	0	0	0	0	0	2	0	0
chr12_23866_mature	atttatggatttgttggatgct	chr12_23866	atttatggatttgttggatgctaaccagttttgtgttttattcagcaatctatcaatttcatatctat	chr12	41498086	41498154	+	0	0	0	0	0	0	0	0	0
chr4_7374_star	atttcactatcttcctaa	chr4_7374	atggcagatagaagaagcaagcattggaattcccagaaacaatacatttcactatcttcctaaa	chr4	43774960	43775024	+	0	0	0	0	0	0	0	0	0
chr23_40907_mature	atttcatcagcgattcggttac	chr23_40907	tagctggagcatgaaattaaaaaataaaaaatttcatcagcgattcggttact	chr23	52151811	52151864	+	3	0	0	0	0	0	0	0	0
chr7_14015_mature	atttccacagtcccttgcagct	chr7_14015	ccttcaaagactcaggagattaggtcagactatttccacagtcccttgcagctc	chr7	56995073	56995127	+	0	1	1	0	0	2	0	0	1
chr14_27628_mature	atttcctaaccagtcatt	chr14_27628	aagaatgggagggaaaggaacatcattttatttatttttttaaagtgaccatttcctaaccagtcattt	chr14	69936839	69936908	-	4	0	3	4	3	1	0	2	0
chr14_27478_mature	atttcctctggacttctataa	chr14_27478	ttgttaggactactgttaatttgttaatgcttaaaagtttcataagaatttcctctggacttctataat	chr14	54228769	54228838	-	0	0	1	0	1	2	0	0	0
chr5_10110_star	atttctaaaagccag	chr5_10110	gggctgtgtaaggagataggccgctcttgccctaaaaatccccaagatctcctaagggtttcggccaagtatttctaaaagccagg	chr5	110612722	110612808	+	0	0	0	0	0	0	1	0	0
chr12_24655_star	atttctactttattttctg	chr12_24655	aggaagaagaagaaactgtatttctactttattttctga	chr12	78857978	78858017	-	0	0	0	0	0	1	0	0	0
chr24_41745_star	atttctatagaacttt	chr24_41745	atttctatagaactttgaagagatgattatattttatcaaggaatgtatagaaatat	chr24	13647537	13647594	+	5	1	0	1	0	3	0	0	1
chr22_39433_star	atttctgataaaaagacttc	chr22_39433	atttctgataaaaagacttcctcagaacctgaggacaagggctgtccagagatgc	chr22	54509313	54509368	+	0	0	1	0	0	1	0	0	0
chr2_2662_star	atttctggacagaaaga	chr2_2662	gcagctggctggggactgaagggtcaagcttttttatttaatactgagtttgttggtgaattccctttgatttctggacagaaagat	chr2	45523394	45523481	+	0	0	0	0	1	0	0	0	0
chr9_18443_star	atttgaaaacctggtaattttcaacat	chr9_18443	aagtggaaggccagagcaaatttgatcctgataaaatttgaaaacctggtaattttcaacatt	chr9	26859449	26859512	-	0	0	0	0	0	0	0	0	0
chr28_45921_star	atttgagacacctgttag	chr28_45921	atttgagacacctgttagacttccattgtgaaatatatttctaggaagagtagcaccatttgaaaattt	chr28	36379173	36379242	+	0	0	0	0	0	0	0	0	1
chr16_29410_mature	atttgccaagatatctcagtcgg	chr16_29410	atttgccaagatatctcagtcggggggagaggggacatggcgcgaagaacttctggcaacaca	chr16	19454184	19454247	+	0	0	0	0	1	0	2	0	0
chr1_391_mature	atttgctgaagacttga	chr1_391	caggtttccagtcatcatagtattaatttttaaaattatgttttaagattatacaaatttgctgaagacttgat	chr1	67213049	67213123	+	2	0	0	1	0	0	1	0	1
chr11_23406_star	atttggattcatgaaatgat	chr11_23406	atttggattcatgaaatgataagagattttatctttgttgactctagataa	chr11	105137727	105137778	-	0	0	0	0	0	0	0	0	0
chr11_21454_mature	atttggtgtaggcccaggtgtcag	chr11_21454	atttggtgtaggcccaggtgtcagaattgtaaagatgatgtggccctttagcttggaccactttg	chr11	29405454	29405519	+	0	0	2	1	4	1	0	3	0
chr21_37769_star	atttgtccacttcatct	chr21_37769	atttgtccacttcatctaggttatccagtttgttggtttgcagttat	chr21	49025931	49025978	+	1	1	0	0	0	0	0	0	1
chr7_15037_mature	atttgtcctgtagctgt	chr7_15037	atttgtcctgtagctgtctcatattctggctttgcttgattgc	chr7	41867349	41867392	-	0	0	0	0	0	1	1	3	0
chr7_13710_star	attttaattccatgt	chr7_13710	cttggaaaaataaaaagactccaagaattggtgacagtaattttaattccatgtg	chr7	22504523	22504578	+	0	1	0	0	0	0	1	0	0
chr9_18797_star	attttatttcttcagctgagtgg	chr9_18797	cagtagggaaggaataaaaagggatcatggaatgttgcacatgcagctgcaagaatatttaaaacattttatttcttcagctgagtggt	chr9	77359840	77359929	-	0	0	0	0	0	0	0	0	0
chr2_3045_star	attttcactgctcct	chr2_3045	attttcactgctcctgacaaagactttcccacactgttggggacggcgggggggtgg	chr2	110457097	110457154	+	0	1	0	0	1	1	0	0	0
chr28_46054_star	attttcattttgattc	chr28_46054	attttcattttgattctgttccttgctttggttgtctgaattagggacttctgttagattatgttggatct	chr28	6271262	6271333	-	1	0	0	0	0	1	0	1	0
chr18_32754_mature	attttccctgttattccca	chr18_32754	attttccctgttattcccactcagtgttgtcttactgtggttggcagttggagtat	chr18	46296605	46296661	+	0	0	0	0	0	1	0	2	0
chr5_10526_mature	attttccttctcttggta	chr5_10526	atgtagcagaaggaaatatatggcattttccttctcttggtat	chr5	14280874	14280917	-	0	0	0	0	0	3	1	0	1
chr3_6743_mature	attttctgaaatgtaccaac	chr3_6743	attttctgaaatgtaccaacctctgcagccggctttagaaggatttcagagatga	chr3	94342588	94342643	-	1	0	1	0	1	0	3	2	2
chr9_18698_star	attttcttttccaggaaaagtt	chr9_18698	attttcttttccaggaaaagttaaaactattacaagattgattcattactgcaagagaactaa	chr9	64975379	64975442	-	0	0	0	1	0	1	1	0	0
chr23_40364_star	attttggccttggtcacatccccact	chr23_40364	gtggtctgtggatggcatcatgattttaatgtttattttggccttggtcacatccccactc	chr23	16865557	16865618	+	0	1	1	0	0	0	0	0	0
chr21_37419_mature	atttttaatgatctcgga	chr21_37419	taatggtggaaataaagtaagataggtgtttaaaatggtctgaaatgttatctatttttaatgatctcggat	chr21	12972251	12972323	+	3	0	0	0	0	3	2	0	0
chr6_12557_mature	atttttactttccttattg	chr6_12557	atttttactttccttattgtaactatttcagttcagagatgatgttgctatcggtatataaaatagtaaggatgtagaagtca	chr6	17935216	17935299	-	1	0	0	0	2	0	0	0	0
chr10_19237_star	atttttagggtaagg	chr10_19237	atttttagggtaaggttgccaacgtcctttcttagaaagctgtctttatcctactgttatatcc	chr10	20362850	20362914	+	0	0	0	0	0	0	0	0	0
chr14_27341_mature	atttttctagaactgagc	chr14_27341	atttttctagaactgagcttcctttgccttcttcctggagtgtccaccttgtagaaatgatc	chr14	30784852	30784914	-	2	0	0	0	0	1	1	1	1
chr19_36120_mature	atttttctggaaatttt	chr19_36120	aaacattttagaacagctggtctattataaaataggaaatttcatattccaagttgatgctagattatttttctggaaattttg	chr19	53391562	53391646	-	0	0	0	0	0	2	0	3	0
chr6_11869_mature	atttttgtaagcagaact	chr6_11869	tttctaggacttacagaaatttgctaagttatatttttgtaagcagaactg	chr6	52149406	52149457	+	843	78	206	101	260	138	39	50	452
chr24_42378_mature	atttttgtagagccagcat	chr24_42378	tgtgcagcctgtcggggatggggactggaagacagcatttcggtagttacttatttttgtagagccagcatg	chr24	45443490	45443562	-	0	0	1	0	0	0	1	0	1
chr20_36641_mature	atttttgtttctgattt	chr20_36641	agtcttcaaaaagccccctaattttatttttgtttctgatttc	chr20	39795020	39795063	+	0	0	1	0	1	0	3	0	0
chr8_16071_star	caaaaaagttcattcaggtttt	chr8_16071	caaaaaagttcattcaggttttcccataatatcgtatgaaaaaccctagcgaactttttggcc	chr8	62220077	62220140	+	1	1	0	0	0	0	2	0	0
chr4_8634_star	caaaaagttcatttgggcttttt	chr4_8634	caaaaagttcatttgggctttttcgtaagatgttacagaaaaaccctgatgaactttttgat	chr4	88452109	88452171	-	0	0	0	0	0	1	0	0	0
chr16_30120_star	caaaaagttcatttgggttttt	chr16_30120	caaaaagttcatttgggtttttccatgtgatcttacagaaaaactcgaacgaactttttagc	chr16	18967317	18967379	-	0	0	2	1	1	0	1	0	1
chr17_30953_star	caaaataaatggaga	chr17_30953	caaaataaatggagaaatatttcatgtttgtgattgga	chr17	35258510	35258548	+	2	0	0	0	1	0	0	0	0
chr23_41563_star	caaacatgtagtagtatttat	chr23_41563	ggaagactgcagcataaaaaggacattatttgattaaaaaatgataaaaatgttcaaacatgtagtagtatttata	chr23	44476609	44476685	-	0	0	0	0	0	0	0	0	0
chr1_335_star	caaactgttcattcaat	chr1_335	caaactgttcattcaataaggactcagtgaacgtggtgcctcctgaagactgtgcagtggggc	chr1	58712409	58712472	+	0	0	1	0	0	0	0	0	0
chr10_19115_mature	caaacttttattctgaaaaa	chr10_19115	gtttcagattaactgttactttttcaaacttttattctgaaaaat	chr10	9357525	9357570	+	0	0	0	0	0	0	2	0	0
chr10_19994_mature	caaagactgtaaaatgt	chr10_19994	caaagactgtaaaatgtctgtaggcagaggctttttgtg	chr10	91903528	91903567	+	2	0	0	0	0	0	2	2	1
chr5_9020_mature	caaagactgtaaaatgt	chr5_9020	caaagactgtaaaatgtctcgtaggctactgattctgattttactctgagttgagaagctactggagtgcttgagcaggttggtgac	chr5	6498551	6498638	+	0	0	1	0	2	0	0	1	0
chr13_24784_mature	caaagagggactgtcagtagat	chr13_24784	caaagagggactgtcagtagatctcaaagcccttctgtatgattttttttctttcaa	chr13	8221082	8221139	+	1	0	0	0	0	1	1	2	0
chr29_46780_star	caaagccatgtctctgtc	chr29_46780	aggagcggaacaggagcgcgcatgcatagatggggcaaagccatgtctctgtcc	chr29	44606442	44606496	+	0	0	0	0	1	0	1	2	1
chr13_25320_mature	caaaggatagccttaagatt	chr13_25320	caaaggatagccttaagattctccctgtcgtcactctgcttttctctgta	chr13	62349484	62349534	+	0	0	0	0	0	1	1	1	0
chr20_36454_mature	caaaggataggtctggga	chr20_36454	caaaggataggtctgggactcgtatgcagtctgtgttatttcaaagaccagtcattctacatagtccatactataatttgca	chr20	18820675	18820757	+	1	0	2	0	1	1	0	2	0
chr11_21790_mature	caaagggagtagaggaatgca	chr11_21790	caaagggagtagaggaatgcaatgaactacaagtctttttgaatacagagcttgctgttttctatgttcataaaaa	chr11	73894699	73894775	+	0	0	0	0	3	2	0	0	0
chr23_40418_mature	caaagggctggaaagagttcat	chr23_40418	caaagggctggaaagagttcatgtggtatgctgatggagtctgtgtgtctgctgct	chr23	18394619	18394675	+	0	1	0	0	0	0	1	0	2
chr8_15839_star	caaaggtacaaccccaatttttt	chr8_15839	caaaggtacaaccccaattttttgacatatgtaaactggattgctgctgatggccaagggatttggtgttttgtc	chr8	31614532	31614607	+	1	0	0	0	0	0	0	0	0
chr8_16283_mature	caaagttcactgtgttggcat	chr8_16283	aggtaatattaatactttgctaatggacaaagttcactgtgttggcatt	chr8	79891755	79891804	+	1	0	0	0	2	0	0	0	0
chrx_47815_mature	caaatcggccataatta	chrx_47815	aatgttgtgttggtttctgccatataaaatgcaaatcggccataattat	chrx	18929603	18929652	+	1	0	0	1	0	4	1	0	0
chr19_35336_mature	caaatgctttctggctcaga	chr19_35336	catagccactaggtatacacaagcctgtcctgctgcaggacaatcacgtgaacattccctcccaaatgctttctggctcagag	chr19	14000588	14000671	-	0	0	0	0	0	0	0	2	0
chr23_41088_mature	caaatgtgggccggacagtgag	chr23_41088	tccctgtgctaccagcgtcaccgggaatgtttctgtcaaatgtgggccggacagtgaga	chr23	16331728	16331787	-	1	0	1	0	0	2	1	1	4
chr23_41189_mature	caacacccaccatccttgcag	chr23_41189	caacacccaccatccttgcaggtgctgcgaaccctggggtatgtg	chr23	26183003	26183048	-	3	1	3	0	4	1	1	7	2
chr23_41190_mature	caacacccaccatccttgcag	chr23_41190	tgcgggggcagggctgggctggtgggctggcggggaagctgtctgctggctcccaacacccaccatccttgcagg	chr23	26183026	26183101	-	5	4	0	1	0	3	2	9	1
chr16_29948_star	caacatggacggcttga	chr16_29948	ccttccctccattctttgcttcgtaggcctttctctctcactcatcagaccctggctgatcgccctggcaacatggacggcttgag	chr16	71687732	71687818	+	0	0	0	0	0	0	0	0	0
chr2_3618_star	caaccatttctgctcca	chr2_3618	caaccatttctgctccagaaaataagaattcttttagggcagagaaggaacaa	chr2	18076295	18076348	-	2	0	0	0	1	0	0	0	0
chr16_29641_star	caaccctccgtcctga	chr16_29641	caaccctccgtcctgagccctttaaacacacgccacagagactggagtcagagga	chr16	43795746	43795801	+	0	1	0	1	0	0	0	1	1
chr9_18101_mature	caaccgtcggaacagggcactgtg	chr9_18101	aggttgcctggttctgccccttccacccaaccgtcggaacagggcactgtgc	chr9	89627900	89627952	+	0	0	0	0	1	5	2	0	0
chr18_32881_star	caacctatctggggtctacat	chr18_32881	caacctatctggggtctacatgcatgttaaccaccgtcatgtagagcctggatgtgttgga	chr18	51828294	51828355	+	1	0	0	0	0	0	0	0	0
chr12_23935_mature	caacctgaatgaacattttggc	chr12_23935	ccaaaaatttcgtttggatttttccatactgtcttacaacctgaatgaacattttggcc	chr12	63920977	63921036	+	2	0	0	0	0	0	0	2	1
chr17_30983_mature	caacctgaatgaacattttggc	chr17_30983	ccaaaaagtttgcttgggtttttaagcttcatttgggatattctcataacagcttccggagcaacctgaatgaacattttggcc	chr17	42793397	42793481	+	1	0	0	0	0	0	0	2	0
chr11_21440_mature	caacgaagacttcagggca	chr11_21440	caacgaagacttcagggcagctggaaagtcaggatctgctcttgagccttcagtgga	chr11	27811240	27811297	+	46	29	29	16	69	29	53	44	33
chr22_38955_star	caacgagacctcctgtacagcac	chr22_38955	caacgagacctcctgtacagcacggggaactctccctgtgcttatggtaggtctcgttgcc	chr22	12878064	12878125	+	2	0	1	0	0	0	0	0	0
chr11_22704_star	caacgcgggtagcgcgtg	chr11_22704	caacgcgggtagcgcgtgcagaaacggaggcgtcacacgttggactcgtcggc	chr11	39805046	39805099	-	0	0	0	0	0	0	0	0	1
chr4_8313_star	caacgggcttgattttggagggtaa	chr4_8313	agccggtttagtcagtttgcttgttttgtatgcccttttgtgttacaagccaacgggcttgattttggagggtaag	chr4	37892868	37892944	-	0	0	0	0	0	0	0	0	0
chr3_5507_star	caactcagcaggaccagg	chr3_5507	caactcagcaggaccaggaccacgaggagcgaaggccaaggggactgcaggagaggg	chr3	96638489	96638546	+	0	0	0	1	0	0	0	0	0
chr4_7251_star	caactcataaatacttgatgt	chr4_7251	caactcataaatacttgatgtatctgagttgtgcagacatgtctaatgtattgtcgtattgtgaatgttgct	chr4	28226070	28226142	+	2	0	0	0	0	1	0	0	0
chr7_13674_mature	caactctgtgaggtaggcact	chr7_13674	caactctgtgaggtaggcactctttgttcccattttacagatgta	chr7	20692404	20692449	+	3	0	0	0	0	0	1	1	0
chr19_34843_star	caacttgattgggttctctgc	chr19_34843	caacttgattgggttctctgctcagggtcgcacaaggctgcagtcgagtgtca	chr19	49093490	49093543	+	0	0	0	0	0	0	0	0	0
chr4_7659_star	caactttagctggaagtccttg	chr4_7659	caactttagctggaagtccttgccattctgagaacacaaagccaccacaggattctgaagtagga	chr4	79527947	79528012	+	0	0	0	0	0	0	0	0	0
chr16_30025_mature	caagaacaacttttgctttca	chr16_30025	caagaacaacttttgctttcattcgtttgcctttcaagaagattatgattagaatatgttttaggt	chr16	3000582	3000648	-	1	0	0	1	0	1	0	0	0
chr16_30026_mature	caagaacaacttttgctttca	chr16_30026	aactgtagaatttattcttgtaatatagccttacaaataactgtcagtctaatgcaagaacaacttttgctttcat	chr16	3000626	3000702	-	0	0	0	0	1	1	1	0	0
chr24_42067_star	caagaagttcatttaggttttc	chr24_42067	caagaagttcatttaggttttcctataacatgatacagaagaacctgagtggacttttggc	chr24	59162588	59162649	+	0	0	0	0	0	0	0	2	1
chr27_44879_mature	caagaatgttttcattaa	chr27_44879	tacagaacaatctgtactggtcaacatgacttagcaagaatgttttcattaat	chr27	7974505	7974558	+	7	3	5	0	12	4	3	2	3
chr27_44880_mature	caagaatgttttcattaa	chr27_44880	caagaatgttttcattaattaaactcatttccctaaggcaaaaaattaattgtttagataatgattggaggcatactcttctg	chr27	7974539	7974622	+	7	1	1	0	8	8	2	1	4
chr8_15749_star	caagacttatttctgtttatc	chr8_15749	caagacttatttctgtttatcccaagttggtgtgtggggttgaactggaaaacgtcttggg	chr8	11117857	11117918	+	1	0	0	0	0	0	0	0	0
chr26_44069_mature	caagataaagaatgtgaact	chr26_44069	gtccaaattgaggtgtgctgtaagtgtgaaaacccaccggattttgaagacttatgcaagataaagaatgtgaacta	chr26	22887872	22887949	+	1	0	1	0	1	0	0	0	3
chr24_42240_star	caagatcttatcagagtt	chr24_42240	caagatcttatcagagtttctagtgacacatttagtagaatatgtg	chr24	25932413	25932459	-	0	0	0	0	0	0	0	0	0
chr16_29771_mature	caagcaatggctgttttcct	chr16_29771	ggacactgccttgcgtgaggtcctgtcaagcaatggctgttttcctc	chr16	57152076	57152123	+	2	1	0	0	2	0	1	0	0
chr2_2871_star	caagcaggacccaaa	chr2_2871	caagcaggacccaaacccggaagaggtcctgcagactggg	chr2	88272398	88272438	+	0	0	0	0	1	0	0	0	0
chr10_19315_star	caagcatgtttacttaa	chr10_19315	caagcatgtttacttaagaatggaaaaacttaggaaaatggtagtatcagtt	chr10	25216933	25216985	+	2	0	0	0	0	0	1	0	0
chr11_22653_star	caagctagacactgaaaatgtc	chr11_22653	aggcaagatgctggcaataaagatttgcaaaggctccacgccttttaaagattcaagctagacactgaaaatgtca	chr11	33968320	33968396	-	0	0	0	0	0	0	0	0	1
chr16_29900_mature	caaggaatggggactgagtc	chr16_29900	caaggaatggggactgagtcacaggcatatcagtgttactctacccttcattcctctt	chr16	66939243	66939301	+	6	0	2	3	3	2	5	7	0
chr20_36654_mature	caaggacttggagaaggagatgcc	chr20_36654	caaggacttggagaaggagatgccatgagttgtcaaaatgcttccgcacaacaagaccctgtggct	chr20	41308418	41308484	+	1	1	2	1	1	2	2	2	5
chr13_25535_star	caaggagaaaacctttatgat	chr13_25535	caaggagaaaacctttatgatatggtgagatgactggaactgtatacaccagctctttcccgattttaaggaatttttgtt	chr13	80119275	80119356	+	0	0	0	0	0	0	0	1	0
chr22_39872_mature	caaggaggggaagggggg	chr22_39872	cttctttctaaacactaatagaggcacagatgtagagaacaaatgtatggatatcaaggaggggaaggggggg	chr22	45443704	45443777	-	128	52	29	60	42	14	69	61	31
chr17_30995_mature	caaggaggggaagtgggg	chr17_30995	tccatgactgctcatgggtcaaaacaaggaggggaagtggggt	chr17	44863342	44863385	+	110	62	31	56	37	17	55	64	43
chr10_19971_mature	caaggagggggagggggg	chr10_19971	tcccagctgccctcctattctcaaggagggggaggggggt	chr10	89037649	89037689	+	87	37	48	59	31	14	57	58	26
chr10_19973_mature	caaggagggggagggggg	chr10_19973	tcccagctgccctcctattctcaaggagggggaggggggt	chr10	89037649	89037689	+	106	48	28	51	40	15	55	47	25
chr24_41749_mature	caaggagtaggattcttgg	chr24_41749	catgtgtctttttcaattttggtttcctcaaggtatatgccaaggagtaggattcttggg	chr24	14596142	14596202	+	2	1	0	2	1	5	1	4	0
chr26_44054_star	caaggatatttccacaccc	chr26_44054	gatgtgaaacccccaatgcctcacaggtcgtcttccctccatttcacagctgttagccaaggatatttccacacccc	chr26	21822359	21822436	+	0	0	0	0	1	0	1	0	0
chr22_39353_star	caagggggtcaggcctgggg	chr22_39353	caagggggtcaggcctggggggtttatgctgttactgtctccacacctgtcctccttgca	chr22	52225548	52225608	+	0	0	0	0	0	0	0	1	0
chr25_43350_mature	caagggtgtggtccggatgct	chr25_43350	gtactgacctcatcctcttggaagtcccatgcaatcttgttgccaaaggatgcggccaagggtgtggtccggatgcta	chr25	3625430	3625508	-	0	0	0	0	1	0	0	2	1
chr4_7632_mature	caagtaaggctgatgtggtag	chr4_7632	caagtaaggctgatgtggtagctctgtgacgtcttcagagaccaggtctcctaccttttc	chr4	77506609	77506669	+	0	1	0	0	0	1	1	0	1
chr12_23922_mature	caagttgtatagtagctttc	chr12_23922	caagttgtatagtagctttcctcttatccatggattctgcatccctgatagagggaagggactgttaggtgtggggt	chr12	56293678	56293755	+	0	0	0	0	1	0	2	0	0
chr20_37116_star	caataaaaaagaaaaaacagaaatga	chr20_37116	caataaaaaagaaaaaacagaaatgagatttatccagcataaaaggttattaatttttctttggattgta	chr20	39280363	39280433	-	1	1	0	0	2	1	0	1	0
chr9_17608_star	caataaatactcatgtag	chr9_17608	taggtaaagtagcaagatggaacaggaagagtttactgttactgttataaaatcaataaatactcatgtagc	chr9	15552787	15552859	+	0	0	0	0	1	1	0	0	0
chr11_23266_mature	caatagattttatttattt	chr11_23266	tcaaagtagtttatttaggggttccagtttcactcctcaatagattttatttatttc	chr11	98033526	98033583	-	0	0	0	2	3	4	0	2	5
chr25_42932_mature	caatagcagctgagggattct	chr25_42932	caatagcagctgagggattctttgggtcttccaagaaggtctggaaggaatgacagctgcgaggg	chr25	28432214	28432279	+	1	1	0	0	1	2	0	2	0
chr19_35352_mature	caatatatggggaagcggtta	chr19_35352	taactgcttccccatatattgggattcatggggtcccaatatatggggaagcggttat	chr19	14508042	14508100	-	1	2	1	0	1	1	0	0	1
chr6_12754_mature	caatattgttgactgttgtgt	chr6_12754	cagaaagtcttgatgttgggtagcatcagtcctccatttttttttttttaaatttcaatattgttgactgttgtgtg	chr6	55919927	55920004	-	1	0	0	0	0	2	1	3	0
chr23_41528_star	caatcattgaactgg	chr23_41528	caatcattgaactgggatttcatttcagtaatctctggatttgtg	chr23	40699813	40699858	-	0	0	0	0	0	1	0	0	0
chr9_18553_star	caatcctctggtcccta	chr9_18553	agggaccgtagagggactgtacttcccccaaggagctcaatcctctggtccctag	chr9	43477943	43477998	-	0	0	0	0	1	0	0	0	0
chr6_11889_star	caatctgttcctgcacactcctca	chr6_11889	caatctgttcctgcacactcctcaccagtggccaagcagggactaggtcagg	chr6	59189919	59189971	+	1	0	1	0	1	2	0	0	0
chr1_89_star	caatgcatggattaaaag	chr1_89	caatgcatggattaaaagtctcatcttaaccaactgtagtt	chr1	8978102	8978143	+	1	0	0	0	0	1	0	1	0
chr2_2576_star	caatggtaaattaagttg	chr2_2576	aattcactgttattaaagctcttttattaagacaattgcatatgtttgaaaagcaatggtaaattaagttgt	chr2	37230077	37230149	+	0	0	0	0	0	0	0	0	0
chr27_44996_star	caatgtatttattctttgtctt	chr27_44996	cggctgtatgaaagcattaatgtaatctttaattgcaatgtatttattctttgtcttt	chr27	25587371	25587429	+	0	0	0	0	0	0	0	0	0
chr21_38319_star	caattatgacagatattc	chr21_38319	atgctgtgttgaagtctagtcgatttgcagttttgtgcttgtcctctgtgtacaatgaattgattcaattatgacagatattca	chr21	27793573	27793657	-	0	0	0	0	0	0	0	0	0
chr3_6869_star	caatttttaataagagtt	chr3_6869	cctacttattaaaatgtattatcattttaaaaatatattatttggattcaatctcttacaatttttaataagagttt	chr3	106912222	106912299	-	0	0	0	0	1	0	0	0	0
chr4_7404_star	cacaaaggatggcagatgtttag	chr4_7404	tgtcacgaggctagctgatgtggttcggggagggattctgcatggatagtatggctgcccccaacagcacaaaggatggcagatgtttagt	chr4	45564482	45564573	+	0	0	0	1	0	0	0	0	0
chr2_2513_star	cacaaagttcctttgggtttt	chr2_2513	cacaaagttcctttgggtttttctgtaatatcttacgtaagaatctgaatgaactttgtggc	chr2	28964896	28964958	+	0	0	0	0	1	0	0	0	0
chr8_17499_mature	cacaagaaagtccagttc	chr8_17499	cacaagaaagtccagttcctcttcggtaagatattcttggat	chr8	114367997	114368039	-	0	1	2	0	0	0	0	3	0
chr3_6991_mature	cacaaggctcagggact	chr3_6991	cacaaggctcagggactgactgcactcagctcctcaggtatggc	chr3	115667657	115667701	-	6	1	1	0	3	0	2	1	2
chr19_34843_mature	cacaaggctgcagtcgagtgtc	chr19_34843	caacttgattgggttctctgctcagggtcgcacaaggctgcagtcgagtgtca	chr19	49093490	49093543	+	2	0	0	0	1	0	0	2	0
chr19_34208_mature	cacaagggctgaggtcaggctg	chr19_34208	cacaagggctgaggtcaggctgcacgggccccagatctctgcctgactctccgctcttca	chr19	18902095	18902155	+	1	0	0	0	0	0	2	3	2
chr21_37993_mature	cacaatacacggtcggcctc	chr21_37993	aggttgcccgtggcccgttcgcattcttcatgacgcacaatacacggtcggcctct	chr21	66030723	66030779	+	3	2	1	0	3	2	2	3	1
chr1_2231_star	cacaattaattattttt	chr1_2231	agtatgtttaggcctgtgatccattttgagtaaatttttatatgaagtgagaggtcacaattaattatttttg	chr1	158148355	158148428	-	0	0	0	0	0	0	0	0	0
chr9_18454_star	cacacacctaggtaaacaca	chr9_18454	cacacacctaggtaaacacattttccaagagagaatggaagttaccttggtgtgtgca	chr9	27602191	27602249	-	0	0	0	0	0	0	0	0	0
chr15_28894_star	cacacacctcttctgcc	chr15_28894	cacacacctcttctgccaggtcctcctggatgctctcccggatgcgaggcggagggaagctgagag	chr15	51258069	51258135	-	6	1	1	1	1	0	0	1	0
chr20_36801_star	cacacagaagtcgca	chr20_36801	cacacagaagtcgcaagtcttgtggcaagacactgaacgctgtgactctgggctgtggg	chr20	72036162	72036221	+	0	0	0	0	0	0	0	0	0
chr26_44788_mature	cacacaggatccggagctg	chr26_44788	agaatccaggcatctacactacacagccccagcagctttgtcacacaggatccggagctgg	chr26	48360155	48360216	-	6	1	3	4	3	6	6	0	2
chr23_41042_star	cacaccctgaagcaaa	chr23_41042	cacaccctgaagcaaaagtctgctccctgctgtgactctgggctgtggg	chr23	11890413	11890462	-	1	0	0	0	0	0	0	0	0
chr5_10308_mature	cacactgtaggcagcatccac	chr5_10308	cacactgtaggcagcatccactgtgtgcccagcacagtgtctggatagctctgcagtcggga	chr5	119401334	119401396	+	2	0	0	0	0	0	0	0	0
chr29_47270_mature	cacagagatgagggagat	chr29_47270	tcaaaattgttctgtaaattagcattagtatcctttctgttggaaactgacactcacagagatgagggagatg	chr29	30886562	30886635	-	0	0	0	0	2	0	0	0	0
[truncated: 5,238 more rows]

## Sheet: Table S3c
Table S3c. Novel miRNAs predicted by miRDeep2
Novel id	miRDeep2 score	Estimated probability that the miRNA candidate is a true positive	Total read count	Mature read count	Loop read count	Star read count	Significant randfold p-value	Consensus mature sequence	Consensus star sequence	Consensus precursor sequence	Precursor coordinate
chr1_1555	4100	0.84 ± 0.05	8073	8061	0	12	yes	aaagcaggauuuagacuacaauau	uguugucguucccccugcuaa	aaagcaggauuuagacuacaauauagcugcuaagugcuguguugucguucccccugcuaa	chr1:82008553..82008613:-
chr17_31045	3000	0.84 ± 0.05	5937	5923	13	1	no	ggggauguagcucagugguag	ggccccggguucgauccccg	ggggauguagcucagugguagagcgcaugcuuugcauguaugaggccccggguucgauccccg	chr17:53553891..53553954:+
chr28_46320	1200	0.84 ± 0.05	2476	1807	0	669	no	ucuggugggaaggaagggaca	agcccuucccuuucacuggccu	agcccuucccuuucacuggccuguagccagcccaggucuggugggaaggaagggaca	chr28:32580677..32580734:-
chr10_20613	980	0.84 ± 0.05	1940	1845	0	95	no	acggaggagaaggggggu	uugugaccccauggacug	acggaggagaagggggguaaauugggagacugggauugauauauacacucucaguuguguccgacucuuugugaccccauggacug	chr10:49584807..49584893:-
chr26_44171	770	0.84 ± 0.05	1519	1341	0	178	yes	ccaaaccaguugugccuguag	acaggcacggccaguuugagca	acaggcacggccaguuugagcauuuucacugaauugccaaaccaguugugccuguag	chr26:33321937..33321994:+
chr19_34912	400	0.84 ± 0.05	804	802	0	2	no	ucugcagggugguaggcugug	cccgccugcccaccuguccagg	ucugcagggugguaggcugugggcuauguggugaggccccccgccugcccaccuguccagg	chr19:51778277..51778338:+
chr5_10294	210	0.84 ± 0.05	416	388	0	28	yes	ccgugggacagaguggaaggag	uccauccccucuugcccaccagu	ccgugggacagaguggaaggaggauccgugcucaccaggcccuccauccccucuugcccaccagu	chr5:119051174..119051239:+
chr9_17896	190	0.84 ± 0.05	399	394	0	5	no	cugcugcuaagucacuucag	ugugugaccccauagacagcagccc	cugcugcuaagucacuucagucguguccgacccugugugaccccauagacagcagccc	chr9:58761209..58761267:+
chr2_2499	170	0.84 ± 0.05	338	322	8	8	yes	ugcuucugggucgggguu	cccucgacacaggguuugu	ugcuucugggucgggguuuccuacauagcagagcagcucccugcugcgagucugcccucgacacaggguuugu	chr2:27446350..27446423:+
chr26_44698	100	0.84 ± 0.05	200	198	0	2	yes	uggcaccagcacuggcggugg	cgcuggcaguguugguggcacu	cgcuggcaguguugguggcacuugcgugggggcgguggcaccagcacuggcggugg	chr26:37704841..37704897:-
chr21_37325	96	0.84 ± 0.05	186	180	0	6	yes	auagcagaggaguaggaggaca	uuguccuacuucucagcugucu	uuguccuacuucucagcugucuugacucccuaacaagauagcagaggaguaggaggaca	chr21:173383..173442:+
chr1_485	94	0.84 ± 0.05	189	133	0	56	no	gcggcccgcgggcucggaugcu	caguccggucccgcggugucuccg	caguccggucccgcggugucuccgccuguugaugccgcgcggcccgcgggcucggaugcu	chr1:76205276..76205336:+
chr26_44287	90	0.84 ± 0.05	173	172	0	1	yes	ccgagccugacagaucacaca	gugugaccugccaggcaccgccu	gugugaccugccaggcaccgccuugucauccccuaaggccgagccugacagaucacaca	chr26:43111975..43112034:+
chr21_37771	86	0.84 ± 0.05	166	105	0	61	yes	gcacuaagaugcagccaugccga	cagcauggcugcauauuaguga	cagcauggcugcauauuagugaauacucuaauaauaugagcacuaagaugcagccaugccga	chr21:49034654..49034716:+
chr1_735	86	0.84 ± 0.05	166	105	0	61	yes	gcacuaagaugcagccaugccga	cagcauggcugcauauuaguga	cagcauggcugcauauuagugaauacucuaauaauaugagcacuaagaugcagccaugccga	chr1:118825130..118825192:+
chr18_33961	85	0.84 ± 0.05	170	168	0	2	no	gucccgcagcgcgcgccucgcu	cgagccacgcgcggcgggguggg	gucccgcagcgcgcgccucgcucacgugaccgcgcggcgagccacgcgcggcgggguggg	chr18:62122797..62122857:-
chr21_38717	80	0.84 ± 0.05	154	132	0	22	yes	aaguacaggaugcccaaugaau	ucacugggcauccucugcuuua	aaguacaggaugcccaaugaauuaaauccaucuaaauacauuucacugggcauccucugcuuua	chr21:65528346..65528410:-
chr17_31759	63	0.84 ± 0.05	128	124	0	4	no	accgcgggaaccggcgaugugg	ccgccgccugggcccccggcuc	accgcgggaaccggcgauguggcgacaccgcuccgccgccugggcccccggcuc	chr17:36115944..36115998:-
chr13_25081	60	0.84 ± 0.05	115	114	0	1	yes	cuugcugagugaccucccugcu	cagggaggugucucagugacaaguu	cagggaggugucucagugacaaguuuaaucccccuggggcuuuacaaacuugcugagugaccucccugcu	chr13:38915878..38915948:+
chr2_3731	48	0.84 ± 0.05	99	80	0	19	no	acucuucccucccucggccggc	cagccgggacugggaggaaga	acucuucccucccucggccggcgcucucgcguucggcugccagccgggacugggaggaaga	chr2:32400816..32400877:-
chr10_19147	47	0.84 ± 0.05	107	38	68	1	no	auacucugguuucucuuca	agagaaacaauuuugaguuu	auacucugguuucucuucaaaacguauaaaucuuucgccuuuuacuaaagauuuccguggagagaaacaauuuugaguuu	chr10:12018555..12018635:+
chr8_17001	42	0.84 ± 0.05	86	72	4	10	no	ggcggcggcggcggcggcggcgg	cggcagcggcuggagcggcgg	cggcagcggcuggagcggcggcugcaggagcggcggcugcaggagcggcggcggcggcggcggcggcgg	chr8:59981421..59981490:-
chr6_12673	36	0.84 ± 0.05	76	70	0	6	no	accggcgcagcggcugaccugg	ggguuaccgucacgucggaga	accggcgcagcggcugaccugggaaggcacuggccccggguuaccgucacgucggaga	chr6:37260944..37261002:-
chr16_30210	36	0.84 ± 0.05	69	66	0	3	yes	uguggccucuggguguguacccu	aguguacuuccuggggccucu	aguguacuuccuggggccucugggcauauaauuccuguggccucuggguguguacccu	chr16:29541771..29541829:-
chr12_24146	33	0.84 ± 0.05	64	63	0	1	yes	guuuccuuaguguagugg	cuaaacuggggaaaccac	cuaaacuggggaaaccacagaguugugguuuccuuaguguagugg	chr12:3572355..3572400:-
chr7_14515	31	0.84 ± 0.05	59	56	0	3	yes	ugcccacacgcguacgccagcg	uggugugugcguguggcugcug	ugcccacacgcguacgccagcgugacuucaccugcuggugugugcguguggcugcug	chr7:4006669..4006726:-
chr16_30386	30	0.84 ± 0.05	56	51	0	5	yes	agcaccugcugugucccccacagc	uggggggcgugcaggggccggg	uggggggcgugcaggggccggggaagcugucaaggacccagcaccugcugugucccccacagc	chr16:47749591..47749654:-
chr2_4035	28	0.84 ± 0.05	54	53	0	1	yes	agggagauugcauacuuuau	aaauauguaauccuccac	agggagauugcauacuuuauagauauuauauaaaaauauuuacauauauaaaauauguaauccuccac	chr2:88941117..88941185:-
chr7_15301	26	0.84 ± 0.05	52	47	0	5	yes	uccuaggggauugacauagucu	gaaugugucauuccucuguaga	uccuaggggauugacauagucuguguaauuuaccuucggaaugugucauuccucuguaga	chr7:62480978..62481038:-
chr7_14521	26	0.84 ± 0.05	49	48	0	1	yes	ucccuguggucuaguggcuaa	ucccugaucagggagcua	ucccuguggucuaguggcuaaaacucuaugcccccaacgcagggggcccugguucaaucccugaucagggagcua	chr7:4251825..4251900:-
chr6_12453	23	0.84 ± 0.05	45	44	0	1	yes	uaacagggaugagcuauuguuuu	gacauuagcccauuccuguuu	uaacagggaugagcuauuguuuuaaugccugguauuacauuucaugacauuagcccauuccuguuu	chr6:3373152..3373218:-
chr6_11893	22	0.84 ± 0.05	41	33	0	8	yes	uauagucaggugaauaacagga	uauguuauucaccugacuau	uauguuauucaccugacuauaucuggugauauagucaggugaauaacagga	chr6:59335611..59335662:+
chr19_35983	20	0.84 ± 0.05	39	38	0	1	yes	agggagucccugguaguucagu	cuggucagggaacuaagaac	agggagucccugguaguucagugguuaagacuccaugcuuuucauugcaggaggcauggguucagucccuggucagggaacuaagaac	chr19:47213465..47213553:-
chr19_34117	20	0.84 ± 0.05	36	35	0	1	yes	gaaccagauugucagcucuaa	agagcugacaguuugguuccu	agagcugacaguuugguuccuuguauccuguuagccacuuuguuuuaggaaccagauugucagcucuaa	chr19:10357893..10357962:+
chr23_40714	18	0.84 ± 0.05	33	30	0	3	yes	uugcuuucagggaccugcaagu	uugcaugacucugagaguaagu	uugcuuucagggaccugcaaguacugguccaucauuugcaugacucugagaguaagu	chr23:31941696..31941753:+
chr18_32803	18	0.84 ± 0.05	33	28	0	5	yes	ucgggauucgagaggcucggga	uuccgggccccuugaaucu	uuccgggccccuugaaucucgaauaccaaaaucuuggccugucgggauucgagaggcucggga	chr18:48497374..48497437:+
chr7_15063	17	0.84 ± 0.05	31	29	0	2	yes	agggccacagccccaacccgg	cggguagggcugugacccucgg	agggccacagccccaacccggggugggguucuaggacucccggguagggcugugacccucgg	chr7:42704176..42704238:-
chr13_26149	17	0.84 ± 0.05	31	29	0	2	yes	aacucccggugggcaacgcgc	cgcgcugcaugccgggaggcuau	aacucccggugggcaacgcgccggccgugcuucaaagcuaauggaaggaggcgcgcugcaugccgggaggcuau	chr13:64064093..64064167:-
chr26_44029	17	0.84 ± 0.05	31	29	0	2	yes	ucuggcugcuauggcccccucc	aggugccauucugagggccaggag	aggugccauucugagggccaggaguuugauuaugagucacucuggcugcuauggcccccucc	chr26:20409603..20409665:+
chr21_38618	16	0.84 ± 0.05	30	26	0	4	yes	aagcuuuaauuuauuaaucuga	ggauuaauaaaucaaagcuuuc	ggauuaauaaaucaaagcuuucuuucagcugugaaagcuuuaauuuauuaaucuga	chr21:57195701..57195757:-
chr22_39538	15	0.84 ± 0.05	34	33	0	1	no	cgcgcccgcccgcccgcccgc	cgggccgcaggcgggcgu	cgcgcccgcccgcccgcccgccuccagccgcgcgggaggucugagccgcgggccgcaggcgggcgu	chr22:60735791..60735857:+
chr5_10907	15	0.84 ± 0.05	27	22	0	5	yes	uccagcgguggagguaggaau	uuccugccugcccaucgcagauu	uccagcgguggagguaggaaucucuucuccucuuguguugaugguuccugccugcccaucgcagauu	chr5:60509061..60509128:-
chr19_36024	13	0.84 ± 0.05	32	31	0	1	no	acaggggauggucugggcugg	agccccagcccacuuccugaga	agccccagcccacuuccugagaacaccguggucacaggggauggucugggcugg	chr19:49370208..49370262:-
chr19_36018	13	0.84 ± 0.05	32	31	0	1	no	acaggggauggucugggcugg	agccccagcccacuuccugaga	agccccagcccacuuccugagaacaccguggucacaggggauggucugggcugg	chr19:49340292..49340346:-
chr26_44157	13	0.84 ± 0.05	21	19	0	2	yes	cgggggucggccuggccuggggu	cccgggcccggccgcccgcccgcg	cccgggcccggccgcccgcccgcguccagcaccacgcgggggucggccuggccuggggu	chr26:31790370..31790429:+
chr24_42057	13	0.84 ± 0.05	29	23	4	2	no	cggcggcgccggagcggg	ccuucuggacagcucccguucgcg	ccuucuggacagcucccguucgcgcagacggaggacggcggcgccggagcggg	chr24:58516344..58516397:+
chr15_28770	13	0.84 ± 0.05	22	9	0	13	yes	aaguuuaaagaagucugccuug	aggcagacuucuuuaaacuuu	aggcagacuucuuuaaacuuuauauuauggaaaauugcaaacauaaaaacacaaaguuuaaagaagucugccuug	chr15:37714892..37714967:-
chr24_42058	12	0.84 ± 0.05	29	23	4	2	yes	cggcggcgccggagcggg	ccuucuggacagcucccguucgcg	ccuucuggacagcucccguucgcgcagacggaggacggcggcgccggagcggg	chr24:58516344..58516397:+
chr6_13169	12	0.84 ± 0.05	20	12	0	8	yes	gaccugugcguguacacucau	ugagugugcauccacggggac	gaccugugcguguacacucaugcccacgugcaugagugugcauccacggggac	chr6:117834644..117834697:-
chr6_12364	12	0.84 ± 0.05	20	12	0	8	yes	gaccugugcguguacacucau	ugagugugcauccacggggac	gaccugugcguguacacucaugcccacgugcaugagugugcauccacggggac	chr6:117850386..117850439:+
chr16_30548	11	0.84 ± 0.05	26	25	0	1	no	ccuccgccccucgccgcc	gcggcugcagcgggaggguc	gcggcugcagcgggagggucccggcggccgaggccgugccagugcgcgcgcgccagccgccuccccuccgccccucgccgcc	chr16:62631575..62631657:-
chr15_28045	11	0.84 ± 0.05	19	7	0	12	yes	aaguuuaaagaagucugccuug	aggcagacuucuuuaaacuuu	aggcagacuucuuuaaacuuuguguuuuuauguuugcaauuuuccauaauauaaaguuuaaagaagucugccuug	chr15:37714895..37714970:+
chr4_8058	10	0.84 ± 0.05	16	10	0	6	yes	ucggggcccagggccggugugu	acacgcguccuuggauccugacu	ucggggcccagggccgguguguuuguugcuuaggaacacacgcguccuuggauccugacu	chr4:121994552..121994612:+
chr23_41624	9.2	0.84 ± 0.05	16	15	0	1	yes	agucguacuggagucggguguca	acauccgacucuuugcgacu	acauccgacucuuugcgacuucucuagccaagaguacuggagucguacuggagucggguguca	chr23:50172564..50172627:-
chr15_28676	9	0.84 ± 0.05	15	14	0	1	yes	ucuccccuuccucccugcccagg	caggguggggauggagguggagc	caggguggggauggagguggagcugagacccaccgaacccuucuccccuuccucccugcccagg	chr15:28284744..28284808:-
chr19_34664	8.6	0.84 ± 0.05	13	9	0	4	yes	augggguugugaggggucaggguc	gccggccccacacugccccagg	augggguugugaggggucagggucucuggcuggccaucacagcugaggccggccccacacugccccagg	chr19:40235535..40235604:+
chr25_43358	8.5	0.84 ± 0.05	13	12	0	1	yes	cugacucaucccuccugcccuca	agggcuggagggggagac	agggcuggagggggagacucgggagauaccaauaguuggggucccugacucaucccuccugcccuca	chr25:4050857..4050924:-
chr19_35352	8.5	0.84 ± 0.05	12	7	0	5	yes	caauauauggggaagcgguuau	uaacugcuuccccauauauuggg	uaacugcuuccccauauauugggauucauggggucccaauauauggggaagcgguuau	chr19:14508042..14508100:-
chr20_36968	8.4	0.84 ± 0.05	13	12	0	1	yes	uuauuuuugacgucccagaa	ucugggaugucaaaaacaguaca	ucugggaugucaaaaacaguacagucagauacagugauguuauuuuugacgucccagaa	chr20:14222806..14222865:-
chr10_19594	7.5	0.85 ± 0.05	11	8	0	3	yes	gauaauuaacugucacagcugaa	agcugugacaguuaauuaucuu	agcugugacaguuaauuaucuuguauuaucaccaagauaauuaacugucacagcugaa	chr10:51535307..51535365:+
chr16_29453	7.4	0.85 ± 0.05	10	9	0	1	yes	ucauaauuuuaugggggccaug	uggcccccauaaaauuauaa	uggcccccauaaaauuauaauaagcuaaccucugacauugacuuaucauaauuuuaugggggccaug	chr16:25836532..25836599:+
chr23_40373	7	0.85 ± 0.05	10	6	0	4	yes	ucugccuccuuuccucccagu	uuugaggagggcagggaagcggaca	uuugaggagggcagggaagcggacagggccacacaccacccggguggccacuugucugccuccuuuccucccagu	chr23:17116587..17116662:+
chr15_29153	6.5	0.84 ± 0.05	10	6	0	4	yes	uggcccacuccuuccucaacagg	uguaucuggaaggagugggauau	uggcccacuccuuccucaacaggagagaaaauacuccuguaucuggaaggagugggauau	chr15:76570590..76570650:-
chr11_23464	5.5	0.84 ± 0.05	7	6	0	1	yes	cagccccgagggaugcgacucu	gucgcaucuuagggggcugcc	gucgcaucuuagggggcugccaggggccgcuggggaggcagccccgagggaugcgacucu	chr11:107808975..107809035:-
chr2_3480	5.4	0.84 ± 0.05	16	15	0	1	no	accgggggaucaccaugguuuga	augcucuggucucccccgaca	accgggggaucaccaugguuugaagugugggggcuccuuugucaugcucuggucucccccgaca	chr2:141849582..141849646:+
chr23_40803	5.2	0.84 ± 0.05	16	15	0	1	no	aggcgguggccuacugacucu	gaagucaguaagcaccgcgga	gaagucaguaagcaccgcggaccugagugaccacaccaguuuuagcagcagaaggcgguggccuacugacucu	chr23:42777472..42777545:+
chr2_4482	5.1	0.84 ± 0.05	8	7	0	1	yes	cauggucccuguucucugccccaga	aaggggaggaaacggggaccgagg	aaggggaggaaacggggaccgagggagagaugggcaggacucucauggucccuguucucugccccaga	chr2:131460690..131460758:-
chr15_28393	5	0.84 ± 0.05	7	4	0	3	yes	aaaauaaugaaugaacuuuuug	aaaaguccauucauauuuuucu	aaaaguccauucauauuuuucuguaaaucuuauggaaaauaaugaaugaacuuuuug	chr15:74421285..74421342:+
chr5_10248	4.9	0.86 ± 0.04	6	3	0	3	yes	auguccgcggguucccugucccag	ggugcggaacccgcggauacgga	auguccgcggguucccugucccagguugguugaguucacgggugcggaacccgcggauacgga	chr5:118128395..118128458:+
chr21_37593	4.8	0.86 ± 0.04	11	9	1	1	yes	aaccaagggugugggccgag	ucacccacaccuuugcuguc	ucacccacaccuuugcuguccaaagaucccacauucaauucuggugaccguauaucuuccaaagcuaaaaccaagggugugggccgag	chr21:27573008..27573096:+
chr25_43374	4.8	0.86 ± 0.04	14	11	0	3	no	cauggucucccccuucccagc	uggggagacggggaccaacugca	uggggagacggggaccaacugcacggaguccagcccuaacccugcauggucucccccuucccagc	chr25:4556419..4556484:-
chr22_38812	4.7	0.86 ± 0.04	7	6	0	1	yes	uaggcagagaugacagucauacu	uauggcagugucacugaccaaca	uaggcagagaugacagucauacuguugaauugccaguauggcagugucacugaccaaca	chr22:4149459..4149518:+
chr5_9349	4.6	0.86 ± 0.04	5	4	0	1	yes	ugucuccuggccccggccugcagg	cgcaggcuggcuggggggcagcac	cgcaggcuggcuggggggcagcacccugacugcugucuccuggccccggccugcagg	chr5:31252919..31252976:+
chr29_46558	4.5	0.86 ± 0.04	5	3	0	2	yes	auauauuuuuauuacaggccuaa	aggccuguaauaaaaauauauu	aggccuguaauaaaaauauauugcugaucacaccaauauauuuuuauuacaggccuaa	chr29:15438644..15438702:+
chr29_47161	4.5	0.86 ± 0.04	5	2	0	3	yes	aggccuguaauaaaaauauau	auauauuuuuauuacaggccuaa	aggccuguaauaaaaauauauuggugugaucagcaauauauuuuuauuacaggccuaa	chr29:15438641..15438699:-
chr21_38246	4.4	0.86 ± 0.04	14	7	0	7	no	uuccgcccuuggccccgcagg	agcggggcugggagugacggaug	agcggggcugggagugacggaugcaaacgcucuggugaugcugacgcuuccgcccuuggccccgcagg	chr21:21547226..21547294:-
chr4_8956	4.4	0.86 ± 0.04	5	4	0	1	yes	guaccagcugccauggucccga	agaccauggccucugguccucc	agaccauggccucugguccuccaggccacaggccagaguaccagcugccauggucccga	chr4:123130508..123130567:-
chr7_14992	4.3	0.86 ± 0.04	5	4	0	1	yes	gcaacacccuguccccacuagu	uuggugggggcagggaguuucu	uuggugggggcagggaguuucuggccuccuugagccccaaagcaacacccuguccccacuagu	chr7:37620906..37620969:-
chr7_15502	4.3	0.86 ± 0.04	6	5	0	1	yes	uugauauguccugagacgcgga	cagucgucucaggaaauagg	cagucgucucaggaaauaggcaauaacucugguucauauugauauguccugagacgcgga	chr7:95849803..95849863:-
chr18_33791	4.3	0.86 ± 0.04	4	3	0	1	yes	cccugggggugggcgcuggcagg	ugccccgccggcccccagau	cccugggggugggcgcuggcaggcaggcuggggugacccugccccgccggcccccagau	chr18:52693106..52693165:-
chr22_39482	4.2	0.86 ± 0.04	6	4	0	2	yes	ugagaguucccuguucuggaugu	uccaaaacgggaccuuucug	ugagaguucccuguucuggauguucucuacaagcgcagucauccaaaacgggaccuuucug	chr22:57349840..57349901:+
chr11_22137	4.2	0.86 ± 0.04	15	9	1	5	no	aaacacccuugccuccucugag	uucuaggagguaaaggaucuguu	aaacacccuugccuccucugagaaaccggcuguggaccggaagugccacuggcugcgagauucuaggagguaaaggaucuguu	chr11:103991082..103991165:+
chr5_9762	4.1	0.86 ± 0.04	5	3	0	2	yes	agauucccaggccccauccaca	uggguggagacugggaaucugca	agauucccaggccccauccacaggcuacuaaacuguguggguggagacugggaaucugca	chr5:70184252..70184312:+
chr1_922	4.1	0.86 ± 0.04	5	3	0	2	yes	uggcaccaucccaggcugcgcu	ugcggccuggggaagugcugu	uggcaccaucccaggcugcgcugcugucagaagugcggccuggggaagugcugu	chr1:146711015..146711069:+
chr16_29607	4	0.86 ± 0.04	15	11	0	4	no	aacccaugcugcuuugacucc	aggggagcgcacccuggguuug	aggggagcgcacccuggguuuguguggcagaaauccuaacccaugcugcuuugacucc	chr16:40812871..40812929:+
chr22_39557	3.9	0.87 ± 0.04	5	2	0	3	yes	aggagcaggaaugaauagcuu	aucuauucauuccugcucuca	aggagcaggaaugaauagcuucaugaaugaaucuauucauuccugcucuca	chr22:1665481..1665532:-
chr21_38047	3.7	0.87 ± 0.04	4	2	1	1	yes	ugggcucagcaugacugucuca	cgacaagucaggcuggguuu	cgacaagucaggcuggguuucugcuucucgaaggggacagacagugggcucagcaugacugucuca	chr21:68390529..68390595:+
chr15_28955	3.5	0.87 ± 0.04	12	11	0	1	no	aaggggauagaggcaagggacu	ugcucugcccauguccccuagg	aaggggauagaggcaagggacucuggucaucauuugcucugcccauguccccuagg	chr15:54006072..54006128:-
chr11_21931	3.5	0.87 ± 0.04	4	3	0	1	yes	accacugggcagaggacacau	uguguccuuucucuaaguggccca	uguguccuuucucuaaguggcccagggaaagagagacagucgggaccacugggcagaggacacau	chr11:89369985..89370050:+
chr10_19232	3.5	0.87 ± 0.04	3	2	0	1	yes	uucuguagauaagccccaguua	auuggagccagucugcagaag	uucuguagauaagccccaguuacauauccaauuacauaucuguaauuggagccagucugcagaag	chr10:19685171..19685236:+
chr22_39443	3.4	0.87 ± 0.04	6	4	0	2	no	gaaccccagacgccgccgggc	cccggccguccgagggcccccgc	cccggccguccgagggcccccgcgcggggagaggcggggaaccccagacgccgccgggc	chr22:55138249..55138308:+
chr7_14677	3.4	0.87 ± 0.04	3	2	0	1	yes	auacuagcuucaguuguccaga	uggacaacugaagcuagcaca	auacuagcuucaguuguccagaaugacugauucacuaugcuggacaacugaagcuagcaca	chr7:11367533..11367594:-
chr7_13682	3.3	0.87 ± 0.04	3	2	0	1	yes	ucuguaggccaagcccugaggu	gaaggagcccuggcugagcgg	ucuguaggccaagcccugagguuacagccgaaggagcccuggcugagcgg	chr7:20751779..20751829:+
chr7_13481	3.1	0.87 ± 0.04	19	18	0	1	yes	ucuggacaacugaagcuaguau	gugcuagcuucaguugucca	gugcuagcuucaguuguccagcauagugaaucagucauucuggacaacugaagcuaguau	chr7:11367535..11367595:+
chr2_4469	3.1	0.87 ± 0.04	47	46	1	0	yes	gucggugcgugcgugcgugcgu	gcgcgcgcgcgcgcgcagacgc	gucggugcgugcgugcgugcgugcgugggugugugugugcgugcgugggugugugugugcgcgcgcgcgcgcgcagacgc	chr2:130998815..130998895:-
chr29_46953	3.1	0.87 ± 0.04	26	25	0	1	yes	ccgugggcugcccccuccccagc	uuggggggugggggcccacug	uuggggggugggggcccacuggcucugagugcugcugacagcccgugggcugcccccuccccagc	chr29:45467553..45467618:+
chr24_41902	3.1	0.87 ± 0.04	31	31	0	0	yes	accggggcggagcuuaagagcg	cucucgggcacccgccccgccug	accggggcggagcuuaagagcggaggagcgaaugcacgagcgccgcucucgggcacccgccccgccug	chr24:39914614..39914682:+
chr12_23691	3	0.87 ± 0.04	1310	1310	0	0	yes	gggggccggcggcggcggcggc	cagccgcggcgugcggggcuccgg	cagccgcggcgugcggggcuccgggacccgcgggucaguccgcggggagcucugggggccggcggcggcggcggc	chr12:24760438..24760513:+
chr4_7960	3	0.87 ± 0.04	28	28	0	0	yes	cggggugggggggcggcg	ccucaggucccccuccaacc	cggggugggggggcggcgaggggcgggguggggagcggugcccacgcugccucucuccucaggucccccuccaacc	chr4:116322056..116322132:+
chr1_544	3	0.87 ± 0.04	59	59	0	0	yes	gggccgcgccgggccgcgcc	cgggcgcgagaaggcucgc	gggccgcgccgggccgcgccggcggggcugcgggcacccgcaggaggauccgcucggcgggcgcgagaaggcucgc	chr1:84175254..84175330:+
chr12_23537	3	0.87 ± 0.04	45	45	0	0	yes	aucuguauaaugggaaggugg	accuucccauuuuacagaugg	accuucccauuuuacagauggguaagcaaaggcccaucuguauaaugggaaggugg	chr12:10234465..10234521:+
chr11_22527	3	0.87 ± 0.04	15	13	0	2	no	uuccuuaacccuugacuuuccagu	cugggcuguggagaaggg	uuccuuaacccuugacuuuccaguggggcugagaggaaccaagcugggcuguggagaaggg	chr11:14952790..14952851:-
chr14_27338	3	0.87 ± 0.04	2255	2252	0	3	yes	cggcggcggcggcgacuccg	gccgccgccgccgccuccuc	gccgccgccgccgccuccuccagaggcuccgcagacuccgccgucucuggcagcggcggcggcggcgacuccg	chr14:30685477..30685550:-
chr28_45715	3	0.87 ± 0.04	10	8	0	2	no	caggcgaucucccacuuccagg	gggaaguguagaggucgccacuug	gggaaguguagaggucgccacuuggaggcagccaggcugcgccucccaggcgaucucccacuuccagg	chr28:23922048..23922116:+
chr19_35676	3	0.87 ± 0.04	33	33	0	0	yes	agggccgugcugagaagcugcu	cagccucagccggcccucc	cagccucagccggcccucccgccguggcccaggagggccgugcugagaagcugcu	chr19:33588860..33588915:-
chr19_35091	3	0.87 ± 0.04	21	20	0	1	yes	cgcccucugucugucucccccgc	gcgggggagggggcgggg	gcgggggagggggcgggggcggcuccgccccacgagcgcccucugucugucucccccgc	chr19:63220861..63220920:+
chr5_11324	2.9	0.89 ± 0.02	18	18	0	0	yes	ucauuuggaucaacgagcau	ggucguugauccaaaugaga	ggucguugauccaaaugagagugccucauugaccuuucauuuggaucaacgagcau	chr5:112919454..112919510:-
chr23_41636	2.9	0.89 ± 0.02	16	16	0	0	yes	ggcggggccugggguggggc	ggagccccgggccuaucug	ggagccccgggccuaucugggguggggcggggcggagccccgggagugccuggggcggggccugggguggggc	chr23:50750320..50750393:-
chr23_40893	2.9	0.89 ± 0.02	16	16	0	0	yes	ggcggggccugggguggggc	ggagccccgggccuaucug	ggagccccgggccuaucugggguggggcggggcggagccccgggagugccuggggcggggccugggguggggc	chr23:50886823..50886896:+
chr5_9488	2.9	0.89 ± 0.02	784	767	17	0	yes	cggggaagguggcucggg	ggaguuacagcccgcc	cggggaagguggcucggggguggggggugccccgccguagucauggcggcggguggccuucgccccggaguuacagcccgcc	chr5:37161175..37161257:+
chr23_40953	2.9	0.89 ± 0.02	13	13	0	0	yes	gccugcguggggucggagug	agccgcuacccuugcaaucuc	gccugcguggggucggagugcgcuccgccgcucccgccccagaggcggugggggccgcggguguagccgcuacccuugcaaucuc	chr23:7218187..7218272:-
chr17_31411	2.9	0.89 ± 0.02	353	350	3	0	yes	gcggcggcggcgccggggcgc	gagccggggcgggggcgccg	gagccggggcgggggcgccggagcggaggaaacaaaaggcuaaggcggcggcggcgccggggcgc	chr17:73373230..73373295:+
chr4_8659	2.9	0.89 ± 0.02	2539	2539	0	0	yes	gggcgcgcgccgcggcuggag	ccagccaugcaccgccucgcccgc	gggcgcgcgccgcggcuggagcggcggggagaggccgggccaccuccccccuucccagccaugcaccgccucgcccgc	chr4:91654855..91654933:-
chr16_30619	2.8	0.89 ± 0.02	11	11	0	0	yes	ccccgcggcuccgggugacgcug	gcgcgcggggagccgcagccgc	ccccgcggcuccgggugacgcugcuccaauaacagcgcgcggggagccgcagccgc	chr16:67001835..67001891:-
chr10_19559	2.8	0.89 ± 0.02	94	94	0	0	yes	cgggcgcccggggcgcgggg	cggagcggggggcggccggg	cggagcggggggcggccgggagcgggcgcccggggcgcgggg	chr10:48926668..48926710:+
chr19_35984	2.8	0.89 ± 0.02	702	699	0	3	yes	accacuggaccaccaggga	ucccugguaguucagugguuaagac	accacuggaccaccagggaauucccauuguaguuuaaaaaacaacagggagucccugguaguucagugguuaagac	chr19:47213522..47213598:-
chr13_25093	2.8	0.89 ± 0.02	3	2	0	1	yes	aggaaaaccagaaugaacuuau	aaguucuuuccgguuuuccugu	aaguucuuuccgguuuuccuguaauaucuuauaggaaaaccagaaugaacuuau	chr13:39475958..39476012:+
chr11_22453	2.7	0.89 ± 0.02	419	419	0	0	yes	ggcccgcggcggcgggggcg	ccucaauccgccguccucu	ggcccgcggcggcgggggcgggcgcuggacaaacacgcggcggccgccucaauccgccguccucu	chr11:11824946..11825011:-
chr5_9519	2.7	0.89 ± 0.02	20	19	0	1	yes	ugaaguccuuaaggggaggguuu	cuccccuuaaggacuucauauuu	cuccccuuaaggacuucauauuuaaauaucauauucuaugaaguccuuaaggggaggguuu	chr5:41320558..41320619:+
chr5_10063	2.7	0.89 ± 0.02	20	20	0	0	yes	ccucauguggaaucuuuaguug	acuaaagauuccacaugcugua	acuaaagauuccacaugcuguacaacaaagugaauccgauguaccucauguggaaucuuuaguug	chr5:107098098..107098163:+
chr5_10061	2.7	0.89 ± 0.02	20	20	0	0	yes	ccucauguggaaucuuuaguug	acuaaagauuccacaugcugua	acuaaagauuccacaugcuguacaacaaagugaauccgauguaccucauguggaaucuuuaguug	chr5:107037118..107037183:+
chr11_23256	2.7	0.89 ± 0.02	2	1	0	1	yes	ucucagcccagagcgggagcgg	ccacccgccacgggccuggcaugc	ccacccgccacgggccuggcaugcauggcugcucacacgcaucucagcccagagcgggagcgg	chr11:97308439..97308502:-
chr10_19968	2.7	0.89 ± 0.02	425	418	0	7	yes	uggacaggccaagccgcugugc	agccggcucuugggcuguccgcc	uggacaggccaagccgcugugcaggcagcuccaucccagccggcucuugggcuguccgcc	chr10:88750903..88750963:+
chr5_9464	2.7	0.89 ± 0.02	17	17	0	0	yes	ucgggcugaggggugagggcugg	cgccccccaccucucugcccacag	ucgggcugaggggugagggcugggcaguaagggacccgacucagagcucccccccgccccccaccucucugcccacag	chr5:35542683..35542761:+
chr4_7525	2.7	0.89 ± 0.02	16	16	0	0	yes	ucgcgcucgcggugccagcagc	ucgcuggcuccgccgugcgccuag	ucgcuggcuccgccgugcgccuagugcguuagucgacuucgcgcucgcggugccagcagc	chr4:66195552..66195612:+
chr3_5551	2.6	0.89 ± 0.02	70	70	0	0	yes	aaaaaccugaaugacccuuuugg	aaaagguucauuuggguuucucc	aaaagguucauuuggguuucuccaugccaucuuacggaaaaaccugaaugacccuuuugg	chr3:99776149..99776209:+
chr2_3269	2.6	0.89 ± 0.02	13	13	0	0	yes	uuacuccccuggccucccccagg	agggggagcugggguugggcaugg	agggggagcugggguugggcauggagggguccuuccuuacuccccuggccucccccagg	chr2:129780887..129780946:+
chr21_38184	2.6	0.89 ± 0.02	14	14	0	0	yes	cgggggggggccggggccuu	agccccgcugggcacuccuccuca	agccccgcugggcacuccuccucagucagggucugccugccugcgggggggggccggggccuu	chr21:15851596..15851659:-
chr4_7985	2.6	0.89 ± 0.02	18	18	0	0	yes	ucuccuccccaccacugcagg	ggcgggggguggggguaagagaaa	ggcgggggguggggguaagagaaagggaccuuugacccucuccuccccaccacugcagg	chr4:117284809..117284868:+
chr7_13467	2.6	0.89 ± 0.02	31	31	0	0	yes	ugaccucugaccuuugccuccca	ggaggcaggggguggucagu	ggaggcaggggguggucagugccagugcccugaccucugaccuuugccuccca	chr7:10737081..10737134:+
chr5_10744	2.6	0.89 ± 0.02	19	19	0	0	yes	ugaaguccuuaaggggaggguuu	acccuccccuuaaggacuucaua	acccuccccuuaaggacuucauagaauaugauauuuaaauaugaaguccuuaaggggaggguuu	chr5:41320552..41320616:-
chr18_33978	2.6	0.89 ± 0.02	12	4	0	8	yes	aacgcuuuccuaggaacggcca	uggcuguucucaggaaagcgu	aacgcuuuccuaggaacggccagaggcagagcucaucuggcuguucucaggaaagcgu	chr18:62790190..62790248:-
chr11_21865	2.6	0.89 ± 0.02	20	12	0	8	yes	uccuuuucccgccugugccgcc	agggcugggagaaggguuug	agggcugggagaaggguuuggaaugcagguccugauccuuuucccgccugugccgcc	chr11:80903667..80903724:+
chr28_45621	2.6	0.89 ± 0.02	42	42	0	0	yes	uccaagugaacuuuuuggcuaa	ggccaaaaaguuuauuuggguu	ggccaaaaaguuuauuuggguuuuuuuuguaagaugauauggaaaaguccaagugaacuuuuuggcuaa	chr28:8846411..8846480:+
chr9_18554	2.5	0.89 ± 0.02	29	29	0	0	yes	agggaccguagagggacugua	cagucaguacggcccggc	cagucaguacggcccggcaaaaaacaaccucuagggaccguagagggacugua	chr9:43477977..43478030:-
chr6_12603	2.5	0.89 ± 0.02	12	12	0	0	yes	aaggcaggcagaguagggcugu	ggccccugcccuuccugccugu	aaggcaggcagaguagggcuguggagguugcauuauggccccugcccuuccugccugu	chr6:24228932..24228990:-
chr1_1591	2.5	0.89 ± 0.02	739	739	0	0	yes	gaaggccugcggggaagg	cuccagccguagccugagg	gaaggccugcggggaaggccuuccugggcccuccaggccuaaaggccgccucuccagccguagccugagg	chr1:84540197..84540267:-
chr3_6732	2.5	0.89 ± 0.02	21	21	0	0	yes	ccuccagggcuaggaggugguca	agacccaccucauaggccuggguuagug	agacccaccucauaggccuggguuaguguagagucaucgccuccagggcuaggaggugguca	chr3:92700064..92700126:-
chr10_21104	2.5	0.89 ± 0.02	18	18	0	0	yes	aaacuugaaugaaccuuuuggcc	ccaagaaguucguucagguuuuu	ccaagaaguucguucagguuuuucuguaagacgguauggaaaacuugaaugaaccuuuuggcc	chr10:102740280..102740343:-
chr5_11298	2.5	0.89 ± 0.02	13	13	0	0	yes	ucugucugugguggcagcuucc	gagcugccgcgcagagccugg	gagcugccgcgcagagccuggggcagaagggcuccucugucugugguggcagcuucc	chr5:110091557..110091614:-
chr20_36326	2.5	0.89 ± 0.02	105	105	0	0	yes	gaaaguuaguuuggauuuuucu	aaaaaccugaaccaacuuuuug	gaaaguuaguuuggauuuuucuauacccucuuauggaaaaaccugaaccaacuuuuug	chr20:2256333..2256391:+
chr26_44281	2.5	0.89 ± 0.02	172	172	0	0	yes	ccgagccugacagaucacaca	ugugaccuuccaggcaccgcc	ugugaccuuccaggcaccgccuugucauccccuaaggccgagccugacagaucacaca	chr26:43105865..43105923:+
chr7_15370	2.5	0.89 ± 0.02	14	14	0	0	yes	aaacugggcugaacuuuuuggc	cagaaaguuuguguucagauuuuu	cagaaaguuuguguucagauuuuucccuaauggcauggaaaaacugggcugaacuuuuuggc	chr7:71482626..71482688:-
chr14_27106	2.5	0.89 ± 0.02	9	6	0	3	no	ucugagccugccucguccccaga	uggggacaggcugggagcugagc	uggggacaggcugggagcugagcagggguucuuucugccucccuccucugagccugccucguccccaga	chr14:580290..580359:-
chr26_44591	2.5	0.89 ± 0.02	16	16	0	0	yes	acagcauacugauuugacuua	agucaaaucaguaugcuguac	acagcauacugauuugacuuacaucaugaaauguauguaagucaaaucaguaugcuguac	chr26:21732273..21732333:-
chr1_978	2.5	0.89 ± 0.02	15	15	0	0	yes	cagggagcugaguugaagagg	ucuucaacucaacucccuuaa	cagggagcugaguugaagaggaaguccacugaaaauaguuuggaauagucuacucuuccucuucaacucaacucccuuaa	chr1:151730699..151730779:+
chr13_25044	2.5	0.89 ± 0.02	46	46	0	0	yes	uuagacauggacaaaugggca	cccauuuguccaugucuaaaa	uuagacauggacaaaugggcagaauuuugacuauaucugcccauuuguccaugucuaaaa	chr13:35170373..35170433:+
chr16_30118	2.4	0.89 ± 0.02	1878	1878	0	0	yes	aaaaaaccgaguggacuuuuu	aaaguucauuaggguuuuucu	aaaguucauuaggguuuuucugugagaugggauggaaaaaaccgaguggacuuuuu	chr16:18872291..18872347:-
chr3_4764	2.4	0.89 ± 0.02	13	13	0	0	yes	gaccagugcgaggccugug	caggccacccacuucucau	gaccagugcgaggccugugggagauggcgucaaagaaaugccucacaggccacccacuucucau	chr3:9510801..9510865:+
chr7_15208	2.4	0.89 ± 0.02	13	13	0	0	yes	agacagccccuucccccugcaca	aggaggugggcuggggcugguuaa	aggaggugggcuggggcugguuaaagagacagccccuucccccugcaca	chr7:52225274..52225323:-
chr26_44283	2.4	0.89 ± 0.02	49	49	0	0	yes	ucgagccugacagaucacaca	ugugaccugccaggcaccccc	ugugaccugccaggcacccccuugucauccccuaaggucgagccugacagaucacaca	chr26:43107561..43107619:+
chr16_30120	2.4	0.89 ± 0.02	15	15	0	0	yes	aaaacucgaacgaacuuuuuagc	caaaaaguucauuuggguuuuuc	caaaaaguucauuuggguuuuuccaugugaucuuacagaaaaacucgaacgaacuuuuuagc	chr16:18967317..18967379:-
chr22_39548	2.4	0.89 ± 0.02	19	19	0	0	yes	agagugaccugugcggcugcca	gagcugcccaggucacagcucu	gagcugcccaggucacagcucugugcaugagugauucuaguccccagagagugaccugugcggcugcca	chr22:774679..774748:-
chr12_23642	2.4	0.89 ± 0.02	231	227	4	0	yes	ugaagucccuguucgggcgcca	guauucgaagcggggacggcguc	ugaagucccuguucgggcgccaucugcugggguccagccccagcugauccaggguauucgaagcggggacggcguc	chr12:19249250..19249326:+
chr4_8965	2.4	0.89 ± 0.02	9	8	0	1	no	cacgccucggcugggaauggcc	gccauuccuggaucacgggcguc	cacgccucggcugggaauggccgugugucuccuucggccauuccuggaucacgggcguc	chr4:123530573..123530632:-
chr26_44289	2.4	0.89 ± 0.02	49	49	0	0	yes	ucgagccugacagaucacaca	ugugaccugccaggcaccccc	ugugaccugccaggcacccccuugucauccccuaaggucgagccugacagaucacaca	chr26:43113663..43113721:+
chr9_18553	2.4	0.89 ± 0.02	29	29	0	0	yes	agggaccguagagggacugua	caauccucuggucccuag	agggaccguagagggacuguacuucccccaaggagcucaauccucuggucccuag	chr9:43477943..43477998:-
chr11_21192	2.4	0.89 ± 0.02	48	48	0	0	yes	acaccaagcuguaggucu	accucagccuggggugg	acaccaagcuguaggucugagccugccaugcugugugcagucagggucugaccucagccuggggugg	chr11:2866078..2866145:+
chr13_25097	2.4	0.89 ± 0.02	18	18	0	0	yes	aaacuugaaugaaccuuuuggcc	ccaagaaguucaaucggguuuuu	ccaagaaguucaaucggguuuuuccauacuagcuccuggaaaaacuugaaugaaccuuuuggcc	chr13:39577689..39577753:+
chr10_20596	2.4	0.89 ± 0.02	41	41	0	0	yes	aaacccaagugaacuuguuggcc	ccaaaaaguucaguugaguuuuu	ccaaaaaguucaguugaguuuuucccuaaagauguuacagaaaacccaagugaacuuguuggcc	chr10:47314000..47314064:-
chr9_19022	2.4	0.89 ± 0.02	17	17	0	0	yes	agggugugugaggguuggag	gugcugagcccugcuucucugu	gugcugagcccugcuucucugugaggugaggugcuggcguccucgccugcagggugugugaggguuggag	chr9:107800047..107800117:-
chr8_17167	2.4	0.89 ± 0.02	14	14	0	0	yes	ugggccagguggaacacaguggg	cacuguguucucuccgcacccagu	ugggccagguggaacacagugggucaguuuagggggaccugaggccacaggcuguucugauuuccccacuguguucucuccgcacccagu	chr8:78578960..78579050:-
chr22_39026	2.3	0.89 ± 0.02	126	126	0	0	yes	gaaggcuggcggggcaggu	cugccaucucccuggcccuuua	gaaggcuggcggggcaggucccuagcuccugagccucguaggcugccugccaucucccuggcccuuua	chr22:17999269..17999337:+
chr5_10872	2.3	0.89 ± 0.02	14	14	0	0	yes	gcgggcggagcugaaaaccgaa	cggcucagcgcuuucccuuca	cggcucagcgcuuucccuucagaaaggcgggcggagcugaaaaccgaa	chr5:57158348..57158396:-
chr4_8101	2.3	0.89 ± 0.02	39	39	0	0	yes	ucuguguggacguacauacgcuc	acguguguauguaggcacagaua	acguguguauguaggcacagauacacacgugcgucuguguggacguacauacgcuc	chr4:123805543..123805599:+
chr2_4551	2.3	0.89 ± 0.02	26	26	0	0	yes	ugugggaaggagcugugcug	gucacuggucucuucucugcagg	ugugggaaggagcugugcugguagaaaggggcucuccagucacuggucucuucucugcagg	chr2:134813940..134814001:-
chr10_19252	2.3	0.89 ± 0.02	17	17	0	0	yes	cccagggauguagcuccuagug	cugggggcccaucccugcagu	cccagggauguagcuccuagugcugacccucccucugggggcccaucccugcagu	chr10:21134502..21134557:+
chr11_21218	2.3	0.89 ± 0.02	132	131	0	1	yes	ugccaaaaaggucauucggguuu	aaacccgaaugaacuuuuugguc	ugccaaaaaggucauucggguuuuccggguuuggggaaaacccgaaugaacuuuuugguc	chr11:4799860..4799920:+
chr2_4080	2.3	0.89 ± 0.02	20	19	0	1	yes	accaaacuagaucagaagcca	uugcuucugaucuaguuuggu	uugcuucugaucuaguuuggucuugccaccagaccaaacuagaucagaagcca	chr2:92567228..92567281:-
chr17_31849	2.3	0.89 ± 0.02	108	108	0	0	yes	ugcagcugaucacagacug	gcugaccacagacugugca	ugcagcugaucacagacugugcacgagaccccaggcugugugcagcugaccacagacugugca	chr17:53412269..53412332:-
chr8_17370	2.3	0.89 ± 0.02	1673	1673	0	0	yes	ccggcggcggcggcgacu	ucgcgucgcuccucugagga	ucgcgucgcuccucugaggaaaccggcggcggcggcgacu	chr8:96283003..96283043:-
chr17_31128	2.3	0.89 ± 0.02	23	23	0	0	yes	agagcugaggggacuaggcga	gccucccucgcuccgu	agagcugaggggacuaggcgagcgcucugcgcaccaucccgccggcucgccucccucgcuccgu	chr17:56790044..56790108:+
chr29_46798	2.3	0.89 ± 0.02	19	19	0	0	yes	ucuucccacccagugcacccag	ggggacacuggucggguugagg	ucuucccacccagugcacccagcacggggcagucuggggacacuggucggguugagg	chr29:45045054..45045111:+
chr1_875	2.3	0.89 ± 0.02	14	14	0	0	yes	uaaaaagcguaagauuucccu	ggaaaucuuacacuuuuuauguaua	ggaaaucuuacacuuuuuauguauaaagcgcagauuugugguuuauaaaaagcguaagauuucccu	chr1:139251087..139251153:+
chr13_24721	2.3	0.89 ± 0.02	351	351	0	0	yes	ccccgaguguuacagccccca	ggggcgcgguacugugggggc	ggggcgcgguacugugggggcaggccaacccccgaguguuacagccccca	chr13:649556..649606:+
chr4_7437	2.3	0.89 ± 0.02	24	24	0	0	yes	cuggcaggauauggagucu	acucccugacugccgagcu	acucccugacugccgagcuuccuauccggauagcuggcaggauauggagucu	chr4:50747226..50747278:+
chr7_13458	2.3	0.89 ± 0.02	23	23	0	0	yes	ucugcauccgaggacucaaccc	guugaauccacagaugugagac	ucugcauccgaggacucaacccauuugauuggcgguugguugaauccacagaugugagac	chr7:10623528..10623588:+
chrx_48270	2.3	0.89 ± 0.02	13	13	0	0	yes	aggaggagagagcugcaagu	uuggggcucguaucccccacc	aggaggagagagcugcaaguuuuggaauuguguguaacuuggggcucguaucccccacc	chrx:75778043..75778102:+
chr24_42371	2.3	0.89 ± 0.02	232	232	0	0	yes	caguucaguucagucacucag	gagcaacuuaacaagagaucuggc	gagcaacuuaacaagagaucuggcuaucaguucaguucagucacucag	chr24:44694998..44695046:-
chr26_44285	2.3	0.89 ± 0.02	49	49	0	0	yes	ucgagccugacagaucacaca	ugugaccugccaggcaccccc	ugugaccugccaggcacccccuugucauccccuaaggucgagccugacagaucacaca	chr26:43110384..43110442:+
chr22_39463	2.3	0.89 ± 0.02	48	48	0	0	yes	gcugacucugagcccggcagugu	acugccugcccagaguccugugccu	acugccugcccagaguccugugccuccugcgucucacccagaggcugacucugagcccggcagugu	chr22:56446299..56446365:+
chr29_47654	2.2	0.89 ± 0.02	29	29	0	0	yes	ugagguagcugugugguu	ggaccagaaaucucaug	ggaccagaaaucucaugggagcuggacccaggugucacccugggcuccagucucgguagccccgugagguagcugugugguu	chr29:48847274..48847356:-
chr13_25830	2.2	0.89 ± 0.02	41	41	0	0	yes	uggccagacugugagcaggcaa	gccugcgcagagccugccaga	gccugcgcagagccugccagagagaacagggaguccucucucuggccagacugugagcaggcaa	chr13:34783480..34783544:-
chr7_14903	2.2	0.89 ± 0.02	14	10	0	4	yes	uggcucuuuuacuggcgucucu	agacaccaguaaaagagcuuaa	uggcucuuuuacuggcgucucucagugauuugugugucuuucaaacacucugagagacaccaguaaaagagcuuaa	chr7:25160755..25160831:-
chr5_11460	2.2	0.89 ± 0.02	12	12	0	0	yes	uggcacagaaguagcaccuggu	caucugugucucugccagg	caucugugucucugccagguccccaccugccagaugccccccgagggcaggaagggccuggcacagaaguagcaccuggu	chr5:118973561..118973641:-
chr21_37448	2.2	0.89 ± 0.02	628	628	0	0	yes	ucccuggucuaguggcuagg	aaucccuggucagggaac	ucccuggucuaguggcuaggacuccacgcucucaaugcagagggucuggguucaaucccuggucagggaac	chr21:14636882..14636953:+
chr29_47646	2.2	0.89 ± 0.02	11	11	0	0	yes	cucccccuccacaccugcacag	ggacgcaggggugggggugggacca	ggacgcaggggugggggugggaccagccagcaucacugcgucucccccuccacaccugcacag	chr29:47980772..47980835:-
chr17_31569	2.2	0.89 ± 0.02	14	14	0	0	yes	uuccuuccggaggcucugaggga	cucuccuggcuucugggagucacc	uuccuuccggaggcucugagggaguuuccucuucacgcuucucuccuggcuucugggagucacc	chr17:4638557..4638621:-
chr2_4160	2.2	0.89 ± 0.02	18	18	0	0	yes	aaacuugaaugaaccuuuuggcc	ccaaaacauguguuugaguuuuu	ccaaaacauguguuugaguuuuuccauaccaucuuauggaaaaacuugaaugaaccuuuuggcc	chr2:100738079..100738143:-
chr18_33789	2.2	0.89 ± 0.02	66	66	0	0	yes	auaaauucguuuggauuuuu	aaacccaaaugaauuuuuug	auaaauucguuuggauuuuuccuuaagauguaacggaaaaacccaaaugaauuuuuug	chr18:52591511..52591569:-
chr6_13180	2.2	0.89 ± 0.02	1353	1353	0	0	yes	cccccccgccggcggccgcgc	gcggccgcaugacuggggcc	gcggccgcaugacuggggccauuuaucccggcccccccgccggcggccgcgc	chr6:118731222..118731274:-
chr8_16605	2.2	0.89 ± 0.02	47	47	0	0	yes	uuccccgccccuugccuc	ggaagcaagaaaggucaagggca	uuccccgccccuugccucugcuccucugcuccucugauccgggcagguuuggagcagaggaagcaagaaaggucaagggca	chr8:1913736..1913817:-
chr19_36023	2.2	0.89 ± 0.02	31	31	0	0	yes	acaggggauggucugggcugg	ugagcagaccucccuuccgc	acaggggauggucugggcuggguggggccugcccgagcugcacccccauccugagcagaccucccuuccgc	chr19:49370158..49370229:-
chr11_23169	2.2	0.89 ± 0.02	27	27	0	0	yes	uacagugaccaggugacgacgga	cucauggcuuggucacaguguc	uacagugaccaggugacgacggauuucucaaguaacaaccucauggcuuggucacaguguc	chr11:89549739..89549800:-
chr27_44924	2.2	0.89 ± 0.02	32	32	0	0	yes	uucccggggccgggagcga	uauccuagugcaggggaauu	uucccggggccgggagcgagccugggaaucugcauuuucaguuugcaucccaggcuauccuagugcaggggaauu	chr27:15638007..15638082:+
chr26_44279	2.2	0.89 ± 0.02	43	43	0	0	yes	ucgagccugacagaucacaca	ugugaccugccaggcacugcc	ugugaccugccaggcacugccuugaaauccccuaaggucgagccugacagaucacaca	chr26:43101433..43101491:+
chr11_22678	2.2	0.89 ± 0.02	13	13	0	0	yes	cucaaaucaguggaccugguag	accagguccacugauuugcgau	accagguccacugauuugcgaucaugcuuauaucucaaaucaguggaccugguag	chr11:38625513..38625568:-
chr5_9996	2.2	0.89 ± 0.02	12	12	0	0	yes	ggggguguagcucagagguaga	ggcccuggguucauccccca	ggggguguagcucagagguagagugcauacuucacauguacaaggcccuggguucauccccca	chr5:94187516..94187579:+
chr16_30603	2.1	0.89 ± 0.02	107	107	0	0	yes	uucaguucagucacucag	gaggagcaaaaug	gaggagcaaaaugcacccacacguucaguucagucacucag	chr16:65047207..65047248:-
chr29_46646	2.1	0.89 ± 0.02	96	96	0	0	yes	cccagggacugggaguaagguag	gcucucucugucucuugua	cccagggacugggaguaagguagguccagcuuuugugaccugcucucucugucucuugua	chr29:31085243..31085303:+
chr9_18988	2.1	0.89 ± 0.02	23	23	0	0	yes	ccaccuccaaggaaggca	ccuccuuggaaaggagc	ccuccuuggaaaggagcucaacacacaugagcugagcuggagucucugugguuagggcucuuacucccaccuccaaggaaggca	chr9:103595497..103595581:-
chr24_42152	2.1	0.89 ± 0.02	11	11	0	0	yes	ggggugggggggcggcgggcca	gucccugcgcacccagccccuc	gucccugcgcacccagccccuccagacccagcuaggggugggggggcggcgggcca	chr24:870519..870575:-
chr7_13414	2.1	0.89 ± 0.02	32	32	0	0	yes	uuuacggagaugagaggucaga	ugaccuccugucucugucacag	uuuacggagaugagaggucagacuggagaugggucauauccauugugguuauggguuauuguacucugaccuccugucucugucacag	chr7:9548042..9548130:+
chr21_38670	2.1	0.89 ± 0.02	15	15	0	0	yes	ggggagccagcccuuugc	ugaggggaggcuucugag	ugaggggaggcuucugagcagauccaucgcucuggggagccagcccuuugc	chr21:60392315..60392366:-
chr2_2999	2.1	0.89 ± 0.02	18	18	0	0	yes	aaacuugaaugaaccuuuuggcc	ccaaaacauguguuugaguuuuu	ccaaaacauguguuugaguuuuuccauaccaucuuauggaaaaacuugaaugaaccuuuuggcc	chr2:100840525..100840589:+
chr11_22688	2.1	0.89 ± 0.02	60	60	0	0	yes	ucugaacgaacuuuguggcca	accaaaaaguuuguuuggggu	accaaaaaguuuguuugggguuuccuguaaaauggagaaaaaucugaacgaacuuuguggcca	chr11:39201878..39201941:-
chr4_7758	2.1	0.89 ± 0.02	24	24	0	0	yes	cggcagugaccaaggcuuug	aggccuaacuggcgacugccggc	cggcagugaccaaggcuuugccgucgagaggccuaacuggcgacugccggc	chr4:93715052..93715103:+
chr2_4259	2.1	0.89 ± 0.02	21	21	0	0	yes	uguggaugugacgaugccugug	caucagcaucuucacagccaccac	uguggaugugacgaugccugugauggcccugcuguucccauuaucaucagcaucuucacagccaccac	chr2:111852568..111852636:-
chr28_45835	2	0.89 ± 0.02	23	23	0	0	yes	aaaccccaaaguuuuuggccau	ggccaaaaaguucauuugguguuuuc	ggccaaaaaguucauuugguguuuucuguaagauggcuaacgaaaaccccaaaguuuuuggccau	chr28:29315562..29315627:+
chr19_35428	2	0.89 ± 0.02	20	20	0	0	yes	uaaaggacucacccaaaccggc	agguuugggugacucugcccuucauc	agguuugggugacucugcccuucaucuaaugauaaaggacucacccaaaccggc	chr19:20616369..20616423:-
chr10_20172	2	0.89 ± 0.02	113	113	0	0	yes	acucgaacgaauuuuuggcca	gcuaaaaguucauuuggguuu	gcuaaaaguucauuuggguuuuguauaagauguuauggaaacacuugaaccaauauaacucgaacgaauuuuuggcca	chr10:8947530..8947608:-
chr19_36296	2	0.89 ± 0.02	12	12	0	0	yes	caucugucagaggagucacug	gugaauccuugacagguuuc	gugaauccuugacagguuuccaguuuauuuugcugacaucugucagaggagucacug	chr19:64586422..64586479:-
chr10_19973	2	0.89 ± 0.02	90	90	0	0	yes	caaggagggggaggggggu	ucccagcugcccuccuauuc	ucccagcugcccuccuauucucaaggagggggaggggggu	chr10:89037650..89037690:+
chr14_26444	2	0.89 ± 0.02	13	13	0	0	yes	ggcucauuggucuagggg	ucuagaccuccug	ggcucauuggucuaggggauacucagccgcugacacugaaagagaaagguccaucuagaccuccug	chr14:1453595..1453661:+
chr4_7808	2	0.89 ± 0.02	1332	1332	0	0	yes	gccggcggcugcggcgacu	ucccguccgcgccggccc	gccggcggcugcggcgacuccggucccguccgcgccggccc	chr4:97980812..97980853:+
chr3_5850	2	0.89 ± 0.02	405	405	0	0	yes	uucccggccaaugcgcca	acgcgucccgggaaac	uucccggccaaugcgccaaauguuguagccacgcgucccgggaaac	chr3:126211650..126211696:+
chr10_19971	2	0.89 ± 0.02	90	90	0	0	yes	caaggagggggaggggggu	ucccagcugcccuccuauuc	ucccagcugcccuccuauucucaaggagggggaggggggu	chr10:88957292..88957332:+
chr24_41837	2	0.89 ± 0.02	31	31	0	0	yes	uugggaagcacagacacuaggacu	uuccagugcauggacuucucauugca	uuccagugcauggacuucucauugcaguuccuucuccuguugggaagcacagacacuaggacu	chr24:33973059..33973122:+
chr1_424	2	0.89 ± 0.02	12	12	0	0	yes	ucaagagaagcuguggagaggu	cucuucaucuucuguuagggg	ucaagagaagcuguggagagguagcagauauccaggccucacucucugugcuccucuucaucuucuguuagggg	chr1:69417984..69418058:+
chr22_39313	1.9	0.71 ± 0.03	22	22	0	0	yes	aagccccugugccgccuacu	ugggcccaacuggggcugug	ugggcccaacuggggcugugucagacuuccaagccccuuacucaagccccugugccgccuacu	chr22:50724444..50724507:+
chr25_43858	1.9	0.71 ± 0.03	8	5	0	3	no	ccccgcccucucucccgcagg	uuagcgggccuguguggugg	uuagcgggccuguguggugggaccugacggccccgcccucucucccgcagg	chr25:43742993..43743044:-
chr19_35379	1.9	0.71 ± 0.03	856	856	0	0	yes	aggguguggguuuggucgugggag	cccacgugugcugcccacuuccucc	aggguguggguuuggucgugggagcuuuagcgucccacgugugcugcccacuuccucc	chr19:18212419..18212477:-
chr10_19478	1.9	0.71 ± 0.03	2158	2158	0	0	yes	uuccuggucuagugguuaggauu	uucaauuccugacuagggaac	uuccuggucuagugguuaggauuuggcacugccaugguccagguucaauuccugacuagggaac	chr10:42674182..42674246:+
chr25_43276	1.8	0.71 ± 0.03	7	6	0	1	no	gagccccugccggcgccucu	gagccggcggcggggagc	gagccggcggcggggagcagcgagcagcggguggcgggucugagccccugccggcgccucu	chr25:1658332..1658393:-
chr20_36936	1.8	0.71 ± 0.03	111	110	0	1	yes	ucuccucugaaaaagccucuaa	guagaggcuuggucuucugagaaggc	guagaggcuuggucuucugagaaggcaagaguugucuucuccucugaaaaagccucuaa	chr20:11053401..11053460:-
chr15_29196	1.8	0.71 ± 0.03	11	11	0	0	yes	uucugcucccugcccuguag	caggggcggggggcauuucu	caggggcggggggcauuucugacucccuucugacuucugcucccugcccuguag	chr15:81009308..81009362:-
chr11_21703	1.8	0.71 ± 0.03	10	10	0	0	yes	cagugugagggauggggccgug	cggguccucccucccgcccuguu	cggguccucccucccgcccuguucaggucagucacgcaaagaacagugugagggauggggccgug	chr11:64894611..64894676:+
chr8_16286	1.8	0.71 ± 0.03	98	98	0	0	yes	gaaaguugguuuggauuuuucc	aaaaaccugaaugaacuuucug	gaaaguugguuuggauuuuuccauugcaucuuacagaaaaaccugaaugaacuuucug	chr8:80566637..80566695:+
chr3_4913	1.8	0.71 ± 0.03	10	10	0	0	yes	uggagcgggagcugguuagcgga	cgcuggcccgccccccaccagg	cgcuggcccgccccccaccaggaagugaccgaaaaccuggagcgggagcugguuagcgga	chr3:20750476..20750536:+
chr9_17789	1.8	0.71 ± 0.03	10	10	0	0	yes	ggggagcagccagccgcguug	uugcgggcuggcuggccgcccgc	uugcgggcuggcuggccgcccgcccgcuagcagcgcggggagcagccagccgcguug	chr9:41705698..41705755:+
chr7_14448	1.7	0.71 ± 0.03	39	39	0	0	yes	aaaauguuuguuuggauguuuu	aacacucgaacaaacauuuugg	aaaauguuuguuuggauguuuuguaauagcuuagaaaacacucgaacaaacauuuugg	chr7:111803155..111803213:+
chr26_44658	1.7	0.71 ± 0.03	10	10	0	0	yes	caggauguggacucugccaggcu	ccugguagagugcacauucugcu	ccugguagagugcacauucugcuggggaagcaggauguggacucugccaggcu	chr26:32310771..32310824:-
chr8_16454	1.7	0.71 ± 0.03	30728	30728	0	0	yes	cguuuccuggccaaugcacca	acgcguuccaggaaacaga	cguuuccuggccaaugcaccaaauguuguagccacgcguuccaggaaacaga	chr8:106502272..106502324:+
chr11_22415	1.7	0.71 ± 0.03	3699	3695	4	0	yes	aucucggaagcuaagcagggu	ccugggcuuuuuuucuuug	aucucggaagcuaagcagggucaggccugguuagaacuugaaugggagaccaccugggaauaccgggugcccugggcuuuuuuucuuug	chr11:7264910..7264999:-
chr6_12602	1.7	0.71 ± 0.03	45	45	0	0	yes	cucccccagauugaucggacagc	aguccuuucagcugggaaagcc	aguccuuucagcugggaaagcccuccccggcucccccagauugaucggacagc	chr6:23869802..23869855:-
chr7_14470	1.7	0.71 ± 0.03	57	57	0	0	yes	ccuaccugaacucuucuuucg	aaagggagaacggguggaga	aaagggagaacggguggagagaugggagccuaccugaacucuucuuucg	chr7:179570..179619:-
chr1_1269	1.7	0.71 ± 0.03	16	16	0	0	yes	uuuggacuugacauugcauguuu	acacagaaagucaaguccaaauu	uuuggacuugacauugcauguuuauaaacauauuucauauguaaacacagaaagucaaguccaaauu	chr1:45599336..45599403:-
chr3_6800	1.6	0.71 ± 0.03	10	10	0	0	yes	ccggaaaacuuguacgaauuuu	aguucguacagguuuuucugua	aguucguacagguuuuucuguacuaucuuaccggaaaacuuguacgaauuuu	chr3:100079681..100079733:-
chr21_38207	1.6	0.71 ± 0.03	28	28	0	0	yes	ugccaguggacuuguagaaggga	ccuucccccaacuucacuggcucc	ugccaguggacuuguagaagggauggauguaggucccuucccccaacuucacuggcucc	chr21:19804062..19804121:-
chr25_43178	1.6	0.71 ± 0.03	7	3	0	4	no	gccuggcggggacggagaggacg	cccgcuccgagcccgccagguc	gccuggcggggacggagaggacgcgaaccugggacgcccgcuccgagcccgccagguc	chr25:42763396..42763454:+
chr14_27606	1.6	0.71 ± 0.03	66	62	0	4	yes	cuccuguggcucagucuuauu	augccauaggaauugcagggg	augccauaggaauugcaggggaguccaaagggcugugccucuccuguggcucagucuuauu	chr14:67405489..67405550:-
chr16_29632	1.6	0.71 ± 0.03	11	9	0	2	yes	uggccaaaaucuuuguuucagu	ucgaacaaacuuuuuggccaa	uggccaaaaucuuuguuucaguuuuuccauaacaguaugccaaacacucgaacaaacuuuuuggccaa	chr16:41987192..41987260:+
chr18_33200	1.6	0.71 ± 0.03	10	3	0	7	yes	aggagaggcacugucagagcu	ucacagggcgcucucuuccagg	aggagaggcacugucagagcugagggcacaccucucacagggcgcucucuuccagg	chr18:62895778..62895834:+
chr26_44352	1.5	0.71 ± 0.03	11	11	0	0	yes	accuuuguucggguuuuucu	aaaaacccaagcgaaguuuu	accuuuguucggguuuuucuguaacaucugacggaaaaacccaagcgaaguuuu	chr26:48218979..48219033:+
chr15_28028	1.5	0.71 ± 0.03	165	164	0	1	yes	uccccuguggucuagugguaag	ccuuccaaugcagggggcaug	uccccuguggucuagugguaagacuccacccuuccaaugcagggggcaug	chr15:35837584..35837634:+
chrx_48840	1.5	0.71 ± 0.03	48	48	0	0	yes	aaacacgaacaaacuuuuuggcu	ucaaaaguucguuggaguuucu	ucaaaaguucguuggaguuucucuguuacauuguacagaaaaacacgaacaaacuuuuuggcu	chrx:72769310..72769373:-
chr8_17415	1.5	0.71 ± 0.03	33	28	0	5	yes	caguucaguucaguuacucag	gggaaacuguagaacuguagucu	gggaaacuguagaacuguagucuucguuugaguguucagggaaaggguacaguucaguucaguuacucag	chr8:104079705..104079775:-
chr9_18663	1.5	0.71 ± 0.03	19	19	0	0	yes	ggugggggggcggcggga	ucaguaaaauuucauugu	ggugggggggcggcgggaauguggucuuguucuggugggcagggccauucucaguaaaauuucauugu	chr9:59739199..59739267:-
chr29_46980	1.5	0.71 ± 0.03	93	93	0	0	yes	ucccuguggucuaguggcuaa	ugccacgcucccaaggaggagg	ucccuguggucuaguggcuaagaugccacgcucccaaggaggagg	chr29:46321058..46321103:+
chr18_32562	1.4	0.71 ± 0.03	10	10	0	0	yes	uccaggauugggggcagcagcu	cugcuaccuucucuccucagagc	uccaggauugggggcagcagcugagggucuguugacacagcgcaccaaagcugcuaccuucucuccucagagc	chr18:25614953..25615026:+
chr3_5206	1.4	0.71 ± 0.03	10	10	0	0	yes	ggguguggaaaaggacugc	agucccuacgcuuug	ggguguggaaaaggacugcuggcuccgccuucagucccuacgcuuug	chr3:53291709..53291756:+
chr8_17013	1.4	0.71 ± 0.03	10	9	0	1	no	ucggggcagacugagauagagag	ucucaucauccuucuuccccaga	ucggggcagacugagauagagaggggguaguuaaaagccuggaaccucucaucauccuucuuccccaga	chr8:61791384..61791453:-
chr19_35744	1.4	0.71 ± 0.03	10	4	0	6	yes	cagcugcuuccccugacacuca	ugcggucagggcacaccagccu	ugcggucagggcacaccagccuggguuugaaaguaacaucccagcugcuuccccugacacuca	chr19:35764742..35764805:-
chr4_8493	1.4	0.71 ± 0.03	10	10	0	0	yes	ucaggaguuuggguagagugga	ccucugccuugcucccagu	ucaggaguuuggguagaguggaggcuacccagacagggcucuucuggguuucugaccucccucugccuugcucccagu	chr4:68511941..68512019:-
chr19_35399	1.3	0.71 ± 0.03	10	10	0	0	yes	augggguaaggauggagaggac	ccucuccauucucauccccagag	augggguaaggauggagaggaccuuugagcgcaacgagauaccucuccauucucauccccagag	chr19:19816739..19816803:-
chr4_8911	1.3	0.71 ± 0.03	3	2	0	1	yes	agggugacauuuucagaagcuggug	cagcauguugaagauuggucacuuauucuga	agggugacauuuucagaagcuggugaacagaaccagcauguugaagauuggucacuuauucuga	chr4:118252593..118252657:-
chr4_8887	1.3	0.71 ± 0.03	47	47	0	0	yes	gguggcggggggaggucu	cccucccucuuucucucucu	gguggcggggggaggucucucccuuccucucucucucuuucucucccucccucuuucucucucu	chr4:116976748..116976812:-
chr14_26565	1.3	0.71 ± 0.03	98	98	0	0	yes	ucaaaagcgaggccugggcauc	uguuugggccucacucccagaug	uguuugggccucacucccagauggucugauuuaacucaucaaaagcgaggccugggcauc	chr14:14905793..14905853:+
chr19_35493	1.3	0.71 ± 0.03	10	10	0	0	yes	acugaaggccuugcaccucu	aggugcagccuuuucucc	acugaaggccuugcaccucugaaugcucucugaggugcagccuuuucucc	chr19:23270323..23270373:-
chr18_32703	1.3	0.71 ± 0.03	10	10	0	0	yes	cgggacggggggcggggg	gccuuucucuguagca	gccuuucucuguagcaagguggagcgggacggggggcggggg	chr18:43400516..43400558:+
chr9_18940	1.3	0.71 ± 0.03	71	71	0	0	yes	agaagcccuguugagcuug	ugcucaaccuggcucguu	ugcucaaccuggcucguugucagaagcccuguugagcuug	chr9:98103657..98103697:-
chr5_10070	1.2	0.71 ± 0.03	11	11	0	0	yes	caagcgacugggaugugacguu	cuucgcuucccaugcaguuucuc	caagcgacugggaugugacguucuccugccucccaacuucgcuucccaugcaguuucuc	chr5:108346252..108346311:+
chrx_47991	1.2	0.71 ± 0.03	12	12	0	0	yes	uacccagagcgugcaguguga	ucauugcaugagcuguguaua	ucauugcaugagcuguguauauuguuauuccauacccagagcgugcaguguga	chrx:40586285..40586338:+
chr5_9253	1.2	0.71 ± 0.03	10	10	0	0	yes	cccacgugcccuaaagacugug	cagugcuuuagagcccgggagcu	cagugcuuuagagcccgggagcugcaacuucugaagcccacgugcccuaaagacugug	chr5:25971480..25971538:+
chr22_39843	1.2	0.71 ± 0.03	11	11	0	0	yes	aggccaaaaaguuaacuugggu	acaagcaaacuuuuuugccaac	aggccaaaaaguuaacuuggguuuuuccguaaugcacaagcaaacuuuuuugccaac	chr22:40528494..40528551:-
[truncated: 77 more rows]

## Sheet: Table S3d
Table S3d. Mature miRBase miRNAs detected by miRDeep2
[truncated: 26 more rows]

## Sheet: Table S3e
Table S3e. Mature miRBase miRNAs not detected by miRDeep2
[truncated: 13 more rows]

[truncated: 3 more sheets: Table S3f, Table S3g, Table S3h]
